# Supplementary material for: Identification of cuproptosis related subtypes and construction of prognostic signature in gastric cancer
Source: Front Surg. 2023 Jan 6;9:991624. doi: 10.3389/fsurg.2022.991624 (PMC9852337; doi:10.3389/fsurg.2022.991624)
Supplement: Supplementary file 1 [file Table1.xlsx]

## Sheet: S1
Table S1: Clinical information of 567 gastric cancer patients
Id	futime	fustat	Age	Gender	Stage	Dataset
TCGA-ZQ-A9CR	24	1	79	FEMALE	Stage III	TCGA
TCGA-ZA-A8F6	525	0	71	MALE	Stage I	TCGA
TCGA-VQ-AA6K	378	1	59	MALE	Stage III	TCGA
TCGA-VQ-AA6J	838	0	75	MALE	Stage III	TCGA
TCGA-VQ-AA6G	792	1	68	MALE	Stage II	TCGA
TCGA-VQ-AA6F	1646	0	57	MALE	Stage II	TCGA
TCGA-VQ-AA6D	521	0	52	FEMALE	Stage III	TCGA
TCGA-VQ-AA6A	1184	0	56	MALE	Stage III	TCGA
TCGA-VQ-AA69	864	0	35	MALE	Stage III	TCGA
TCGA-VQ-AA68	1328	0	52	FEMALE	Stage III	TCGA
TCGA-VQ-AA64	560	1	68	MALE	Stage III	TCGA
TCGA-VQ-A94U	819	0	70	MALE	Stage II	TCGA
TCGA-VQ-A94T	342	1	73	MALE	Stage III	TCGA
TCGA-VQ-A94R	1294	1	63	MALE	unknow	TCGA
TCGA-VQ-A94P	81	1	57	MALE	unknow	TCGA
TCGA-VQ-A94O	640	1	74	MALE	Stage III	TCGA
TCGA-VQ-A92D	2032	0	67	MALE	Stage I	TCGA
TCGA-VQ-A928	174	1	49	MALE	Stage IV	TCGA
TCGA-VQ-A927	200	1	81	MALE	Stage III	TCGA
TCGA-VQ-A925	138	1	66	MALE	Stage III	TCGA
TCGA-VQ-A924	1686	1	69	MALE	Stage II	TCGA
TCGA-VQ-A923	0	1	90	MALE	Stage III	TCGA
TCGA-VQ-A922	275	1	70	MALE	Stage IV	TCGA
TCGA-VQ-A91Z	1690	0	67	FEMALE	Stage III	TCGA
TCGA-VQ-A91Y	296	1	67	MALE	Stage III	TCGA
TCGA-VQ-A91X	289	1	74	MALE	Stage III	TCGA
TCGA-VQ-A91V	1297	0	58	MALE	Stage III	TCGA
TCGA-VQ-A91U	52	1	78	MALE	Stage III	TCGA
TCGA-VQ-A91S	1000	0	63	MALE	Stage III	TCGA
TCGA-VQ-A91Q	633	1	61	MALE	Stage IV	TCGA
TCGA-VQ-A91N	570	1	59	FEMALE	Stage IV	TCGA
TCGA-VQ-A91K	1862	0	69	MALE	Stage III	TCGA
TCGA-VQ-A91E	664	0	67	FEMALE	Stage III	TCGA
TCGA-VQ-A91D	356	1	70	MALE	Stage III	TCGA
TCGA-VQ-A91A	1200	0	67	MALE	Stage III	TCGA
TCGA-VQ-A8PX	1964	0	51	MALE	Stage I	TCGA
TCGA-VQ-A8PU	832	1	72	FEMALE	Stage III	TCGA
TCGA-VQ-A8PQ	476	1	50	FEMALE	Stage IV	TCGA
TCGA-VQ-A8PP	712	1	76	MALE	Stage IV	TCGA
TCGA-VQ-A8PO	282	1	74	MALE	Stage II	TCGA
TCGA-VQ-A8PM	57	1	56	MALE	Stage IV	TCGA
TCGA-VQ-A8PK	543	1	58	MALE	Stage III	TCGA
TCGA-VQ-A8PJ	82	1	53	MALE	Stage IV	TCGA
TCGA-VQ-A8PH	389	1	62	MALE	Stage III	TCGA
TCGA-VQ-A8PF	76	1	76	MALE	Stage III	TCGA
TCGA-VQ-A8PE	675	1	78	MALE	Stage III	TCGA
TCGA-VQ-A8PD	496	1	69	MALE	Stage III	TCGA
TCGA-VQ-A8PC	1407	1	65	MALE	Stage III	TCGA
TCGA-VQ-A8PB	1043	1	65	FEMALE	Stage II	TCGA
TCGA-VQ-A8P8	942	0	72	FEMALE	Stage II	TCGA
TCGA-VQ-A8P5	235	1	67	MALE	Stage II	TCGA
TCGA-VQ-A8P3	1132	0	72	MALE	Stage III	TCGA
TCGA-VQ-A8P2	1160	0	68	MALE	Stage III	TCGA
TCGA-VQ-A8E7	1138	0	59	MALE	Stage IV	TCGA
TCGA-VQ-A8E3	661	1	79	MALE	Stage II	TCGA
TCGA-VQ-A8E2	1319	0	57	MALE	Stage III	TCGA
TCGA-VQ-A8E0	562	1	68	MALE	Stage III	TCGA
TCGA-VQ-A8DZ	396	1	70	MALE	Stage IV	TCGA
TCGA-VQ-A8DV	403	1	48	MALE	Stage I	TCGA
TCGA-VQ-A8DU	166	1	63	MALE	Stage III	TCGA
TCGA-VQ-A8DT	1484	0	43	MALE	Stage III	TCGA
TCGA-SW-A7EB	176	0	45	MALE	Stage III	TCGA
TCGA-SW-A7EA	579	0	61	FEMALE	Stage I	TCGA
TCGA-RD-A8NB	513	1	80	FEMALE	Stage III	TCGA
TCGA-RD-A8N9	1083	0	63	FEMALE	Stage II	TCGA
TCGA-RD-A8N6	272	1	78	FEMALE	Stage III	TCGA
TCGA-RD-A8N5	1747	1	78	MALE	Stage III	TCGA
TCGA-RD-A8N4	2171	0	58	FEMALE	Stage III	TCGA
TCGA-RD-A8N2	3540	0	59	FEMALE	Stage I	TCGA
TCGA-RD-A8N1	3519	0	70	MALE	Stage III	TCGA
TCGA-RD-A8N0	1236	0	53	FEMALE	Stage III	TCGA
TCGA-RD-A8MW	1153	1	72	MALE	Stage III	TCGA
TCGA-RD-A8MV	3720	0	56	MALE	Stage III	TCGA
TCGA-RD-A7C1	507	1	82	MALE	Stage I	TCGA
TCGA-RD-A7BW	156	1	68	FEMALE	Stage I	TCGA
TCGA-RD-A7BT	262	1	66	MALE	Stage IV	TCGA
TCGA-RD-A7BS	336	1	46	MALE	Stage III	TCGA
TCGA-R5-A805	281	1	71	MALE	Stage III	TCGA
TCGA-R5-A7ZR	185	1	70	FEMALE	Stage III	TCGA
TCGA-R5-A7ZI	2267	0	44	FEMALE	Stage IV	TCGA
TCGA-R5-A7ZF	259	1	65	FEMALE	Stage IV	TCGA
TCGA-R5-A7ZE	554	1	66	FEMALE	Stage III	TCGA
TCGA-R5-A7O7	1389	0	51	MALE	Stage IV	TCGA
TCGA-MX-A666	427	0	61	MALE	Stage II	TCGA
TCGA-MX-A663	300	1	66	MALE	Stage II	TCGA
TCGA-MX-A5UJ	600	0	86	FEMALE	Stage III	TCGA
TCGA-MX-A5UG	113	1	78	MALE	Stage III	TCGA
TCGA-KB-A93J	1124	0	78	MALE	Stage II	TCGA
TCGA-KB-A93H	1145	0	79	FEMALE	Stage II	TCGA
TCGA-KB-A93G	613	0	68	MALE	Stage I	TCGA
TCGA-KB-A6F7	1935	0	54	FEMALE	Stage I	TCGA
TCGA-IP-7968	77	0	74	MALE	Stage III	TCGA
TCGA-IN-AB1X	411	0	78	FEMALE	Stage II	TCGA
TCGA-IN-AB1V	479	0	63	MALE	Stage I	TCGA
TCGA-IN-A7NU	356	0	69	MALE	Stage III	TCGA
TCGA-IN-A7NT	323	0	73	FEMALE	Stage II	TCGA
TCGA-IN-A7NR	198	0	64	FEMALE	Stage IV	TCGA
TCGA-IN-A6RS	383	0	76	MALE	Stage I	TCGA
TCGA-IN-A6RR	205	1	84	MALE	unknow	TCGA
TCGA-IN-A6RO	unknow	unknow	70	MALE	Stage I	TCGA
TCGA-IN-A6RN	594	0	72	FEMALE	Stage II	TCGA
TCGA-IN-A6RL	406	1	84	MALE	unknow	TCGA
TCGA-IN-A6RJ	379	0	64	MALE	Stage I	TCGA
TCGA-IN-A6RI	559	0	45	MALE	Stage I	TCGA
TCGA-IN-8663	103	1	68	MALE	Stage II	TCGA
TCGA-IN-8462	572	0	80	MALE	Stage II	TCGA
TCGA-IN-7808	105	1	59	MALE	unknow	TCGA
TCGA-IN-7806	1106	0	50	MALE	Stage II	TCGA
TCGA-HU-A4HD	1016	0	73	MALE	Stage III	TCGA
TCGA-HU-A4HB	477	1	68	MALE	Stage II	TCGA
TCGA-HU-A4H8	270	0	77	MALE	Stage I	TCGA
TCGA-HU-A4H6	644	0	72	FEMALE	Stage III	TCGA
TCGA-HU-A4H5	724	0	71	MALE	Stage I	TCGA
TCGA-HU-A4H4	725	0	53	FEMALE	Stage II	TCGA
TCGA-HU-A4H3	882	0	56	FEMALE	Stage III	TCGA
TCGA-HU-A4H2	394	0	58	FEMALE	Stage III	TCGA
TCGA-HU-A4H0	64	0	72	MALE	Stage III	TCGA
TCGA-HU-A4GY	8	0	76	FEMALE	Stage III	TCGA
TCGA-HU-A4GX	616	0	70	FEMALE	Stage III	TCGA
TCGA-HU-A4GU	200	0	73	MALE	Stage II	TCGA
TCGA-HU-A4GT	198	0	71	FEMALE	Stage II	TCGA
TCGA-HU-A4GQ	3	1	71	MALE	Stage III	TCGA
TCGA-HU-A4GP	273	0	62	FEMALE	Stage II	TCGA
TCGA-HU-A4GJ	650	0	60	FEMALE	Stage III	TCGA
TCGA-HU-A4GH	358	0	75	MALE	Stage I	TCGA
TCGA-HU-A4GF	785	0	69	MALE	Stage II	TCGA
TCGA-HU-A4GD	692	0	56	MALE	Stage II	TCGA
TCGA-HU-A4GC	99	0	74	MALE	Stage III	TCGA
TCGA-HU-A4G9	736	0	67	FEMALE	Stage I	TCGA
TCGA-HU-A4G8	690	0	71	FEMALE	Stage II	TCGA
TCGA-HU-A4G3	170	0	54	MALE	Stage II	TCGA
TCGA-HU-A4G2	739	0	45	MALE	Stage II	TCGA
TCGA-HU-8610	23	0	75	MALE	Stage I	TCGA
TCGA-HU-8608	641	0	70	MALE	Stage III	TCGA
TCGA-HU-8604	694	0	82	FEMALE	Stage II	TCGA
TCGA-HU-8602	679	0	58	FEMALE	Stage II	TCGA
TCGA-HU-8249	881	0	76	MALE	Stage III	TCGA
TCGA-HU-8244	742	0	77	FEMALE	Stage I	TCGA
TCGA-HU-8238	46	0	56	MALE	unknow	TCGA
TCGA-HJ-7597	805	1	71	FEMALE	Stage I	TCGA
TCGA-HF-A5NB	928	0	75	FEMALE	Stage III	TCGA
TCGA-HF-7134	1588	0	unknow	MALE	Stage I	TCGA
TCGA-HF-7133	1918	0	unknow	FEMALE	Stage IV	TCGA
TCGA-HF-7132	2351	0	unknow	MALE	Stage II	TCGA
TCGA-HF-7131	unknow	unknow	unknow	FEMALE	Stage I	TCGA
TCGA-FP-A9TM	189	0	77	MALE	unknow	TCGA
TCGA-FP-A8CX	7	0	60	MALE	Stage III	TCGA
TCGA-FP-A4BF	168	1	68	MALE	Stage III	TCGA
TCGA-FP-8631	17	0	68	MALE	Stage III	TCGA
TCGA-FP-8211	413	0	62	MALE	Stage II	TCGA
TCGA-FP-8210	153	1	48	MALE	Stage III	TCGA
TCGA-FP-8209	1811	1	49	MALE	Stage I	TCGA
TCGA-FP-8099	519	0	79	MALE	Stage II	TCGA
TCGA-FP-7998	678	0	77	MALE	Stage III	TCGA
TCGA-FP-7916	428	1	77	MALE	Stage III	TCGA
TCGA-FP-7829	594	0	69	MALE	Stage II	TCGA
TCGA-FP-7735	106	1	77	MALE	Stage I	TCGA
TCGA-F1-A72C	346	0	68	MALE	Stage II	TCGA
TCGA-F1-A448	647	0	70	MALE	Stage III	TCGA
TCGA-F1-6875	2197	1	79	MALE	Stage I	TCGA
TCGA-F1-6874	440	0	79	MALE	Stage I	TCGA
TCGA-F1-6177	0	0	90	MALE	Stage I	TCGA
TCGA-EQ-8122	243	1	71	FEMALE	Stage II	TCGA
TCGA-D7-A74A	607	0	61	FEMALE	Stage III	TCGA
TCGA-D7-A748	132	1	41	FEMALE	Stage IV	TCGA
TCGA-D7-A747	255	1	57	MALE	Stage II	TCGA
TCGA-D7-A6F2	476	0	62	MALE	Stage I	TCGA
TCGA-D7-A6F0	678	0	79	FEMALE	Stage I	TCGA
TCGA-D7-A6EZ	618	1	66	MALE	Stage III	TCGA
TCGA-D7-A6EY	348	1	72	FEMALE	Stage III	TCGA
TCGA-D7-A6EX	344	0	72	FEMALE	Stage III	TCGA
TCGA-D7-A6EV	342	0	71	FEMALE	Stage II	TCGA
TCGA-D7-A4Z0	449	0	60	FEMALE	Stage II	TCGA
TCGA-D7-A4YX	1108	0	63	MALE	Stage II	TCGA
TCGA-D7-A4YU	500	0	73	MALE	Stage III	TCGA
TCGA-D7-8579	636	0	66	FEMALE	Stage II	TCGA
TCGA-D7-8578	643	0	72	MALE	Stage I	TCGA
TCGA-D7-8576	446	1	54	FEMALE	Stage III	TCGA
TCGA-D7-8575	554	1	75	MALE	Stage III	TCGA
TCGA-D7-8574	523	0	72	MALE	Stage III	TCGA
TCGA-D7-8573	593	0	57	MALE	Stage II	TCGA
TCGA-D7-8572	511	0	57	MALE	Stage II	TCGA
TCGA-D7-8570	752	0	44	MALE	Stage III	TCGA
TCGA-D7-6822	375	0	77	MALE	Stage I	TCGA
TCGA-D7-6818	376	1	53	MALE	Stage III	TCGA
TCGA-D7-6815	486	0	70	FEMALE	Stage II	TCGA
TCGA-D7-6528	463	0	70	FEMALE	Stage I	TCGA
TCGA-D7-6527	312	1	62	MALE	Stage II	TCGA
TCGA-D7-6526	523	0	67	FEMALE	Stage III	TCGA
TCGA-D7-6525	406	1	58	MALE	Stage III	TCGA
TCGA-D7-6524	543	0	53	MALE	Stage II	TCGA
TCGA-D7-6522	566	0	58	MALE	Stage I	TCGA
TCGA-D7-6521	564	0	65	MALE	unknow	TCGA
TCGA-D7-6520	573	0	53	MALE	Stage III	TCGA
TCGA-D7-6519	625	0	64	FEMALE	unknow	TCGA
TCGA-D7-5578	385	0	80	MALE	Stage III	TCGA
TCGA-D7-5577	782	1	53	FEMALE	Stage III	TCGA
TCGA-CG-5734	243	1	68	MALE	Stage III	TCGA
TCGA-CG-5732	2100	1	66	MALE	Stage IV	TCGA
TCGA-CG-5726	881	1	73	MALE	Stage I	TCGA
TCGA-CG-5725	457	1	72	MALE	Stage I	TCGA
TCGA-CG-5724	366	1	59	MALE	Stage IV	TCGA
TCGA-CG-5723	2496	0	83	MALE	Stage II	TCGA
TCGA-CG-5722	30	0	67	FEMALE	Stage IV	TCGA
TCGA-CG-5721	183	0	58	MALE	Stage IV	TCGA
TCGA-CG-5720	30	1	71	MALE	Stage I	TCGA
TCGA-CG-5719	31	0	54	FEMALE	Stage IV	TCGA
TCGA-CG-5718	1095	1	78	FEMALE	Stage II	TCGA
TCGA-CG-5717	212	1	58	MALE	Stage II	TCGA
TCGA-CG-5716	0	0	86	MALE	Stage IV	TCGA
TCGA-CG-4477	942	0	58	FEMALE	Stage I	TCGA
TCGA-CG-4476	0	0	69	MALE	Stage III	TCGA
TCGA-CG-4475	699	0	76	MALE	Stage II	TCGA
TCGA-CG-4469	215	1	70	MALE	Stage IV	TCGA
TCGA-CG-4466	577	0	81	FEMALE	Stage I	TCGA
TCGA-CG-4465	274	1	69	FEMALE	Stage IV	TCGA
TCGA-CG-4462	0	1	72	FEMALE	Stage IV	TCGA
TCGA-CG-4460	669	1	66	FEMALE	Stage IV	TCGA
TCGA-CG-4444	1431	0	76	MALE	Stage III	TCGA
TCGA-CG-4443	912	0	68	MALE	Stage I	TCGA
TCGA-CG-4442	0	0	85	MALE	Stage I	TCGA
TCGA-CG-4441	426	1	83	MALE	Stage III	TCGA
TCGA-CG-4440	122	1	68	FEMALE	Stage IV	TCGA
TCGA-CG-4438	1645	0	56	MALE	Stage IV	TCGA
TCGA-CG-4437	245	0	83	MALE	Stage II	TCGA
TCGA-CG-4436	243	0	57	MALE	Stage I	TCGA
TCGA-CG-4306	1	1	90	MALE	Stage IV	TCGA
TCGA-CG-4305	485	0	69	MALE	Stage II	TCGA
TCGA-CG-4304	unknow	unknow	84	MALE	Stage I	TCGA
TCGA-CG-4301	92	0	75	FEMALE	Stage IV	TCGA
TCGA-CD-A4MH	371	0	86	FEMALE	Stage II	TCGA
TCGA-CD-A4MG	200	1	76	MALE	Stage II	TCGA
TCGA-CD-A48C	353	1	79	FEMALE	Stage II	TCGA
TCGA-CD-A48A	378	0	57	MALE	Stage II	TCGA
TCGA-CD-A489	344	1	58	MALE	Stage II	TCGA
TCGA-CD-A487	374	0	51	MALE	Stage II	TCGA
TCGA-CD-A486	192	1	68	MALE	Stage II	TCGA
TCGA-CD-8535	390	0	59	MALE	Stage III	TCGA
TCGA-CD-8534	367	0	41	MALE	Stage II	TCGA
TCGA-CD-8533	468	0	48	MALE	Stage II	TCGA
TCGA-CD-8532	354	1	52	MALE	Stage II	TCGA
TCGA-CD-8531	383	0	66	FEMALE	Stage III	TCGA
TCGA-CD-8530	377	0	51	MALE	Stage II	TCGA
TCGA-CD-8529	374	0	65	MALE	Stage IV	TCGA
TCGA-CD-8528	375	0	43	FEMALE	Stage III	TCGA
TCGA-CD-8527	218	1	72	FEMALE	Stage II	TCGA
TCGA-CD-8526	381	0	73	FEMALE	Stage III	TCGA
TCGA-CD-8525	383	0	82	FEMALE	Stage III	TCGA
TCGA-CD-8524	388	0	61	FEMALE	Stage II	TCGA
TCGA-CD-5813	377	1	60	MALE	Stage II	TCGA
TCGA-CD-5804	0	0	90	MALE	unknow	TCGA
TCGA-CD-5803	341	1	78	FEMALE	Stage II	TCGA
TCGA-CD-5801	401	1	69	MALE	Stage III	TCGA
TCGA-CD-5800	400	0	51	FEMALE	Stage II	TCGA
TCGA-CD-5799	396	0	45	MALE	Stage II	TCGA
TCGA-CD-5798	408	0	82	MALE	Stage II	TCGA
TCGA-BR-A4QL	491	1	75	FEMALE	Stage III	TCGA
TCGA-BR-A4PF	35	0	72	MALE	Stage III	TCGA
TCGA-BR-A4J9	14	0	55	MALE	Stage II	TCGA
TCGA-BR-A4J8	411	0	71	FEMALE	Stage III	TCGA
TCGA-BR-A4J7	989	0	49	MALE	Stage II	TCGA
TCGA-BR-A4J6	20	0	69	FEMALE	Stage II	TCGA
TCGA-BR-A4J5	862	0	56	MALE	Stage III	TCGA
TCGA-BR-A4J4	16	0	39	MALE	Stage III	TCGA
TCGA-BR-A4IV	869	1	47	MALE	Stage III	TCGA
TCGA-BR-A4CS	45	1	77	MALE	Stage III	TCGA
TCGA-BR-A4CR	0	0	70	FEMALE	Stage III	TCGA
TCGA-BR-A44U	422	1	70	MALE	Stage III	TCGA
TCGA-BR-A44T	1038	0	53	FEMALE	Stage II	TCGA
TCGA-BR-8690	325	0	54	FEMALE	Stage III	TCGA
TCGA-BR-8687	250	1	67	FEMALE	Stage III	TCGA
TCGA-BR-8686	635	1	69	MALE	Stage III	TCGA
TCGA-BR-8683	300	1	75	MALE	Stage III	TCGA
TCGA-BR-8682	991	0	52	MALE	Stage II	TCGA
TCGA-BR-8680	972	0	45	MALE	Stage IV	TCGA
TCGA-BR-8679	0	0	63	FEMALE	Stage I	TCGA
TCGA-BR-8678	754	0	76	MALE	Stage I	TCGA
TCGA-BR-8677	813	0	74	FEMALE	Stage III	TCGA
TCGA-BR-8676	229	0	59	MALE	Stage III	TCGA
TCGA-BR-8592	191	1	63	FEMALE	Stage III	TCGA
TCGA-BR-8591	856	0	79	MALE	Stage III	TCGA
TCGA-BR-8590	284	1	62	MALE	Stage III	TCGA
TCGA-BR-8589	825	0	56	MALE	Stage III	TCGA
TCGA-BR-8588	389	0	55	FEMALE	Stage II	TCGA
TCGA-BR-8487	34	0	64	FEMALE	Stage II	TCGA
TCGA-BR-8486	0	0	90	FEMALE	Stage I	TCGA
TCGA-BR-8485	280	0	68	FEMALE	Stage III	TCGA
TCGA-BR-8484	766	1	61	MALE	Stage III	TCGA
TCGA-BR-8483	164	0	59	MALE	Stage III	TCGA
TCGA-BR-8384	113	0	69	MALE	Stage III	TCGA
TCGA-BR-8382	762	1	67	FEMALE	Stage III	TCGA
TCGA-BR-8381	224	0	51	MALE	Stage II	TCGA
TCGA-BR-8380	21	0	55	MALE	Stage III	TCGA
TCGA-BR-8373	450	0	65	FEMALE	Stage III	TCGA
TCGA-BR-8372	951	0	63	MALE	Stage III	TCGA
TCGA-BR-8371	359	1	62	MALE	Stage III	TCGA
TCGA-BR-8369	427	0	76	FEMALE	Stage III	TCGA
TCGA-BR-8368	131	0	84	FEMALE	Stage I	TCGA
TCGA-BR-8367	801	1	55	MALE	Stage III	TCGA
TCGA-BR-8366	29	0	80	FEMALE	Stage II	TCGA
TCGA-BR-8365	533	1	70	FEMALE	Stage II	TCGA
TCGA-BR-8364	675	0	42	FEMALE	Stage III	TCGA
TCGA-BR-8361	946	0	71	FEMALE	Stage III	TCGA
TCGA-BR-8297	225	0	58	MALE	Stage III	TCGA
TCGA-BR-8296	474	1	58	FEMALE	Stage III	TCGA
TCGA-BR-8295	67	1	60	FEMALE	Stage II	TCGA
TCGA-BR-8291	607	1	61	MALE	Stage II	TCGA
TCGA-BR-8289	81	1	57	MALE	Stage IV	TCGA
TCGA-BR-8286	895	0	49	MALE	Stage II	TCGA
TCGA-BR-8284	245	1	72	FEMALE	Stage III	TCGA
TCGA-BR-8081	981	0	71	FEMALE	Stage II	TCGA
TCGA-BR-8080	292	1	72	FEMALE	Stage III	TCGA
TCGA-BR-8077	21	0	58	FEMALE	Stage III	TCGA
TCGA-BR-8060	348	1	75	FEMALE	Stage II	TCGA
TCGA-BR-8059	439	1	72	MALE	Stage III	TCGA
TCGA-BR-8058	1133	0	53	FEMALE	Stage III	TCGA
TCGA-BR-7959	1010	0	59	MALE	Stage III	TCGA
TCGA-BR-7958	899	0	60	MALE	Stage III	TCGA
TCGA-BR-7957	276	1	50	FEMALE	Stage IV	TCGA
TCGA-BR-7901	105	1	74	MALE	Stage II	TCGA
TCGA-BR-7851	378	0	74	MALE	Stage II	TCGA
TCGA-BR-7723	874	1	59	MALE	Stage III	TCGA
TCGA-BR-7722	466	1	62	MALE	Stage II	TCGA
TCGA-BR-7717	552	1	63	MALE	Stage IV	TCGA
TCGA-BR-7716	1210	0	62	FEMALE	Stage II	TCGA
TCGA-BR-7715	1023	0	65	MALE	Stage II	TCGA
TCGA-BR-7707	1090	0	69	FEMALE	Stage I	TCGA
TCGA-BR-7704	1072	0	69	FEMALE	Stage II	TCGA
TCGA-BR-7197	280	0	69	MALE	Stage II	TCGA
TCGA-BR-7196	666	0	64	MALE	Stage IV	TCGA
TCGA-BR-6852	1367	0	64	FEMALE	Stage II	TCGA
TCGA-BR-6803	949	0	54	FEMALE	Stage II	TCGA
TCGA-BR-6802	940	0	65	MALE	Stage III	TCGA
TCGA-BR-6801	1223	0	70	MALE	Stage II	TCGA
TCGA-BR-6710	273	0	41	MALE	Stage I	TCGA
TCGA-BR-6709	370	1	57	FEMALE	Stage III	TCGA
TCGA-BR-6707	605	1	75	MALE	Stage II	TCGA
TCGA-BR-6705	779	1	68	FEMALE	Stage III	TCGA
TCGA-BR-6566	997	0	64	FEMALE	Stage II	TCGA
TCGA-BR-6565	279	1	67	MALE	Stage II	TCGA
TCGA-BR-6564	794	1	46	FEMALE	Stage III	TCGA
TCGA-BR-6563	1190	0	60	MALE	Stage II	TCGA
TCGA-BR-6458	588	1	57	FEMALE	Stage II	TCGA
TCGA-BR-6457	416	0	69	MALE	Stage II	TCGA
TCGA-BR-6456	526	1	74	FEMALE	Stage II	TCGA
TCGA-BR-6455	422	1	59	MALE	Stage II	TCGA
TCGA-BR-6454	0	0	58	MALE	Stage II	TCGA
TCGA-BR-6453	485	0	54	MALE	Stage II	TCGA
TCGA-BR-6452	1055	0	78	FEMALE	Stage II	TCGA
TCGA-BR-4371	0	0	71	FEMALE	unknow	TCGA
TCGA-BR-4370	0	0	74	FEMALE	unknow	TCGA
TCGA-BR-4369	0	0	75	MALE	unknow	TCGA
TCGA-BR-4368	0	0	78	FEMALE	Stage IV	TCGA
TCGA-BR-4367	0	0	78	MALE	unknow	TCGA
TCGA-BR-4366	0	0	87	MALE	unknow	TCGA
TCGA-BR-4363	0	0	60	FEMALE	unknow	TCGA
TCGA-BR-4361	0	0	66	FEMALE	Stage III	TCGA
TCGA-BR-4357	0	0	58	MALE	unknow	TCGA
TCGA-BR-4294	0	0	65	MALE	unknow	TCGA
TCGA-BR-4280	201	1	78	FEMALE	Stage III	TCGA
TCGA-BR-4279	291	1	43	MALE	Stage II	TCGA
TCGA-BR-4267	188	1	51	MALE	Stage I	TCGA
TCGA-BR-4257	294	1	79	FEMALE	unknow	TCGA
TCGA-BR-4256	284	1	80	MALE	unknow	TCGA
TCGA-BR-4253	124	1	80	FEMALE	Stage III	TCGA
TCGA-BR-4201	940	1	66	FEMALE	unknow	TCGA
TCGA-BR-4191	558	1	72	MALE	unknow	TCGA
TCGA-BR-4187	141	1	56	MALE	unknow	TCGA
TCGA-B7-A5TN	287	0	60	MALE	Stage II	TCGA
TCGA-B7-A5TK	288	0	51	MALE	Stage III	TCGA
TCGA-B7-A5TJ	335	0	74	MALE	Stage II	TCGA
TCGA-B7-A5TI	595	0	52	MALE	Stage III	TCGA
TCGA-B7-5818	356	0	62	MALE	Stage I	TCGA
TCGA-3M-AB47	unknow	unknow	51	MALE	Stage III	TCGA
TCGA-3M-AB46	1765	0	70	MALE	Stage I	TCGA
GSM387987	231.9	1	60	MALE	Stage IV	GSE15459
GSM387986	44.1	0	79	MALE	Stage I	GSE15460
GSM387985	3498	0	71	MALE	Stage II	GSE15459
GSM387984	66.9	0	79	FEMALE	Stage III	GSE15459
GSM387983	1707	1	71	MALE	Stage III	GSE15459
GSM387982	2265.9	0	68	MALE	Stage II	GSE15459
GSM387981	738.9	1	65	MALE	Stage III	GSE15459
GSM387980	131.1	1	65	MALE	Stage III	GSE15459
GSM387979	198.9	1	34	FEMALE	Stage IV	GSE15459
GSM387978	1199.1	1	58	FEMALE	Stage II	GSE15459
GSM387977	1374	1	50	FEMALE	Stage III	GSE15459
GSM387976	3714.9	0	72	MALE	Stage II	GSE15459
GSM387975	444.9	1	72	MALE	Stage III	GSE15459
GSM387974	4023	0	72	FEMALE	Stage II	GSE15459
GSM387973	219.9	0	79	MALE	Stage III	GSE15459
GSM387972	9.9	0	31	MALE	Stage IV	GSE15459
GSM387971	707.1	1	60	MALE	Stage III	GSE15459
GSM387970	93.9	1	41	FEMALE	Stage III	GSE15459
GSM387969	3396.9	0	76	MALE	Stage I	GSE15459
GSM387968	459.9	1	77	FEMALE	Stage III	GSE15459
GSM387967	4151.1	0	56	MALE	Stage III	GSE15459
GSM387966	900	0	74	FEMALE	Stage I	GSE15459
GSM387965	1767.9	0	65	MALE	Stage II	GSE15459
GSM387964	317.1	1	54	FEMALE	Stage IV	GSE15459
GSM387963	9.9	0	46	MALE	Stage III	GSE15459
GSM387962	270	1	64	MALE	Stage III	GSE15459
GSM387961	608.1	1	75	MALE	Stage IV	GSE15459
GSM387960	1578.9	1	59	MALE	Stage III	GSE15459
GSM387959	98.1	1	71	FEMALE	Stage IV	GSE15459
GSM387958	2421	0	69	MALE	Stage I	GSE15459
GSM387957	458.1	1	73	MALE	Stage III	GSE15459
GSM387956	386.1	0	25	FEMALE	Stage III	GSE15459
GSM387955	389.1	1	55	MALE	Stage III	GSE15459
GSM387954	642	1	69	MALE	Stage III	GSE15459
GSM387953	258	0	40	MALE	Stage IV	GSE15459
GSM387952	4008.9	0	68	MALE	Stage III	GSE15459
GSM387951	47.1	0	70	MALE	Stage IV	GSE15459
GSM387950	378.9	1	60	MALE	Stage III	GSE15459
GSM387949	78	0	66	MALE	Stage III	GSE15459
GSM387948	4124.1	0	66	MALE	Stage III	GSE15459
GSM387947	537	1	65	MALE	Stage IV	GSE15459
GSM387946	438	1	62	FEMALE	Stage II	GSE15459
GSM387945	198	0	65	FEMALE	Stage III	GSE15459
GSM387944	2568.9	0	88	MALE	Stage III	GSE15459
GSM387943	209.1	0	67	MALE	Stage IV	GSE15459
GSM387942	9.9	0	83	FEMALE	Stage III	GSE15459
GSM387941	590.1	1	78	FEMALE	Stage I	GSE15459
GSM387940	98.1	1	76	FEMALE	Stage III	GSE15459
GSM387939	4383.9	0	47	FEMALE	Stage I	GSE15459
GSM387938	192	1	70	FEMALE	Stage IV	GSE15459
GSM387936	978.9	1	68	MALE	Stage III	GSE15459
GSM387935	152.1	1	23	MALE	Stage IV	GSE15459
GSM387934	4253.1	0	39	FEMALE	Stage III	GSE15459
GSM387933	390	0	69	MALE	Stage IV	GSE15459
GSM387932	795.9	1	66	MALE	Stage IV	GSE15459
GSM387931	4467	0	53	FEMALE	Stage I	GSE15459
GSM387930	404.1	1	64	MALE	Stage III	GSE15459
GSM387929	345.9	1	66	MALE	Stage IV	GSE15459
GSM387928	815.1	0	65	MALE	Stage II	GSE15459
GSM387927	1182	1	49	FEMALE	Stage IV	GSE15459
GSM387926	96.9	0	49	FEMALE	Stage IV	GSE15459
GSM387925	3708.9	1	33	FEMALE	Stage II	GSE15459
GSM387924	144.9	0	46	FEMALE	Stage IV	GSE15459
GSM387923	0.9	0	70	MALE	Stage III	GSE15459
GSM387922	4617	0	61	MALE	Stage I	GSE15459
GSM387921	0	0	80	MALE	Stage IV	GSE15459
GSM387920	662.1	0	59	MALE	Stage III	GSE15459
GSM387919	312.9	0	74	MALE	Stage IV	GSE15459
GSM387918	4650.9	0	58	FEMALE	Stage I	GSE15459
GSM387917	341.1	0	59	MALE	Stage IV	GSE15459
GSM387916	1911	1	81	MALE	Stage I	GSE15459
GSM387915	4734.9	0	57	FEMALE	Stage II	GSE15459
GSM387914	198	1	73	MALE	Stage III	GSE15459
GSM387913	210.9	1	69	MALE	Stage IV	GSE15459
GSM387912	513	0	38	FEMALE	Stage III	GSE15459
GSM387911	747	1	43	MALE	Stage IV	GSE15459
GSM387910	668.1	1	74	MALE	Stage IV	GSE15459
GSM387909	864.9	1	56	MALE	Stage IV	GSE15459
GSM387908	548.1	1	62	MALE	Stage III	GSE15459
GSM387907	1905.9	0	70	MALE	Stage III	GSE15459
GSM387906	390	0	64	FEMALE	Stage III	GSE15459
GSM387905	188.1	1	51	FEMALE	Stage IV	GSE15459
GSM387904	2229.9	0	75	MALE	Stage II	GSE15459
GSM387903	1236.9	1	92	MALE	Stage III	GSE15459
GSM387902	1787.1	1	48	FEMALE	Stage II	GSE15459
GSM387901	2486.1	0	64	MALE	Stage I	GSE15459
GSM387900	179.1	0	68	MALE	Stage I	GSE15459
GSM387899	353.1	1	65	FEMALE	Stage III	GSE15459
GSM387898	2358	1	68	FEMALE	Stage II	GSE15459
GSM387897	729	0	57	MALE	Stage IV	GSE15459
GSM387896	299.1	1	80	MALE	Stage III	GSE15459
GSM387895	78.9	0	88	MALE	Stage III	GSE15459
GSM387894	1997.1	0	84	FEMALE	Stage I	GSE15459
GSM387893	1589.1	0	67	FEMALE	Stage III	GSE15459
GSM387892	239.1	1	79	FEMALE	Stage IV	GSE15459
GSM387891	1937.1	0	53	FEMALE	Stage I	GSE15459
GSM387890	12	0	63	MALE	Stage III	GSE15459
GSM387889	332.1	1	77	MALE	Stage IV	GSE15459
GSM387888	1071	0	47	FEMALE	Stage I	GSE15459
GSM387887	174.9	1	67	MALE	Stage IV	GSE15459
GSM387886	2183.1	0	69	FEMALE	Stage II	GSE15459
GSM387885	1152.9	0	65	MALE	Stage III	GSE15459
GSM387884	296.1	1	88	FEMALE	Stage II	GSE15459
GSM387883	1275	0	76	MALE	Stage II	GSE15459
GSM387882	491.1	1	84	FEMALE	Stage III	GSE15459
GSM387881	368.1	1	72	MALE	Stage IV	GSE15459
GSM387880	2249.1	0	66	FEMALE	Stage I	GSE15459
GSM387879	936	1	64	MALE	Stage I	GSE15459
GSM387878	705.9	0	63	FEMALE	Stage II	GSE15459
GSM387877	2175	0	73	FEMALE	Stage III	GSE15459
GSM387876	755.1	1	46	MALE	Stage II	GSE15459
GSM387875	2661	0	79	MALE	Stage I	GSE15459
GSM387874	429.9	1	81	FEMALE	Stage IV	GSE15459
GSM387873	2943	0	64	MALE	Stage III	GSE15459
GSM387872	2568.9	0	63	MALE	Stage I	GSE15459
GSM387871	390.9	1	68	MALE	Stage IV	GSE15459
GSM387870	138	1	56	MALE	Stage IV	GSE15459
GSM387869	626.1	1	49	MALE	Stage III	GSE15459
GSM387868	1997.1	0	76	FEMALE	Stage II	GSE15459
GSM387867	684	1	49	FEMALE	Stage II	GSE15459
GSM387866	401.1	1	76	MALE	Stage III	GSE15459
GSM387865	731.1	1	65	MALE	Stage IV	GSE15459
GSM387864	129	1	68	FEMALE	Stage III	GSE15459
GSM387863	1352.1	0	78	MALE	Stage I	GSE15459
GSM387862	141	1	64	MALE	Stage IV	GSE15459
GSM387861	696	1	56	MALE	Stage III	GSE15459
GSM387860	6.9	0	67	MALE	Stage IV	GSE15459
GSM387859	332.1	1	80	MALE	Stage III	GSE15459
GSM387858	278.1	1	39	FEMALE	Stage IV	GSE15459
GSM387857	242.1	1	50	MALE	Stage III	GSE15459
GSM387856	785.1	1	80	MALE	Stage III	GSE15459
GSM387855	3438.9	0	71	FEMALE	Stage II	GSE15459
GSM387854	12.9	0	45	MALE	Stage II	GSE15459
GSM387853	498	1	65	MALE	Stage IV	GSE15459
GSM387852	510	1	62	MALE	Stage IV	GSE15459
GSM387851	326.1	1	61	MALE	Stage IV	GSE15459
GSM387850	194.1	1	60	FEMALE	Stage IV	GSE15459
GSM387849	342	1	71	MALE	Stage IV	GSE15459
GSM387848	2982.9	1	58	MALE	Stage III	GSE15459
GSM387847	3315.9	1	80	FEMALE	Stage I	GSE15459
GSM387846	2829	1	85	FEMALE	Stage III	GSE15459
GSM387845	123.9	1	70	MALE	Stage IV	GSE15459
GSM387843	68.1	1	77	MALE	Stage IV	GSE15459
GSM387842	513.9	1	77	MALE	Stage IV	GSE15459
GSM387841	125.1	1	67	FEMALE	Stage IV	GSE15459
GSM387840	3878.1	0	56	MALE	Stage I	GSE15459
GSM387839	9	0	68	MALE	Stage III	GSE15459
GSM387838	912	1	62	MALE	Stage III	GSE15459
GSM387837	1125	1	82	MALE	Stage III	GSE15459
GSM387836	593.1	1	53	MALE	Stage III	GSE15459
GSM387835	392.1	1	56	FEMALE	Stage III	GSE15459
GSM387834	1259.1	1	68	MALE	Stage II	GSE15459
GSM387833	255.9	1	51	MALE	Stage III	GSE15459
GSM387832	3765.9	0	32	FEMALE	Stage III	GSE15459
GSM387831	311.1	1	48	MALE	Stage IV	GSE15459
GSM387830	2610	1	68	MALE	Stage III	GSE15459
GSM387829	3824.1	0	65	MALE	Stage II	GSE15459
GSM387828	3533.1	0	61	FEMALE	Stage III	GSE15459
GSM387827	2796	0	67	FEMALE	Stage I	GSE15459
GSM387826	332.1	0	74	FEMALE	Stage II	GSE15459
GSM387825	3765	0	70	MALE	Stage I	GSE15459
GSM387824	3795	0	71	FEMALE	Stage II	GSE15459
GSM387823	198	1	64	MALE	Stage IV	GSE15459
GSM387822	6	0	78	MALE	Stage III	GSE15459
GSM387821	3689.1	0	53	FEMALE	Stage I	GSE15459
GSM387820	3897	0	53	MALE	Stage IV	GSE15459
GSM387819	875.1	1	53	MALE	Stage IV	GSE15459
GSM387818	3261	0	53	MALE	Stage II	GSE15459
GSM387817	2642.1	0	64	FEMALE	Stage I	GSE15459
GSM387816	50.1	1	70	MALE	Stage IV	GSE15459
GSM387815	1887.9	0	68	MALE	Stage II	GSE15459
GSM387814	516	1	28	FEMALE	Stage IV	GSE15459
GSM387813	117.9	0	74	MALE	Stage I	GSE15459
GSM387812	333	0	72	MALE	Stage III	GSE15459
GSM387811	96.9	1	70	MALE	Stage IV	GSE15459
GSM387810	111	0	73	MALE	Stage I	GSE15459
GSM387809	141	0	82	FEMALE	Stage III	GSE15459
GSM387808	176.1	0	73	MALE	Stage IV	GSE15459
GSM387807	147.9	0	65	MALE	Stage II	GSE15459
GSM387806	591.9	0	76	MALE	Stage III	GSE15459
GSM387805	327	0	76	FEMALE	Stage I	GSE15459
GSM387804	380.1	0	72	FEMALE	Stage III	GSE15459
GSM387803	981	0	88	FEMALE	Stage IV	GSE15459
GSM387802	456	0	78	MALE	Stage I	GSE15459
GSM387801	603.9	0	49	FEMALE	Stage I	GSE15459
GSM387800	210	0	69	MALE	Stage III	GSE15459
GSM387796	615	1	67	MALE	Stage III	GSE15459
GSM387795	812.1	0	29	MALE	Stage III	GSE15459
GSM387794	788.1	1	56	MALE	Stage IV	GSE15459
GSM387792	351.9	1	73	MALE	Stage IV	GSE15459
GSM387791	609.9	0	40	MALE	Stage IV	GSE15459
GSM387789	914.1	0	76	MALE	Stage IV	GSE15459

## Sheet: S2
Table S2: Summary of 12 recognized cuproptosis-related genes
Gene	Type
FDX1	cuproptosis
LIPT1	cuproptosis
LIAS	cuproptosis
DLD	cuproptosis
DBT	cuproptosis
DLST	cuproptosis
DLAT	cuproptosis
PDHA1	cuproptosis
PDHB	cuproptosis
SLC31A1	cuproptosis
ATP7A	cuproptosis
ATP7B	cuproptosis

## Sheet: S3
Table S3: The primer sequences for qRT-PCR.
Gene	Primer Sequence
SLC25A15	F: 5'-CCTGAAGACTTACTCCCAGGT-3'
	R: 5'-GCGATGTTGGCGATTAGTGC-3'
CTSV	F: 5′-CGTGACGCCAGTGAAGAATCA-3'
	R: 5′-CGCTCAGTGAGACAAGTTTCC-3′
RGS4	F: 5′-ACATCGGCTAGGTTTCCTGC-3′
	R: 5′-GTTGTGGGAAGAATTGTGTTCAC-3′
SYT13	F: 5'-ACCTGGAGAAGGCGAAGC-3'
	R: 5'-GTCTGGGAACTTGAGGAGGG-3'
ENTPD2	F: 5'-GACGCTGGTTCTTCACAC-3'
	R: 5'-CTCTTTGGGCACATCCTG-3'
CA8	F: 5'-GACCTGAGCTTCATCGAAGATACC-3'
	R: 5'-ATTAGCCAGGAAACACCAGAC-3'
NPTX1	F: 5'-ACCGAGGAGAGGGTCAAGAT--3'
	R: 5'-GTGGGAATGTGAGCTGGAAC--3'
GAPDH	F: 5'-GGAGTCCACTGGCGTCTTCA-3'
	R: 5'-GTCATGAGTCCTTCCACGATACC-3'

## Sheet: S4
Table S4: The activation states of biological pathways in distinct cuproptosis subtype by GSVA enrichment analysis
Pathway	logFC	AveExpr	t	P.Value	adj.P.Val	B
KEGG_N_GLYCAN_BIOSYNTHESIS	-0.281055	-0.00388233	-13.3001	2.24316e-35	4.12742e-33	69.5387
KEGG_CITRATE_CYCLE_TCA_CYCLE	-0.335911	-0.0105788	-12.4493	1.15769e-31	1.06508e-29	61.1004
KEGG_AMINOACYL_TRNA_BIOSYNTHESIS	-0.36076	-0.020573	-12.235	9.48177e-31	5.81549e-29	59.0254
KEGG_GLYCOSYLPHOSPHATIDYLINOSITOL_GPI_ANCHOR_BIOSYNTHESIS	-0.266865	-0.0175153	-11.8439	4.17385e-29	1.91997e-27	55.292
KEGG_PEROXISOME	-0.211051	-0.0135716	-11.5809	5.1063e-28	1.87912e-26	52.8223
KEGG_NEUROACTIVE_LIGAND_RECEPTOR_INTERACTION	0.192044	0.0127452	11.4521	1.71895e-27	5.27145e-26	51.6255
KEGG_GLYCEROPHOSPHOLIPID_METABOLISM	-0.132529	-0.00910343	-11.2291	1.37898e-26	3.62474e-25	49.5727
KEGG_SELENOAMINO_ACID_METABOLISM	-0.197436	-0.0112952	-10.8905	3.09641e-25	7.12173e-24	46.5063
KEGG_LYSINE_DEGRADATION	-0.200969	-0.0123246	-10.8068	6.62093e-25	1.35361e-23	45.7574
KEGG_SPHINGOLIPID_METABOLISM	-0.172519	0.00399991	-9.94082	1.36581e-21	2.51308e-20	38.2428
KEGG_GLYCEROLIPID_METABOLISM	-0.144154	0.00434005	-9.73135	8.10705e-21	1.35609e-19	36.4906
KEGG_FRUCTOSE_AND_MANNOSE_METABOLISM	-0.202139	-0.00822744	-9.61997	2.06751e-20	3.17018e-19	35.5699
KEGG_DILATED_CARDIOMYOPATHY	0.181059	0.00730888	9.43394	9.70907e-20	1.37421e-18	34.0491
KEGG_VALINE_LEUCINE_AND_ISOLEUCINE_DEGRADATION	-0.2191	-0.0123941	-9.39566	1.33122e-19	1.7496e-18	33.7388
KEGG_HYPERTROPHIC_CARDIOMYOPATHY_HCM	0.172002	0.00553452	9.18945	7.17475e-19	8.80103e-18	32.0833
KEGG_PROPANOATE_METABOLISM	-0.20313	-0.00984947	-9.17781	7.88356e-19	8.81238e-18	31.9908
KEGG_NON_HOMOLOGOUS_END_JOINING	-0.233051	-0.00863532	-9.17383	8.14187e-19	8.81238e-18	31.9591
KEGG_BUTANOATE_METABOLISM	-0.197692	-0.00127749	-9.03245	2.54025e-18	2.5967e-17	30.8413
KEGG_BIOSYNTHESIS_OF_UNSATURATED_FATTY_ACIDS	-0.187278	-0.0100633	-8.84817	1.09795e-17	1.06327e-16	29.404
KEGG_PYRUVATE_METABOLISM	-0.170666	-0.0146136	-8.81116	1.46918e-17	1.35165e-16	29.118
KEGG_CALCIUM_SIGNALING_PATHWAY	0.140113	0.00488461	8.70816	3.28933e-17	2.88208e-16	28.3269
KEGG_BASE_EXCISION_REPAIR	-0.233269	-0.00869891	-8.6463	5.31921e-17	4.44879e-16	27.8552
KEGG_CELL_CYCLE	-0.19804	-0.0120402	-8.46308	2.1755e-16	1.7404e-15	26.4735
KEGG_ONE_CARBON_POOL_BY_FOLATE	-0.218918	-0.0161584	-8.27104	9.29279e-16	7.12447e-15	25.0499
KEGG_TERPENOID_BACKBONE_BIOSYNTHESIS	-0.240473	-0.0151551	-8.24223	1.1529e-15	8.48535e-15	24.8385
KEGG_GLYOXYLATE_AND_DICARBOXYLATE_METABOLISM	-0.22135	-0.0121158	-8.15241	2.24996e-15	1.59228e-14	24.1833
KEGG_HOMOLOGOUS_RECOMBINATION	-0.224049	-0.0147032	-8.05671	4.55934e-15	3.10711e-14	23.4914
KEGG_AMINO_SUGAR_AND_NUCLEOTIDE_SUGAR_METABOLISM	-0.15903	-0.00749245	-7.93599	1.10105e-14	7.23546e-14	22.628
KEGG_ALANINE_ASPARTATE_AND_GLUTAMATE_METABOLISM	-0.142525	-0.00795407	-7.85873	1.92538e-14	1.22162e-13	22.0808
KEGG_THYROID_CANCER	-0.134397	-0.00653322	-7.83024	2.36348e-14	1.4496e-13	21.8802
KEGG_PYRIMIDINE_METABOLISM	-0.162314	-0.0112488	-7.80453	2.84258e-14	1.68721e-13	21.6995
KEGG_MISMATCH_REPAIR	-0.232161	-0.0197033	-7.75692	3.99534e-14	2.29732e-13	21.3664
KEGG_VASCULAR_SMOOTH_MUSCLE_CONTRACTION	0.142722	-0.000903121	7.69353	6.27078e-14	3.49644e-13	20.9254
KEGG_P53_SIGNALING_PATHWAY	-0.129553	-0.00833387	-7.54974	1.72469e-13	9.33361e-13	19.936
KEGG_RNA_DEGRADATION	-0.18458	-0.0201271	-7.54172	1.82401e-13	9.34969e-13	19.8813
KEGG_UBIQUITIN_MEDIATED_PROTEOLYSIS	-0.138118	-0.0143058	-7.5413	1.82929e-13	9.34969e-13	19.8784
KEGG_OTHER_GLYCAN_DEGRADATION	-0.179009	0.00793377	-7.48434	2.71891e-13	1.35211e-12	19.491
KEGG_DNA_REPLICATION	-0.243868	-0.00880519	-7.37656	5.71747e-13	2.76846e-12	18.7647
KEGG_PENTOSE_PHOSPHATE_PATHWAY	-0.171836	-0.000226279	-7.13949	2.84546e-12	1.34247e-11	17.1977
KEGG_VIBRIO_CHOLERAE_INFECTION	-0.106505	-0.0022502	-7.12498	3.13484e-12	1.44202e-11	17.1032
KEGG_OLFACTORY_TRANSDUCTION	0.147494	0.0205016	7.05256	5.07145e-12	2.27597e-11	16.6339
KEGG_CYSTEINE_AND_METHIONINE_METABOLISM	-0.127481	-0.00990335	-7.00768	6.81941e-12	2.98755e-11	16.345
KEGG_SYSTEMIC_LUPUS_ERYTHEMATOSUS	0.183829	0.00842132	6.90348	1.34831e-11	5.76953e-11	15.6804
KEGG_FATTY_ACID_METABOLISM	-0.158978	-0.000862871	-6.88153	1.5549e-11	6.50229e-11	15.5415
KEGG_NUCLEOTIDE_EXCISION_REPAIR	-0.165836	-0.0208468	-6.67989	5.66113e-11	2.292e-10	14.2828
KEGG_RIBOFLAVIN_METABOLISM	-0.132803	-0.00619797	-6.67798	5.73001e-11	2.292e-10	14.271
KEGG_GLYCOLYSIS_GLUCONEOGENESIS	-0.121831	0.00098658	-6.61117	8.73063e-11	3.41795e-10	13.8612
KEGG_ARRHYTHMOGENIC_RIGHT_VENTRICULAR_CARDIOMYOPATHY_ARVC	0.126023	0.00544859	6.58759	1.01215e-10	3.87992e-10	13.7173
KEGG_CELL_ADHESION_MOLECULES_CAMS	0.14244	0.0091057	6.25359	7.83871e-10	2.82808e-09	11.7278
KEGG_CYTOKINE_CYTOKINE_RECEPTOR_INTERACTION	0.124377	0.00736859	6.21029	1.01554e-09	3.59346e-09	11.4765
KEGG_FOLATE_BIOSYNTHESIS	-0.177516	0.00223672	-6.17472	1.25479e-09	4.35625e-09	11.2712
KEGG_GALACTOSE_METABOLISM	-0.121074	0.00163375	-6.16239	1.35002e-09	4.60005e-09	11.2002
KEGG_ARGININE_AND_PROLINE_METABOLISM	-0.102613	-0.00571722	-6.13363	1.60027e-09	5.35362e-09	11.0353
KEGG_ASTHMA	0.193439	0.0149782	6.09469	2.01247e-09	6.6124e-09	10.813
KEGG_TAURINE_AND_HYPOTAURINE_METABOLISM	0.13381	0.0103882	6.07627	2.24201e-09	7.11258e-09	10.7083
KEGG_SPLICEOSOME	-0.15726	-0.0168961	-5.92708	5.32323e-09	1.66012e-08	9.87041
KEGG_GLYCOSPHINGOLIPID_BIOSYNTHESIS_LACTO_AND_NEOLACTO_SERIES	-0.122229	0.00253757	-5.9113	5.82676e-09	1.75758e-08	9.78289
KEGG_BASAL_TRANSCRIPTION_FACTORS	-0.125239	-0.0111249	-5.904	6.07507e-09	1.80292e-08	9.74248
KEGG_COMPLEMENT_AND_COAGULATION_CASCADES	0.118946	0.0155187	5.61616	3.04516e-08	8.75485e-08	8.18378
KEGG_HEMATOPOIETIC_CELL_LINEAGE	0.142271	0.00914957	5.54085	4.59112e-08	1.29964e-07	7.78745
KEGG_RIBOSOME	0.204036	-0.0163336	5.53253	4.80299e-08	1.31903e-07	7.74392
KEGG_STEROID_BIOSYNTHESIS	-0.1696	-0.00804877	-5.40799	9.36555e-08	2.49748e-07	7.09999
KEGG_PENTOSE_AND_GLUCURONATE_INTERCONVERSIONS	-0.142105	0.0103782	-5.34832	1.28388e-07	3.37477e-07	6.79612
KEGG_RNA_POLYMERASE	-0.141106	-0.0184912	-5.29239	1.7209e-07	4.39786e-07	6.51409
KEGG_AUTOIMMUNE_THYROID_DISEASE	0.151915	0.0163777	5.28526	1.78609e-07	4.50192e-07	6.47831
KEGG_GLUTATHIONE_METABOLISM	-0.106082	-0.00569992	-5.06379	5.54595e-07	1.35229e-06	5.38939
KEGG_GLYCOSPHINGOLIPID_BIOSYNTHESIS_GANGLIO_SERIES	0.133938	0.00602943	5.06238	5.58553e-07	1.35229e-06	5.38257
KEGG_PROTEIN_EXPORT	-0.140914	-0.0132739	-5.0411	6.21429e-07	1.48497e-06	5.28021
KEGG_ECM_RECEPTOR_INTERACTION	0.121929	0.00822993	4.99491	7.82316e-07	1.80126e-06	5.05937
KEGG_MATURITY_ONSET_DIABETES_OF_THE_YOUNG	-0.129388	0.0203616	-4.83144	1.74172e-06	3.90824e-06	4.29279
KEGG_O_GLYCAN_BIOSYNTHESIS	-0.100443	0.00408228	-4.75774	2.48004e-06	5.30614e-06	3.95488
KEGG_GLYCOSAMINOGLYCAN_BIOSYNTHESIS_KERATAN_SULFATE	-0.117037	-0.00378636	-4.64592	4.20245e-06	8.88794e-06	3.45133
KEGG_PORPHYRIN_AND_CHLOROPHYLL_METABOLISM	-0.101046	-0.00188443	-4.58169	5.66202e-06	1.15757e-05	3.16711
KEGG_PROTEASOME	-0.146031	-0.00620433	-4.34202	1.66903e-05	3.23264e-05	2.13913
KEGG_INTESTINAL_IMMUNE_NETWORK_FOR_IGA_PRODUCTION	0.131036	0.00560126	4.24633	2.53451e-05	4.7106e-05	1.74315
KEGG_ALLOGRAFT_REJECTION	0.14078	-0.00495398	3.96238	8.35555e-05	0.000146421	0.617
KEGG_ASCORBATE_AND_ALDARATE_METABOLISM	-0.102249	0.016779	-3.80418	0.000157537	0.000268397	0.0215565
KEGG_TYPE_I_DIABETES_MELLITUS	0.112239	-0.0021446	3.66005	0.000275428	0.000452489	-0.500825
KEGG_GRAFT_VERSUS_HOST_DISEASE	0.120772	-0.00650404	3.39207	0.000741431	0.00114641	-1.42082

## Sheet: S5
Table S5: Relative Fractions of tumor-infiltrating immune cells of GC patients by the CIBERSORT algorithm
ID	B cells naive	B cells memory	Plasma cells	T cells CD8	T cells CD4 naive	T cells CD4 memory resting	T cells CD4 memory activated	T cells follicular helper	T cells regulatory (Tregs)	T cells gamma delta	NK cells resting	NK cells activated	Monocytes	Macrophages M0	Macrophages M1	Macrophages M2	Dendritic cells resting	Dendritic cells activated	Mast cells resting	Mast cells activated	Eosinophils	Neutrophils	P-value	Correlation	RMSE
TCGA_TCGA-BR-8588	0.113506	0	0	0.20542	0	0.102118	0.05553	0.0476775	0.0150104	0	0	0.00486567	0	0.0804415	0.0796837	0.115295	0.0351456	0.00215455	0.0884086	0	0.0144141	0.0403292	0.016	0.242782	0.982299
TCGA_TCGA-VQ-A8DU	0.0525834	0	0.0156773	0.117002	0	0.211328	0.0671418	0.042828	0.00529277	0.0159721	0	0.0474856	0	0.101678	0.0882392	0.0949329	0.00229736	0	0.124978	0	0	0.0125634	0.107	0.110961	1.04003
TCGA_TCGA-HU-A4G9	0	0.104313	0.0362284	0.0693664	0	0.199919	0	0.0500609	0.00737367	0	0	0.0701852	0	0.123499	0.0631591	0.0719527	0	0.0497727	0.0960733	0	0	0.0580963	0.515	0.0124273	1.07395
TCGA_TCGA-CD-A4MG	0.154388	0	0.0391959	0.0624715	0	0.238448	0.0106234	0.00745769	0	0	0.0155907	0	0	0.129533	0.0668528	0.194717	0.036886	0	0.00416253	0.0157821	0	0.0238913	0.002	0.37626	0.926762
TCGA_TCGA-HU-8602	0.0154938	0	0.0292069	0.046025	0	0.15935	0.0826792	0	0	0.00733873	0.0415131	0	0	0.312424	0.103148	0.0717738	0	0.0181682	0	0.0817191	0	0.0311599	0.022	0.208165	1.01102
TCGA_TCGA-VQ-A91S	0.00855209	0.00122278	0.00778955	0.309062	0	0.0987539	0.147956	0.00349924	0.00445774	0	0.0498111	0	0	0.0780156	0.141644	0.0815508	0.0191391	0	0.0100765	0	0.00690505	0.0315649	0.168	0.0851319	1.07214
TCGA_TCGA-HU-A4GY	0.140455	0.0897964	0.0104556	0.134845	0	0.146632	0.0493904	0.015585	0.0128856	0.0281263	0.00143939	0	0	0.0758904	0.0806966	0.174579	0.0195278	0.00362581	0.0160697	0	0	0	0	0.540073	0.847572
TCGA_TCGA-BR-8365	0.0644306	0	0.0593157	0.167604	0	0.318055	0.0160233	0.00611002	0	0.0311769	0	0.00716859	0.00361419	0	0.0747732	0.150397	0.034603	0.00124019	0.0654877	0	0	0	0.015	0.26344	0.981843
TCGA_TCGA-D7-5578	0.0331319	0.0263968	0.0917206	0.139889	0	0.146013	0.0646822	0.0398553	0.0420732	0	0.0155191	0	0.0200497	0.126257	0.0721386	0.0897049	0.0455583	0	0.0221034	0.014409	0	0.0104979	0.015	0.263139	0.975223
TCGA_TCGA-BR-8682	0.0382981	0.0322819	0	0.0201329	0	0.113805	0	0.000440433	0.0378323	0.0122317	0	0.0198461	0	0.401886	0.0190973	0.155533	0.0208537	0	0.127763	0	0	0	0.015	0.277384	0.984983
TCGA_TCGA-CG-4465	0.0162627	0.011369	0.0102958	0.0248959	0	0.0384368	0.0413119	0.0574381	0.0380613	0.058188	0	0	0	0.065151	0.0964409	0.324508	0.0475664	0	0	0.0719422	0.00501609	0.093116	0.102	0.113337	1.04272
TCGA_TCGA-CG-5720	0.0345791	0.00356086	0.0220361	0.111073	0	0.0861643	0.0107344	0.0105265	0.0104916	0	0.047008	0	0.0435027	0.196472	0.0680445	0.10435	0.000699339	0.0164311	0.0178154	0.141995	0	0.0745161	0.039	0.174673	1.01905
TCGA_TCGA-D7-6524	0.0145191	0.00624433	0.00630713	0.027907	0	0.181562	0.00435845	0	0.0264791	0	0	0	0.00083773	0.133947	0.011067	0.0660842	0.0642088	0.0347938	0	0.237416	0	0.184269	0.005	0.331466	0.956249
TCGA_TCGA-CD-A486	0.0478139	0	0.0136627	0.0354426	0	0.0648868	0.00647751	0.0211412	0.0582665	0	0	0.00387176	0	0.453723	0.0548843	0.195849	0.000606422	0	0	0.0341662	0	0.00920833	0.113	0.107202	1.08901
TCGA_TCGA-CG-5716	0.00525399	0.0784889	0.545108	0.0540479	0	0.140001	0.0123362	0.0118603	0.00544582	0.00600748	0.00938566	0	0	0.0140189	0.00365715	0.0247578	0.0207151	0.0118237	0.0247599	0.0126295	0	0.0197024	0	0.709674	0.718225
TCGA_TCGA-RD-A7BT	0.0530867	0	0.0263818	0.107328	0	0.326957	0.0407753	0.0757223	0.0315693	0	0	0.00465839	0	0.0562984	0.0632953	0.0957498	0.0479235	0	0.0330382	0.00445169	0	0.0327649	0.124	0.102879	1.05384
TCGA_TCGA-IN-A7NT	0	0.0246828	0.0226895	0.00165093	0	0.119191	0	0.032686	0.0411406	0.000566382	0.0368912	0	0	0.259832	0.0377965	0.033458	0	0.0952216	0	0.265349	0.00222036	0.0266241	0.24	0.0598738	1.09432
TCGA_TCGA-BR-8296	0.175669	0.0953598	0.0673413	0.0957016	0	0.260081	0.0523156	0	0.00352391	0	0.0352972	0	0.00432973	0.0436461	0.0434715	0.0328326	0.0220226	0.0280155	0.026453	0	0.0115216	0.00241859	0	0.523435	0.852383
TCGA_TCGA-BR-4187	0.0795804	0	0.000974752	0.0446582	0	0.140755	0.0715591	0	0	0.0576875	0.0182479	0	0.010199	0	0.0290849	0.266185	0	0	0.193045	0.00446824	0.0292045	0.0543508	0.001	0.488774	0.878246
TCGA_TCGA-VQ-A91K	0.0187008	0	0.00122249	0.0952472	0	0.177221	0.0450025	0.02278	0.0725129	0	0	0.0286906	9.78952e-05	0.0973661	0.1049	0.224031	0.0142192	0.00551343	0.0812254	0	0	0.0112698	0.061	0.146577	1.0263
TCGA_TCGA-IN-A6RL	0.118253	0	0.0763071	0.0888818	0	0.1703	0	0.00113274	0.0553335	0	0	0.0156066	0.0179655	0.0275111	0.13832	0.138777	0.0177215	0	0.114627	0	0	0.0192626	0.005	0.326448	0.949442
TCGA_TCGA-MX-A5UJ	0.0792961	0.0398002	0.0190811	0.087207	0	0.247328	0.0799417	0.0544406	0	0	0	0.0033862	0.0110356	0.0735841	0.0948446	0.0812925	0	0.0334211	0.0836645	0	0	0.0116771	0.016	0.256439	0.978905
TCGA_TCGA-BR-8286	0.01251	0.0100086	0.006022	0.210396	0	0.0675022	0.0581398	0.0197725	0.0556888	0	0	0.00296547	0.00430235	0.0990928	0.0693977	0.180183	0.0519823	0.00149111	0.0917468	0.0533897	0	0.00540819	0.007	0.307732	0.955929
TCGA_TCGA-R5-A7ZF	0.024154	0.0142918	0.0290254	0.0322697	0	0.207455	0.243007	0	0	0	0.145859	0	0	0.0986062	0.104159	0	0.0110625	0.00944405	0	0.074144	0.00652374	0	0.27	0.0539778	1.07552
TCGA_TCGA-VQ-A8E7	0.038479	0	0.0691155	0	0	0.261153	0.0529633	0	0	0	0.0208281	0	0	0.26296	0.079021	0.0881454	0	0	0.048358	0.034813	0	0.0441635	0.049	0.160867	1.02188
TCGA_TCGA-CG-4436	0.0511036	0	0.0200579	0	0	0.185643	0.101889	0.00230889	0	0.00414301	0.00983256	0	0	0.164986	0.063175	0.0980553	0.00458842	0	0	0.116	0.032476	0.145741	0.206	0.0709756	1.06002
TCGA_TCGA-D7-6520	0.0649935	0	0.0173849	0.0704276	0	0.214295	0.0144375	0.0399954	0.0693548	0	0.0108448	0.00792903	0.0182377	0.0711534	0.120573	0.170712	0.00885135	0.0283305	0.0676653	0	0	0.00481406	0.017	0.227129	0.992617
TCGA_TCGA-BR-4368	0.0741971	0	0.0125297	0.100363	0	0.171198	0.107971	0.0385007	0	0.0848643	0	0	0	0.0325424	0.129074	0.159572	0.0313488	0	0.0265898	0.00681295	0.0201299	0.00430565	0.003	0.34647	0.940533
TCGA_TCGA-BR-8676	0	0.0352971	0.00890967	0.275005	0	0.0566569	0.122235	0.0264066	0.00349354	0.113476	0	0	0.00164711	0	0.0646253	0.190587	0.0311367	0	0	0.0492773	0	0.0212463	0.041	0.173718	1.02292
TCGA_TCGA-BR-6457	0.191131	0	0.158739	0.184019	0	0.130769	0	0.000618166	0.0141384	0	0	0.0263107	0.0220283	0.015878	0.0950972	0.0729839	0.0116869	0	0.0765997	0	0	0	0	0.497141	0.866869
TCGA_TCGA-D7-A747	0.201108	0.0446786	0.0183343	0.12949	0	0.149668	0.00914195	0.0275789	0.0639265	0.0335667	0	0.0208826	0	0.00197502	0.0561917	0.128006	0.00860124	0.00868807	0.0981619	0	0	0	0.001	0.462543	0.885769
TCGA_TCGA-CG-4304	0.138378	0	0.188388	0.0293225	0	0.122734	0.0479601	0	0	0.0259362	0.0294538	0	0	0.0539681	0.0695494	0.133923	0.0101933	0.00317018	0	0.028252	0.0104849	0.108287	0.001	0.465154	0.884453
TCGA_TCGA-BR-A44U	0.0137472	0.0296492	0.0242975	0.0728349	0	0.107795	0	0.0180361	0.0455681	0.00738402	0	0.0969746	0	0.0708678	0.133338	0.134307	0.0912524	0	0.133291	0	0.00310814	0.0175486	0.039	0.174825	1.01266
TCGA_TCGA-KB-A93G	0.0123438	0	0.00425494	0	0	0.14837	0	0	0	0	0.0503589	0	0	0.354342	0.00423628	0.082089	0	0.0235344	0	0.237701	0	0.0827696	0.006	0.321536	0.973966
TCGA_TCGA-BR-8367	0.140395	0	0.0249659	0.0360198	0	0.301057	0	0	0	0	0	0.000213689	0.00979337	0.0641838	0.0205231	0.137026	0.0397781	0.00946116	0.216583	0	0	0	0.016	0.245785	0.981912
TCGA_TCGA-D7-A6F2	0.0447374	0	0.0212742	0.0795606	0	0.230142	0.00997735	0.0104829	0.066948	0	0	0.0211858	0.00352006	0.235034	0.0605987	0.141005	0.00697507	0	0.0470863	0	0.0214728	0	0.03	0.195413	1.00919
TCGA_TCGA-D7-6521	0.194834	0	0.0223172	0.200279	0	0.0853154	0.0650645	0	0.0393769	0	0.00659317	0	0.0144659	0.0640182	0.0412893	0.155772	0.00251448	0.00399177	0.08387	0	0	0.0202978	0.002	0.412578	0.91005
TCGA_TCGA-BR-6454	0.0517303	0	0.0835165	0.33865	0	0.030887	0.12389	0.108537	0.0344878	8.29181e-05	0	0	0	0.0143652	0.0961355	0.0612857	0.0377916	0.00248901	0	0.00174739	0	0.0144034	0.016	0.241278	1.00082
TCGA_TCGA-CG-4466	0.0543458	0	0.0403805	0	0	0.228526	0.140822	0	0	0.0539476	0.0495532	0	0	0.132158	0.089725	0.0770249	0	0.00772571	0	0	0.0502235	0.0755682	0.236	0.0618622	1.05539
TCGA_TCGA-CD-8524	0.0903361	0	0.0313403	0.219477	0	0.0692978	0.0614466	0.00143919	0.0505531	0.0129961	0	0	0	0	0.165764	0.0826157	0.177209	0	0.0350255	0	0	0.00250042	0.016	0.242064	0.990002
TCGA_TCGA-BR-7723	0.0621674	0	0.0362188	0.134093	0	0.140985	0.051994	0.0511916	0.0311765	0	0	0	0	0.268232	0.0854507	0.118415	0.00635592	0	0.0136782	0	4.12412e-05	0	0.05	0.158242	1.0286
TCGA_TCGA-VQ-A91X	0.0921868	0	0.174622	0.099104	0	0.179991	0.0502979	0.0787539	0	0.00710508	0	0.0187985	0	0.0895748	0.0470445	0.0323675	0.0767546	0.00218794	0.0468773	0	0	0.00433424	0.081	0.127163	1.0445
TCGA_TCGA-BR-6801	0.0156122	0.00117726	0.0214278	0.0531392	0	0.208106	0.0454354	0.0486541	0.00232837	0	0.0875827	0	0	0.270909	0.0584648	0.145716	0	0	0	0.0306197	0	0.0108281	0.081	0.127887	1.04304
TCGA_TCGA-IN-A6RN	0.0708448	0	0.074675	0.0378226	0	0.350738	0.0206541	0.0140397	0	0	0	0.0313677	0	0.0987178	0.0817478	0.142881	0.011029	0	0.00192924	0.0565896	0	0.00696404	0.073	0.136262	1.03324
TCGA_TCGA-VQ-A928	0.0226059	0	0.0352633	0.0348657	0	0.222075	0	0.0167299	0.00362388	0	0.038673	0	0	0.335298	0.0273292	0.0528708	0	0.0223406	0	0.164806	0.00501658	0.0185026	0.001	0.424128	0.907154
TCGA_TCGA-BR-7958	0.0378972	0	0.00585533	0.334403	0	0	0.159695	0.0299248	0.0140338	0.0230228	0	0.040294	0	0.0315767	0.121822	0.0742705	0.0430446	0.0228807	0.0556089	0	0	0.00567128	0.006	0.31537	0.960656
TCGA_TCGA-CG-4305	0.0499089	0	0.0190362	0.123808	0	0.117695	0.122299	0	0	0.129027	0	0	0	0.0635652	0.106501	0.19107	0.0147672	0	0.0385223	0	0	0.0238011	0.002	0.407098	0.912569
TCGA_TCGA-CD-A48C	0.014602	0.064392	0.00811445	0.130411	0	0.154123	0.0138698	0.0441401	0.040691	0.0461716	0	0.0267104	0	0.136667	0.123657	0.0683142	0.0637533	0	0	0.0547926	0	0.00959085	0.015	0.266919	0.979037
TCGA_TCGA-HU-A4GX	0.0161778	0	0.0623612	0.393789	0	0	0.162358	0.0393669	0.0094395	0.0331495	0	0	0	0	0.155213	0.0833313	0.0184913	0	0.0196527	0	0	0.00666949	0.016	0.240055	1.00609
TCGA_TCGA-BR-8382	0	0.00622896	0.0387597	0.0589188	0	0.143569	0.121842	0.00596335	0.00274982	0.00865534	0.0579864	0.0335007	0	0.102213	0.186995	0.107199	0.0381282	0	0.0499433	0	0	0.0373473	0.027	0.20133	1.01015
TCGA_TCGA-IN-AB1V	0.0466497	0.29099	0	0.148577	0	0.128726	0	0	0.068764	0	0.0171565	0	0.0196453	0.0621393	0.0611306	0	0	0.0407707	0.0890559	0	0	0.0263946	0.03	0.194915	1.01753
TCGA_TCGA-CD-8532	0.038294	0	0.0383267	0.145888	0	0.265809	0.020721	0.0441227	0.0147535	0.0183009	0	0.0308018	0	0.153855	0.0737111	0.100323	0.0178178	0.00623167	0.031044	0	0	0	0.041	0.173395	1.0227
TCGA_TCGA-IN-8663	0.031258	0	0.00186524	0.0202676	0	0.269409	0	0.0242222	0	0	0	0	0	0.236077	0.0758041	0.214892	0.0250923	0	0.100635	0	0.000477476	0	0.284	0.0510431	1.07212
TCGA_TCGA-VQ-A91D	0.0231624	0	0.0206122	0.0915109	0	0.0620201	0.0537719	0.0635055	0.00552683	0	0.0344997	0	0	0.186033	0.145129	0.107089	0	0.0194362	0	0.164426	0	0.0232773	0.005	0.326361	0.955675
TCGA_TCGA-KB-A6F7	0.0597551	0	0.0104431	0.305222	0	0	0.126124	0.0480895	0.0153269	0	0.0147295	0.0271053	0	0.115781	0.0464731	0.195219	0.021837	0.00464703	0	0.00760892	0.00163909	0	0.027	0.201718	1.00677
TCGA_TCGA-VQ-A91V	0.265798	0	0.0533572	0.010205	0	0.184542	0	0	0.0938854	0	0.0535024	0	0.0102433	0.0126278	0.0314925	0.00223986	0	0.0292791	0	0.195369	0	0.0574591	0.025	0.203553	1.02057
TCGA_TCGA-VQ-A8PM	0.0700044	0.00920622	0.318088	0.0714664	0	0.212705	0.0328961	0.0138059	0.00787991	0	0.00747757	0	0	0.0583994	0.0378036	0.0398783	0.0498473	0.0184961	0.0520461	0	0	0	0	0.583595	0.811412
TCGA_TCGA-CD-8529	0.132277	0	0.174467	0.110481	0	0.106042	0.0549736	0	0.0189775	0	0	0	0	0.0778373	0.0772006	0.143374	0.0386213	0	0.0571089	0	0	0.00863952	0	0.568196	0.829899
TCGA_TCGA-CG-4460	0.105215	0	0.111288	0.0340665	0	0.162869	0.0342992	0	0	0.0312254	0.00725273	0	0	0.0849297	0.0869565	0.1879	0.00544308	0	0	0.0851555	0.0463912	0.0170083	0.001	0.427685	0.903063
TCGA_TCGA-BR-A4J9	0.0579668	0.175957	0.0286378	0.074387	0	0.277853	0.0282384	0.0129949	0	0.0613606	0	0	0	0.0203456	0.107982	0.105669	0	0.00744392	0.041165	0	0	0	0.002	0.387874	0.923841
TCGA_TCGA-B7-A5TJ	0.0524668	0.00440775	0.0129633	0.0509359	0	0.188101	0.00413552	0	0.0325284	0	0.0083302	0	0	0.406887	0.0579359	0.11896	0.0063086	0	0.0560394	0	0	0	0.028	0.200254	1.02303
TCGA_TCGA-IN-A6RS	0.0434357	0	0.0424005	0.171925	0	0.100101	0.134535	0	0.0362717	0.000769692	0.0669509	0	0	0.181793	0.061703	0.0659563	0.00408623	0.00724991	0	0.066671	0	0.0161509	0.021	0.217913	0.997326
TCGA_TCGA-D7-A6EZ	0.037027	0	0.0165409	0.171855	0	0	0.140774	0.0288019	0	0.0315423	0.00661125	0.0126658	0	0.167656	0.117728	0.146313	0	0.0498274	0	0.0669906	0	0.00566732	0.002	0.37888	0.926646
TCGA_TCGA-BR-7717	0.220299	0	0.00478686	0.15207	0	0.0842385	0	0.0189578	0.0139287	0	0.0262297	0	0.0280741	0.175385	0.0720426	0.10023	0	0	0	0.0990529	0.00470403	0	0.006	0.317285	0.955808
TCGA_TCGA-CD-8527	0.041202	0.00222961	0.0504809	0.279195	0	0	0.127947	0.0387667	0.02062	0.00335295	0	0.0474428	0	0.053796	0.0471867	0.125373	0	0.0947465	0.0439388	0	0	0.0237218	0.018	0.226763	0.992699
TCGA_TCGA-IN-A6RR	0.0916465	0	0.0640057	0.249482	0	0.238787	0.0452652	0.00922713	0	0.0601985	0	0	0	0	0.0693032	0.0894286	0.0146982	0	0.0617912	0	0	0.00616702	0.022	0.214536	1.01168
TCGA_TCGA-BR-6452	0.0264067	0	0.0122393	0.142123	0	0.131656	0.126035	0.0305857	0.0423224	0	0.0470795	0	0	0.187224	0.0684548	0.126578	0.0230675	0	0	0.0248939	0	0.0113345	0.055	0.150949	1.02641
TCGA_TCGA-BR-8592	0.183247	0.00885741	0.0661841	0.109015	0	0.259966	0.0335207	0	0	0	0	0.00118052	0.0134358	0	0.0199395	0.199729	0.00555267	0	0.0899536	0	0	0.00941836	0.001	0.423784	0.905067
TCGA_TCGA-D7-8573	0.107639	0	0.0580529	0.110724	0	0.256943	0.0677673	0.0317978	0.00140721	0	0	0	0	0.0736902	0.0874349	0.0884066	0.0147435	0.0255967	0.0353392	0.000750505	0	0.0397076	0.016	0.244357	0.985555
TCGA_TCGA-D7-A6F0	0.0472706	0	0.0564516	0.132571	0	0.129952	0.0436198	0.0424932	0.0425964	0	0	0.0135044	0	0.160444	0.0820675	0.229774	0.00779294	0	0.0114622	0	0	0	0.03	0.195282	1.00744
TCGA_TCGA-FP-A8CX	0.0116092	0.042939	0.217051	0.0533484	0	0.289757	0.000364968	0.0191882	0.00701176	0	0	0	0.0120325	0.136665	0.044342	0.0704472	0.0184245	0.0145808	0.000318963	0.0619199	0	0	0.001	0.474004	0.879842
TCGA_TCGA-D7-8570	0.104121	0	0.100808	0.0945095	0	0.0939744	0.061978	0.0437603	0.0247064	0	0	0.0330573	0.0011854	0.140414	0.0615676	0.128549	0.0661879	0	0.0374029	0	0	0.00777811	0.001	0.488537	0.875533
TCGA_TCGA-BR-6453	0.375107	0	0.0606758	0.205276	0	0	0.0229459	0.0302849	0.0625278	0.000700159	0	0.00109315	0.000371312	0.0579539	0.00848825	0.0958304	0.0243483	0.0217515	0.0326454	0	0	0	0	0.677506	0.748678
TCGA_TCGA-HU-A4GP	0.140269	0.0130077	0.00501166	0.0632585	0	0.228534	0.0667957	0.0960834	0	0	0	0	0.0405282	0.106065	0.0640516	0.0251991	0.0307284	0	0	0.113814	0.00665279	0	0.049	0.159283	1.02237
TCGA_TCGA-HU-A4H8	0	0.177719	0.0717429	0.0173669	0	0.264022	0	0	0.023695	0.000837448	0.012268	0.0036723	0.03471	0.0356159	0.0525233	0.177647	0.00978397	0.0509023	0	0.0457729	0.0217211	0	0.054	0.152443	1.02163
TCGA_TCGA-VQ-A8E3	0.0585517	0	0.0309953	0.317359	0	0	0.136965	0.045384	0	0.0044264	0.0600509	0.0261046	0	0	0.0331752	0.101106	0.00457309	0.12589	0.0464753	0	0	0.0089438	0.009	0.288315	0.971177
TCGA_TCGA-KB-A93H	0.0584767	0	0	0.0880195	0	0.225952	0.019105	0.060793	0.0377078	0.0352484	0.0446619	0	0.0206687	0.120735	0.0921151	0.0762886	0.0112958	0	0	0.0904634	0.0184695	0	0.405	0.0274327	1.08205
TCGA_TCGA-CG-4476	0.0967803	0	0.0206777	0.0558559	0	0.200661	0.0359733	0	0	0.0332971	0	0	0	0.0185785	0.0328475	0.195119	0.0858984	0	0.162787	0	0.0401655	0.0213577	0.002	0.4015	0.91583
TCGA_TCGA-BR-8297	0.199982	0	0	0.0830583	0	0.232343	0.0257693	0.00343843	0.0169112	0.0347321	0	0.0442202	0.00158445	0.0388792	0.109945	0.0729316	0	0	0.136205	0	0	0	0.003	0.347904	0.94192
TCGA_TCGA-HU-A4GF	0.0799856	0	0.0208858	0.0871003	0	0.12229	0.0604734	0.0433035	0.028424	0.00613054	0.0395122	0	0	0.276569	0.0752581	0.0540138	0	0.00458916	0	0.0124233	0	0.0890417	0.049	0.160502	1.02655
TCGA_TCGA-HU-A4GT	0.0456277	0.0105201	0.0479418	0	0	0.331522	0	0.0466668	0.0266052	0.0117578	0	0.0273086	0	0.212488	0.0569583	0.0999706	0.0200226	0	0	0.0626102	0	0	0.039	0.176878	1.01872
TCGA_TCGA-VQ-A91A	0.0771487	0	0.0277569	0.0224245	0	0.139961	0	0	0	0	0.0364331	0	0.0179279	0.285263	0	0.117646	0	0.076286	0	0.153617	0	0.0455359	0.016	0.262422	0.98591
TCGA_TCGA-VQ-A8PX	0.137582	0	0.222866	0.233599	0	0.116271	0.0400835	0	0.0346254	0	0.0321525	0	0.0158526	0	0.0208966	0.0168851	0	0.0350995	0	0.0577854	0	0.0363015	0.001	0.445823	0.899839
TCGA_TCGA-IN-A7NR	0.175408	0	0.0726959	0.147257	0	0.174747	0	0.00756518	0.0608531	0	0	0.0589633	0.00910643	0	0.0629779	0.0709723	0.0316448	0.0245253	0.102806	0	0	0.000478531	0.002	0.411807	0.91141
TCGA_TCGA-HU-A4G8	0.120053	0.063595	0	0.0880814	0	0.139426	0.0377016	0.0922541	0.0232158	0.0314007	0	0.0124529	0	0.118913	0.126536	0.116661	0	0.00448565	0.0150234	0	0.00113224	0.00906833	0.003	0.369143	0.931648
TCGA_TCGA-CG-5724	0.0237208	0.0139502	0.0229529	0.16631	0	0	0.0291147	0.0269896	0.0104569	0	0.0342036	0	0	0.189781	0.118942	0.211808	0.00827085	0.00597877	0	0.101457	0.00531606	0.0307468	0.014	0.279944	0.974757
TCGA_TCGA-BR-4201	0.0366052	0	0.040901	0.0387131	0	0.152018	0.0678971	0	0	0.0259483	0.038242	0	0	0.0704846	0.0648677	0.207492	0.00931365	0	0	0.0782876	0.0719472	0.0972822	0.016	0.261635	0.973963
TCGA_TCGA-CD-5799	0.0508715	0.0484114	0.0113738	0.0397892	0	0.0906241	0	0	0.0598142	0.0200004	0	0.0338312	0	0.279465	0.0396366	0.244323	0.00981934	0	0	0.0557123	0.00165075	0.0146771	0.112	0.107276	1.0567
TCGA_TCGA-HU-A4H0	0.0434576	0	0.035026	0.204546	0	0.114288	0.132843	0.0721615	0	0.0432845	0.00173594	0	0	0	0.165722	0.142033	0.0105077	0.00144883	0.0329466	0	0	0	0.003	0.362985	0.93728
TCGA_TCGA-FP-A4BF	0.0186314	0	0.0782737	0.184301	0	0.0876049	0.112659	0.0304876	0	0.0462543	0	0.0524015	0	0.0591232	0.0780628	0.126593	0.0299262	0.00440487	0.0795896	0	0.00189119	0.0097954	0.009	0.288531	0.964829
TCGA_TCGA-BR-8380	0.138898	0	0.0349277	0.107221	0	0.19654	0	0.0275372	0.0118942	0	0	0.0138591	0.0511687	0.0261881	0.0771303	0.135881	0.0149068	0	0.15944	0	0.00440781	0	0.015	0.267519	0.971971
TCGA_TCGA-VQ-A91Q	0.0989263	0	0.0721109	0.018669	0	0.282146	0.0504981	0	0.0174026	0	0.0485909	0	0	0.148991	0.121156	0.0698848	0	0.0329221	0.0387017	0	0	0	0.029	0.198849	1.00686
TCGA_TCGA-FP-7829	0.0343668	0.0221028	0.000708002	0.0284088	0	0.182484	0	0.0119439	0.0102884	0	0.0296947	0	0.0230286	0.396386	0.0236813	0.142193	0.0276775	0	0	0.0401349	0	0.0269017	0.016	0.239968	1.00621
TCGA_TCGA-HF-7134	0.0404819	0	0.193285	0.0109288	0	0.20917	0	0	0.0178316	0	0.054479	0	0	0.191926	0.0390614	0.119928	0	0	0	0.0815846	0	0.0413231	0.009	0.290561	0.971222
TCGA_TCGA-CG-4441	0.0739611	0	0.0531061	0.0550515	0	0.113653	0.000673792	0.000663517	0.0310337	0	0.0138046	0	0	0.192877	0.0864947	0.127061	0.000157377	0	0	0.164951	0	0.0865107	0.017	0.234667	0.995676
TCGA_TCGA-FP-8631	0.0907613	0	0.109734	0	0	0.142442	0.0507993	0.0527474	0	0.023381	0	0.00707805	0	0.112989	0.0160072	0.116443	0	0.155337	0.100831	0	0	0.0214493	0.009	0.289304	0.962639
TCGA_TCGA-BR-4279	0.0630818	0	0.0781914	0.0708498	0	0.121892	0.0678004	0	0	0.0364522	0.036614	0	0.042551	0.124572	0.0399243	0.127877	0.0449866	0	0.00855002	0.0703773	0	0.0662801	0.004	0.34044	0.94084
TCGA_TCGA-IN-A6RJ	0.0720392	0.0244736	0.10225	0.148754	0	0.139396	0	0.00713001	0.111422	0	0	0.0473815	0.0240975	0.0106672	0.0527526	0.0907218	0	0.0636303	0.0726248	0	0	0.0326605	0.024	0.204708	1.00511
TCGA_TCGA-VQ-AA6J	0.13771	0	0.0305078	0.0486274	0	0.142422	0.0372133	0.0332578	0.0299694	0	0.0193173	0	0	0.331286	0.0937771	0.0782036	0	0	0.0177094	0	0	0	0.002	0.422171	0.906705
TCGA_TCGA-CD-5800	0.170785	0	0.0121404	0.0849219	0	0.0804629	0.0148503	0.0660317	0.0505695	0	0.0211223	0	0	0.320784	0.0394901	0.0926828	0	0.0152426	0	0.030917	0	0	0.015	0.276679	0.9782
TCGA_TCGA-CG-4442	0.0318887	0	0.0271596	0.0756599	0	0.136611	0.163936	0	0	0	0.0516445	0	0	0.0724488	0.12504	0.161484	0.00679119	0	0.00112462	0	0.0194204	0.126792	0.047	0.165708	1.01805
TCGA_TCGA-VQ-A8PQ	0.229508	0.118006	0.012996	0.0936211	0.134161	0.203658	0.0274922	0	0.0166604	0	0.0392787	0	0.00595909	0.0494185	0.0321123	0.0260333	0	0.0110951	0	0	0	0	0	0.644919	0.771584
TCGA_TCGA-B7-A5TN	0.051703	0	0.0249793	0.0976597	0	0.173991	0.0314873	0.00393324	0.0657401	0	0	0.0740735	0.00409152	0.0439622	0.0817413	0.209064	0.0287338	0	0.0896624	0	0	0.0191772	0.05	0.158721	1.01723
TCGA_TCGA-VQ-A8E0	0.0402701	0	0.0336514	0.0158585	0	0.272013	0	0.00544174	0.0473986	0	0	0.0226145	0	0.183249	0.0324234	0.172646	0.00870721	0.00874815	0	0.0963094	0	0.0606696	0.205	0.0716814	1.06005
TCGA_TCGA-CD-5803	0.0866478	0	0	0.295894	0	0.0986474	0.0698457	0.020496	0.0601463	0.055727	0	0	0	0.0259339	0.10554	0.0985416	0.0578452	0.00522759	0.0195081	0	0	0	0	0.569757	0.826147
TCGA_TCGA-BR-8371	0.445525	0	0	0.0925015	0	0.182778	0.0145756	0	0.075578	0	0	0.00644564	0.00743798	0.0400917	0.0226571	0.051442	0	0.0253023	0.0356654	0	0	0	0.001	0.468846	0.887497
TCGA_TCGA-VQ-A8PU	0.12018	0	0.0405442	0.0501221	0	0.332232	0	0	0	0	0	0.0283514	0	0.101792	0.0137387	0.132658	0.0306955	0.0220028	0.0614082	0	0	0.0662757	0.648	-0.00153368	1.08189
TCGA_TCGA-BR-8284	0.0499583	0	0.0152269	0.35428	0	0.148517	0.0447926	0.0236229	0.0133701	0.0359609	0	0.00931363	0.000604423	0.0285864	0.0813724	0.111328	0.0370558	0	0.0460106	0	0	0	0.016	0.247292	0.998032
TCGA_TCGA-VQ-A8PD	0.0625999	0.201223	0.0326564	0.134888	0	0.23861	0.0529078	0	0.000717571	0.00667665	0.0335111	0	0	0.0667028	0.0723136	0.0323601	0.017211	0.0258773	0.0051806	0	0	0.0165649	0.001	0.445392	0.894815
TCGA_TCGA-VQ-A922	0.126689	0	0.0396276	0.0627854	0	0.277836	0	0.0610611	0	0	0	0	0	0.190193	0.107012	0.0649169	0.000643762	0	0	0.0692346	0	0	0.086	0.122968	1.04527
TCGA_TCGA-VQ-A8PB	0.0371095	0	0.046326	0.153391	0	0.135575	0.0505369	0.0247402	0.00357685	0.000469143	0.00612044	0	0	0.229231	0.0426652	0.0591246	0	0	0	0.166258	0.0201436	0.0247326	0.022	0.20871	1.00655
TCGA_TCGA-FP-8210	0.188279	0.0779108	0.0614686	0.205127	0	0.0393869	0.0233623	0.0513287	0.0167653	0.0116555	0	0.00800313	0	0.0387265	0.0353396	0.0560294	0.0839666	0.0351075	0.0487391	0	0.0039593	0.0148449	0	0.495995	0.868452
TCGA_TCGA-RD-A8N0	0.0424765	0.150985	0.253969	0.167083	0	0.125841	0.0273144	0.048699	0.000257837	0.0274214	0	0	0	0.00010128	0.0286711	0.0456614	0.0134488	0.011096	0.0518245	0	0.00514973	0	0	0.653147	0.75962
TCGA_TCGA-BR-8289	0.0230216	0.0527499	0.00595422	0.109809	0	0.0388198	0	0	0.0800084	0	0.0330255	0	0	0.348204	0.0474178	0.108508	0.0028206	0	0.117735	0.0319265	0	0	0.048	0.163127	1.03004
TCGA_TCGA-HU-A4GJ	0.240249	0.123948	0.134814	0.127396	0	0.106998	0.0309024	0.0715175	0	0.0366391	0	0	0	0.0390953	0.00742417	0.0351015	0	0.0231204	0	0.0227938	0	0	0	0.67429	0.743532
TCGA_TCGA-HU-A4H3	0.0427801	0	0.0245619	0.209807	0	0.0703755	0.132232	0.0223389	0.037012	0.0262355	0.0271207	0	0	0.081345	0.0776672	0.0751686	0	0.0339893	0	0.0995183	0.0201461	0.0197016	0.025	0.203818	1.00429
TCGA_TCGA-BR-A4QL	0	0.0623523	0.0064903	0.123816	0	0.209228	0.130431	0	0.0467163	0	0	0.0761288	0	0.108306	0.0728647	0.0892812	0.0151132	0	0.048624	0	0	0.0106472	0.083	0.125243	1.03957
TCGA_TCGA-BR-7716	0.0799471	0	0.00839042	0.23527	0	0.135747	0.0575826	0.0279916	0.019961	0	0.00801727	0	0.0198122	0.060652	0.148686	0.100455	0.0376484	0	0.059839	0	0	0	0.019	0.223096	0.999565
TCGA_TCGA-HU-8608	0.107745	0	0.163626	0.136751	0	0.0418635	0.0859181	0.050228	0.0163313	0	0	0.00959944	0	0.0584908	0.166498	0.0911273	0.00582872	0.00883621	0.057158	0	0	0	0	0.52529	0.851109
TCGA_TCGA-F1-A72C	0.0880471	0	0.0855026	0.177489	0	0.173925	0.0177152	0.04971	0.0244623	0	0	0.0617516	0	0.0690648	0.12189	0.103581	0.00126673	0	0.0153558	0.00159241	0	0.00864656	0.007	0.302813	0.96688
TCGA_TCGA-VQ-A8P3	0.0342717	0	0.0305702	0.367285	0	0.0803352	0.117781	0.0271194	0.029868	0.00443507	0	0.0401949	0	0.03654	0.0376381	0.0496508	0.017697	0.0119775	0.103885	0	0	0.010751	0.007	0.303186	0.968421
TCGA_TCGA-BR-7704	0.0241167	0.00654362	0.0393049	0.196825	0	0.170275	0.106076	0.0355435	0.0592199	0	0	0.0107173	0	0.0776567	0.109542	0.0914066	0.0431074	0	0.029665	0	0	0	0.017	0.22869	0.996888
TCGA_TCGA-VQ-A91N	0.20304	0	0.191512	0.0414282	0	0.229137	0	0.0493689	0.0465997	0.0269234	3.09862e-05	0	0	0.0944229	0.0400216	0	0	0.0225699	0	0.0299626	0.0249823	0	0.001	0.461209	0.889919
TCGA_TCGA-CD-A4MH	0.129612	0	0.254515	0.0836182	0	0.143326	0	0.0439023	0.0116661	0	0	0.0381939	0	0.00285308	0.0811053	0.0490228	0.0967414	0	0.0483609	0	0	0.0170838	0.038	0.177648	1.04656
TCGA_TCGA-EQ-8122	0.0302529	0	0.0103247	0.0271135	0	0.0420046	0.00605116	0.0162174	0.0233281	0.0118527	0.0027689	0	0	0.408244	0.0256328	0.176584	0	0.0739234	0.0636218	0	0	0.0820795	0.07	0.138142	1.06476
TCGA_TCGA-VQ-A91Y	0.0181238	0.0310029	0.0264881	0.117461	0	0.323949	0.0282486	0	0	0	0	0.0318882	0.00417363	0.0201055	0.10831	0.14398	0.0848966	0	0.0613727	0	0	0	0.008	0.299949	0.962066
TCGA_TCGA-CG-4438	0.0378084	0	0.0100208	0.132342	0	0	0.198724	0.0466688	0	0.122934	0	0.00952631	0	0.0758597	0.122854	0.1579	0.020819	0	0.0625789	0	0.00196451	0	0.016	0.254517	0.980383
TCGA_TCGA-BR-4366	0.0273271	0	0.0191579	0.0110892	0	0.117683	0.0135936	0.0325822	0	0.0539267	0	0	0	0.343867	0.105102	0.228823	0.00125798	0	0.0254902	0	0	0.0201005	0.071	0.136625	1.05558
TCGA_TCGA-ZQ-A9CR	0.0150398	0	0.0900277	0.113014	0	0.123033	0.148974	0.0121654	0	0	0.0518797	0	0	0.138812	0.128303	0.113538	0.0157786	0.0076262	0	0.0240507	0	0.0177597	0.021	0.217438	0.99717
TCGA_TCGA-BR-8690	0.00406195	0.00804283	0.0522202	0.228144	0	0.108346	0.142579	0.002115	0.00840563	0.0288545	0	0	0	0.153674	0.0716591	0.134648	0.00558445	0	0.0479037	0	0	0.00376165	0.02	0.22184	0.994374
TCGA_TCGA-BR-4357	0.0587866	0	0.0540743	0.0613728	0	0.185829	0.123196	0.0210332	0	0	0.0570537	0	0	0.132775	0.0755263	0.172212	0.0187632	0	0.0143592	0	0	0.025018	0.016	0.243331	0.9816
TCGA_TCGA-CG-4440	0.0119044	0.0568242	0.00887656	0.0509994	0	0.0887807	0	0.0372874	0.0107445	0	0.035161	0.0365848	0	0.111569	0.0911113	0.10759	0.0203647	0.0354937	0.107722	0	0.0497254	0.139261	0.061	0.146443	1.02277
TCGA_TCGA-BR-6802	0.038412	0	0.0222994	0.240594	0	0	0.240493	0.0651046	0.00945366	0.00832756	0.0269618	0	0	0.0448512	0.0661702	0.0593574	0	0.0952822	0.0707888	0	0	0.011905	0.015	0.278003	0.971052
TCGA_TCGA-BR-4370	0.0564472	0	0.069333	0.0228692	0	0.22282	0.0533174	0.00734871	0	0.0136532	0.0151362	0	0	0.0860907	0.0735631	0.130672	0	0	0	0.105378	0.0561294	0.087242	0.017	0.232828	0.986617
TCGA_TCGA-VQ-A8E2	0.144796	0	0.0474827	0.123422	0	0.15547	0.0725826	0.0398107	0.0137934	0	0.0358852	0	0	0.238039	0.0366993	0.0304498	0	0	0	0.0615689	0	0	0.007	0.30652	0.960865
TCGA_TCGA-D7-6818	0.0292637	0	0.0263706	0.03423	0	0.0759907	0	0	0.0499512	0	0	0	0.00921434	0.14677	0.0201567	0.386859	0.027022	0	0.011322	0.0257733	0.0478547	0.109221	0.034	0.185902	1.02269
TCGA_TCGA-RD-A8N9	0.0942947	0	0.0749326	0.132684	0	0.143726	0.0412585	0.0323476	0.0530024	0	0	0	0.00679511	0.0635744	0.0901763	0.11465	0.0465215	0	0.106037	0	0	0	0.013	0.282013	0.96623
TCGA_TCGA-D7-6525	0.184341	0	0.0376607	0.0827074	0	0.0990457	0	0.000147557	0.0538794	0	0	0.00340761	0	0.17091	0.0403218	0.229075	0.00189857	0.00660393	0.0432627	0.0235524	0	0.0231861	0.004	0.342094	0.942954
TCGA_TCGA-HU-A4G2	0.125056	0	0.0344548	0.205587	0	0.0785894	0.189956	0	0.00524081	0	0	0	0	0.031778	0.0919958	0.145865	0.065308	0	0.0165338	0	0	0.00963483	0.016	0.239474	0.984212
TCGA_TCGA-B7-A5TK	0.00030573	0	0.0197103	0.352112	0	0	0.251862	0.01252	0	0.0407107	0	0	0	0.0257596	0.11235	0.103167	0	0.0256959	0.0491759	0	0	0.00663136	0.003	0.367141	0.935174
TCGA_TCGA-SW-A7EB	0.225018	0	0.062989	0.143394	0	0.195591	0.0176305	0.049244	0.0512716	0	0	0.0506486	0.00674057	0.0498324	0.0461953	0.0450475	0.0133351	0.0139297	0.0291331	0	0	0	0.002	0.406014	0.917016
TCGA_TCGA-BR-7959	0.0437484	0	0.0195407	0.0831286	0	0.201392	0	0.00890555	0.021655	0	0	0.035763	0.034713	0.11545	0.0891292	0.0722701	0.00862602	0.00668057	0.243292	0	0	0.0157062	0.026	0.202812	1.00051
TCGA_TCGA-CG-4301	0.118185	0	0.020439	0.023082	0	0.220366	0.0142827	0.0277213	0	0	0	0	0	0.0938721	0.0678098	0.199888	0.0640569	0	0.0764994	0.0181377	0.0424706	0.0131889	0.002	0.389112	0.920438
TCGA_TCGA-BR-8060	0.0605956	0	0.105791	0.0830699	0	0.15238	0.070607	0.0300377	0.00573526	0	0	0.0040769	0.013015	0.147571	0.0782374	0.0969827	0.0426128	0.00609167	0	0.0800891	0.0084262	0.0146821	0.007	0.302492	0.958368
TCGA_TCGA-RD-A8MV	0.0910973	0.0129695	0.0437489	0.0899678	0	0.176882	0.0547423	0.0454546	0.0228405	0.0272117	0.0312105	0	0.0147633	0.0394961	0.114854	0.0588412	0.0248259	0.0327688	0.016915	0.0190014	0	0.0824095	0.008	0.29995	0.961603
TCGA_TCGA-BR-8484	0.0803457	0	0.0426661	0.117891	0	0.222926	0.0215549	0.0232365	0.00733594	0.0434022	0	0.0229849	0	0.128801	0.0836068	0.124746	0.0341223	0	0.0359617	0	0.00248026	0.0079384	0.016	0.245603	0.984817
TCGA_TCGA-HU-A4GC	0.0350851	0	0.0310509	0.176519	0	0.194445	0.117602	0.00374426	0.00149836	0.00934089	0.0148651	0	0	0	0.108906	0.110696	0.100564	0	0.0858469	0	0	0.00983675	0.035	0.182507	1.00862
TCGA_TCGA-BR-6564	0.119099	0	0.0055529	0.223271	0	0.233278	0.0114181	0.0250824	0.0251781	0	0.000386421	0	0.0136853	0	0.0837047	0.16288	0.0143128	0	0.0821513	0	0	0	0.002	0.397444	0.918407
TCGA_TCGA-HU-A4GU	0.00170571	0.0355048	0.0218602	0.0535757	0	0.303736	0	0	0.0515279	0	0.0499054	0	0.019993	0.0928816	0.0249591	0.143768	0.0114264	0.0112768	0	0.164608	0.0132714	0	0.285	0.0505766	1.07039
TCGA_TCGA-BR-8059	0.0221972	0	0.0390037	0.0996094	0	0.218051	0.0914789	0.0363941	0.0175237	0	0.0164798	0	0	0.163974	0.0828185	0.145387	0.00167179	0	0	0.0496501	0.000629831	0.0151321	0.067	0.139707	1.03025
TCGA_TCGA-F1-6177	0	0.0176529	0.00870234	0.072971	0	0.21257	0.0433939	0.0572436	0.0041134	0.0196774	0.00457695	0	0	0.160337	0.0892976	0.134489	0	0	0	0.167417	0	0.0075589	0.075	0.13363	1.04118
TCGA_TCGA-CD-8528	0.0213668	0.0398347	0.0136889	0.00577354	0	0.102306	0.0699533	0.0519616	0.0152304	0.0616455	0	0	0	0.23419	0.0260997	0.20099	0.0488232	0	0.0124038	0	0	0.0957315	0.134	0.0977108	1.05054
TCGA_TCGA-BR-6710	0.235329	0	0.26362	0.0866585	0	0.193169	0.014907	0	0.0302221	0.00146804	0	0.0153809	0.0100058	0.00946685	0.0127664	0.00195218	0	0.00409204	0.112428	0.00207605	0	0.00645858	0	0.625979	0.779092
TCGA_TCGA-BR-8291	0.0670306	0	0.0109127	0.198251	0	0.173273	0.00901992	0	0.0124269	0	0	0.0218333	0.0118235	0	0.0158711	0.274538	0.0371804	0.012755	0.147713	0	0	0.00737084	0.003	0.346938	0.939022
TCGA_TCGA-D7-6526	0.0637394	0	0.0771714	0	0	0.207578	0	0	0.0909776	0	0.0227294	0	0.0022528	0.183057	0.0348861	0.14079	0.00498762	0.01782	0	0.0599642	0.00613753	0.0879091	0.057	0.14981	1.02479
TCGA_TCGA-BR-8364	0.0429769	0.0110014	0	0.11951	0	0.224253	0.00663003	0	0.0171438	0	0	0.005286	0.00310969	0.0428437	0.0598333	0.254737	0.0982502	0	0.114425	0	0	0	0.015	0.267592	0.971769
TCGA_TCGA-KB-A93J	0.0233393	0	0.0224815	0.0911088	0	0.0915462	0.0421861	0.0388185	0.0332614	0.0319638	0	0.0224984	0	0.137046	0.131592	0.270094	0.011331	0	0.0474754	0	0	0.00525729	0.016	0.247752	0.986128
TCGA_TCGA-BR-8080	0.142832	0	0.0374173	0.183677	0	0.182645	0.0132812	0	0.0124801	0.019663	0	0.00109879	0.00389095	0.0738914	0.0466723	0.146094	0.0360731	0	0.0124879	0.0842805	0	0.00351543	0.006	0.318555	0.95315
TCGA_TCGA-IN-8462	0.208734	0	0.0756974	0.0272525	0	0.236755	0.000618692	0.0167018	0.0226063	0	0.032929	0	0.0128036	0.00580831	0.146059	0.0887493	0.0186282	0	0.0599668	0.0448696	0	0.00182043	0.003	0.345585	0.945573
TCGA_TCGA-F1-6874	0.0223555	0	0.00610523	0.0192353	0	0.152427	0.0445464	0	0	0	0.0824946	0	0	0.415438	0.0597868	0.0447632	0	0	0	0.104478	0	0.0483692	0.006	0.32445	0.964314
TCGA_TCGA-CD-A487	0.0122107	0.00853853	0.00923391	0.108249	0	0.0986997	0.0687603	0.00326194	0.0121349	0	0	0.0813918	0	0	0.0184253	0.0727583	0	0.0907042	0.19338	0	0	0.222252	0.143	0.0928249	1.05574
TCGA_TCGA-BR-4369	0.0988736	0	0.170695	0.060614	0	0.271589	0.0544513	0	0.00553292	0	0.0318017	0	0	0.0241035	0.0565033	0.100813	0.101495	0	0.0235272	0	0	0	0.002	0.385629	0.924167
TCGA_TCGA-D7-6519	0.00605075	0.00434394	0.0130411	0.23656	0	0.0695345	0	0.0193774	0.0757671	0	0	0.0740405	0.00697021	0.0133528	0.0454825	0.194971	0.0329986	0.00649602	0.196262	0	0	0.00475171	0.047	0.16603	1.0203
TCGA_TCGA-VQ-A91U	0.0432094	0	0.108695	0.226213	0	0.146978	0.068492	0.0266551	0.023824	0	0	0.000711481	0	0.152885	0.0551631	0.141445	0	0.00342069	0	0.00230766	0	0	0.016	0.257869	0.984012
TCGA_TCGA-VQ-A925	0.069901	0	0.0524953	0.166643	0	0.407694	0	0.0141605	0.00117938	0.0107521	0	0.00315579	0.00706533	0.0207453	0.0801824	0.0844062	0	0.00931541	0.0607068	0.0115981	0	0	0.035	0.18282	1.02999
TCGA_TCGA-BR-8372	0.0116495	0	0.010068	0.22499	0	0.00105176	0.160399	0.0580181	0.00881945	0.0110647	0.000565407	0	0	0.0904376	0.109632	0.191777	0.0818602	0	0.0328694	0	0.00147186	0.00532601	0.004	0.342155	0.941514
TCGA_TCGA-F1-6875	0	0.0550144	0.0283592	0.104852	0	0	0	0	0.117284	0	0.0771362	0	0	0.444146	0.00565216	0.0294919	0	0	0	0.132436	0.00562924	0	0.072	0.136383	1.06426
TCGA_TCGA-FP-7916	0.0919763	0	0.17782	0.149773	0	0.0740641	0.0561916	0.000429157	0.0279769	0.0257483	0	0.00108271	0.00587003	0.0652593	0.141887	0.0707885	0.0141135	0.0117395	0.08528	0	0	0	0.002	0.410123	0.913378
TCGA_TCGA-VQ-AA6D	0.0516013	0	0.0134095	0.0636641	0	0.213844	0.000938089	0	0.0714946	0	0.017967	0	0.00713603	0.169927	0.0997944	0	0	0	0	0.269733	0	0.0204909	0.286	0.0504182	1.09592
TCGA_TCGA-BR-8589	0.0319937	0	0.0185136	0.345458	0	0	0.105924	0.0580619	0	0.0897973	0	0	0	0	0.124576	0.108124	0.0906449	0.00145209	0.0254551	0	0	0	0.006	0.322465	0.958359
TCGA_TCGA-3M-AB46	0.0221174	0.0347686	0.0394213	0	0	0.236267	0	0.0151807	0.0186038	0.0119375	0	0	0.015519	0.354168	0.105203	0.0285244	0.0301719	0	0	0.062286	0.0258313	0	0.21	0.0699248	1.07619
TCGA_TCGA-CG-5734	0.0428795	0	0.129203	0.077725	0	0.138404	0.0530147	0.0241297	0.0303186	0.00114722	0.0227438	0	0	0.249957	0.0672422	0.0810547	0.0213274	0	0	0.0101182	0.0153145	0.0354199	0.003	0.366055	0.932667
TCGA_TCGA-BR-4294	0	0.0892998	0.0464689	0.0572144	0	0.171021	0.000320223	0.0181858	0.00816628	0.0764611	0	0	0.0998115	0	0.0188984	0.114656	0.00126159	0.00567765	0	0.0606684	0.231889	0	0.092	0.120105	1.03267
TCGA_TCGA-VQ-A924	0.00350885	0.00670508	0.00748543	0.176222	0	0.119317	0.141274	0.0535705	0.00174035	0	0.0195068	0	0	0.150769	0.128066	0.153916	5.62727e-05	0.0147879	0.017336	0	0	0.0057384	0.009	0.289704	0.969314
TCGA_TCGA-BR-8683	0.0816707	0	0.00708381	0.129768	0	0.202363	0.0392767	0.0478145	0.05043	0	0.013947	0	0	0.116427	0.0935496	0.10279	0.0710261	0.0126218	0.0292071	0.00202419	0	0	0.06	0.147787	1.02718
TCGA_TCGA-VQ-A8PK	0.0740326	0	0.039407	0.0354438	0	0.201886	0.0401704	0.0442819	0	0	0.0468311	0.0624497	0	0.0860279	0.133658	0.110875	0	0.044808	0.0763718	0	0	0.00375629	0.047	0.165271	1.02113
TCGA_TCGA-BR-A4J4	0.103796	0	0.00599348	0.072626	0	0.226538	0	0.0687067	0.0412533	0.015682	0.00376685	0	0.00420466	0	0.160711	0.0681031	0.179454	0	0	0.0404695	0	0.00869552	0.016	0.24879	0.98882
TCGA_TCGA-R5-A7ZE	0.0167916	0.0856408	0.0122294	0.0210796	0	0.121345	0.0196861	0	0.055603	0	0.0296763	0	0	0.302546	0.021917	0.0307421	0.0341447	0.0137802	0	0.158737	0	0.0760801	0.222	0.0656678	1.07456
TCGA_TCGA-D7-6522	0.11805	0.00227151	0.0737622	0.120682	0	0.0581222	0.0613746	0.0245321	0.0545067	0.0222234	0	0	0.00589672	0.112668	0.0633671	0.181924	0.051891	0	0.0365117	0	0.00591448	0.00630242	0	0.50548	0.868446
TCGA_TCGA-D7-6822	0.0107098	0	0.0124461	0.0817831	0	0.21632	0	0.0338618	0	0	0.0607407	0	0	0.218701	0.103742	0.0724177	0.0344781	0	0	0.0102975	0	0.144503	0.092	0.119931	1.05139
TCGA_TCGA-BR-6803	0.174476	0	0.130917	0.192954	0	0.122913	0.0322014	0.0178447	0.0454524	0	0.0133466	0	0.00285934	0.00560938	0.0742166	0.0986023	0.0478462	0	0.040762	0	0	0	0.001	0.495075	0.868181
TCGA_TCGA-BR-8483	0.0815381	0	0.0827223	0.0697267	0	0.111353	0.0222424	0.0292133	0.0233171	0.0379461	0.00815281	0	0	0.311713	0.129813	0.0519748	0	0	0.040288	0	0	0	0.013	0.281897	0.976096
TCGA_TCGA-BR-6563	0.162407	0	0.0543897	0.266577	0	0.0652849	0.0399089	0.0189913	0.0292123	0.0041073	0	0	0.00714009	0.0701542	0.0567602	0.0903051	0.0796155	0	0.0551465	0	0	0	0.002	0.417436	0.907871
TCGA_TCGA-SW-A7EA	0.0170559	0	0.0235786	0.291019	0	0.0156628	0.15395	0.024462	0.0222887	0	0	0.0618502	0	0.0188618	0.165389	0.0652643	0.0324583	0.0395179	0.0538392	0	0	0.014802	0.016	0.240258	1.00164
TCGA_TCGA-BR-6705	0.038926	0.05673	0.0223801	0.217496	0	0.191533	0.0121588	0	0.0121651	0	0	0	0.0339542	0.0764908	0.0916994	0.170519	0.00489915	0	0.0707961	0.00025181	0	0	0.009	0.292496	0.964317
TCGA_TCGA-BR-8678	0.070474	0	0.0181631	0.175581	0	0	0.0665597	0.0515826	0.0165165	0	0.013422	0.0031619	0	0.260782	0.235844	0.0787928	0	0	0.00409587	0	0	0.00502478	0	0.544909	0.837917
TCGA_TCGA-BR-8680	0.0565129	0.0142971	0.0334331	0.152208	0	0.149599	0.0198117	0.0798022	0	0	0.0432292	0	0	0.14691	0.0566849	0.103001	0.0273309	0	0.0511212	0.0544164	0.00741436	0.00422843	0.205	0.0717274	1.05412
TCGA_TCGA-CG-4462	0.0252967	0	0.0110408	0	0	0.145871	0.0237557	0	0	0.0254782	0.0297174	0	0	0.0798788	0.00560751	0.218463	0.0230074	0.0561146	0	0.0464582	0.0318659	0.277444	0.006	0.319085	0.962723
TCGA_TCGA-RD-A8N5	0.0314891	0	0.00685198	0	0	0.125557	0	0	0	0	0.055914	0	0.0178271	0.242493	0.000754229	0.159606	0	0.0131498	0	0.159079	0	0.187279	0.001	0.489342	0.871609
TCGA_TCGA-BR-8295	0.359866	0	0.101756	0.0686945	0	0.142862	0.0057568	0.0632481	0	0	0	0.009146	0.00395847	0.115248	0.0527366	0.0529772	0	0	0.0237508	0	0	0	0.001	0.449883	0.897803
TCGA_TCGA-D7-8578	0.0618468	0	0.0477999	0.169703	0	0.136861	0.0227218	0.053016	0.0172517	0	0	0.0519205	0	0.0578144	0.0661532	0.192653	0.0237208	0.0010354	0.0860312	0	0	0.0114713	0.022	0.21377	0.995284
TCGA_TCGA-R5-A7ZI	0.0129941	0.028073	0.0594467	0.228467	0	0.0815684	0.0922295	0.0414982	0.0837244	0.00449652	0.0183545	0	0	0.028876	0.0510606	0.146994	0	0.0680555	0	0.0467596	0	0.00740183	0.015	0.268306	0.976871
TCGA_TCGA-FP-8209	0.288405	0	0	0.230612	0	0.144	0.0405901	0	0	0.00818382	0	0	0	0.0645641	0.0341406	0.107412	0	0.0231323	0.0519428	0	0	0.00701687	0.003	0.35163	0.942822
TCGA_TCGA-HU-8610	0.0492268	0	0.0168259	0.00251574	0	0.142113	0.0247827	0.0315494	0.0367607	0.0030786	0.0424562	0	0	0.331311	0.00354519	0.0384936	0	0.106889	0	0.157347	0.000170624	0.0129339	0.003	0.352604	0.94357
TCGA_TCGA-VQ-AA69	0.0239839	0	0.0215522	0.211625	0	0.0462209	0.161031	0.0674236	0	0	0.0960135	0	0.0187029	0.0641205	0.0951652	0.143584	0.00022708	0	0.0020869	0.00852764	0.0281413	0.0115946	0.206	0.0710618	1.0614
TCGA_TCGA-CG-5723	0	0.0262162	0.0564487	0.222316	0	0.0474466	0.152924	0.0357898	0	0	0.0340967	0	0.0242613	0.00247721	0.11937	0.119594	0.0259575	0.0338303	0	0.0712866	0	0.027986	0.004	0.34161	0.942823
TCGA_TCGA-RD-A8N2	0.0729435	0.00131569	0	0.184719	0	0.177591	0.0339183	0	0.0126215	0	0	0	0.0132705	0	0.0399104	0.217864	0.107926	0.0181687	0.116467	0	0	0.00328445	0.015	0.264338	0.972037
TCGA_TCGA-BR-7722	0.0408339	0.0520728	0.0186381	0.0376223	0	0.335069	0	0	0.0421456	0	0	0.00276728	0	0.0462157	0.0324875	0.15638	0.0426452	0.00610622	0.162486	0.0245313	0	0	0.005	0.326962	0.948102
TCGA_TCGA-D7-8576	0.0227971	0.0652812	0.0145217	0.0350767	0	0.220401	0	0	0.00701723	0	0.00779709	0.0294033	0.0342723	0.19789	0.0642147	0.0852049	0.0616252	0.0107036	0.143794	0	0	0	0.021	0.217675	0.991129
TCGA_TCGA-BR-8058	0.057324	0.00996343	0.0301404	0.190276	0	0.24542	0.0318594	0.0209597	0.0204615	0	0	0.00935173	0.0165504	0.0415545	0.122865	0.103954	0.031311	0	0.053476	0	0	0.0145322	0.01	0.286173	0.971103
TCGA_TCGA-VQ-A91E	0.0517578	0.0116747	0.395379	0.0905063	0	0.206215	0.0132184	0.0262373	0.0109916	0	0.00583456	0.0290259	0.0184192	0.0754607	0.0343747	0.00408644	0.00616309	0.00515903	0	0.0154099	8.63057e-05	0	0	0.601425	0.801156
TCGA_TCGA-VQ-A8PO	0.105716	0	0.0172169	0.23891	0	0.0953912	0.0685505	0.116886	0.0363064	0	0.0312144	0	0	0.123478	0.0680437	0.0681338	0.0163028	0	0	0.00777548	0.00607554	0	0.013	0.281663	0.976114
TCGA_TCGA-CG-4444	0.056548	0.0200618	0.0425231	0.0530902	0	0.208803	0.0525934	0.0167604	0.0109251	0.0341185	0.00518554	0	0	0.0547032	0.0629283	0.205866	0.023482	0.00367624	0	0.081056	0	0.0676791	0.02	0.221168	0.990314
TCGA_TCGA-CD-5798	0.00165785	0.0101583	0.00447932	0.125003	0	0.207182	0	0	0.0494637	0	0	0.0381876	0.0608325	0.0384782	0.029899	0.24837	0.0740798	0.0103726	0.0431442	0.0512214	0	0.00747053	0.003	0.365677	0.93119
TCGA_TCGA-BR-7851	0.0741769	0	0.0353454	0.10924	0	0.179216	0.0981513	0.0494271	0.0126602	0	0.013179	0.006479	0.00273422	0.177546	0.0908448	0.0899665	0.0287184	0	0.0116652	0.0117298	0	0.00892016	0.034	0.184424	1.01013
TCGA_TCGA-BR-8591	0.0146937	0.0655108	0.00821255	0.0130652	0	0.188854	0.0538966	0.0303912	0.018068	0.0386215	0	0.0708284	0	0.184616	0.101081	0.113445	0.0059054	0	0.0928105	0	0	0	0.074	0.134312	1.0299
TCGA_TCGA-D7-A6EV	0.146012	0	0.0436553	0.109517	0	0.230916	0.00357539	0.0651086	0.0173252	0	0	0	0.0232574	0	0	0.0698934	0.00752747	0.0603557	0	0.177442	0	0.0454148	0.207	0.0709013	1.0667
TCGA_TCGA-R5-A805	0.0353549	0	0.0402668	0.0389098	0	0.123985	0	0.00136139	0.0154865	0.0178352	0	0.0120572	0.0224301	0.122879	0.0202783	0.0561853	0	0.0811614	0	0.140389	0	0.271419	0.006	0.313146	0.967113
TCGA_TCGA-VQ-A8P2	0.141358	0	0.098368	0.0278669	0	0.318262	0	0	0.00400449	0.0115347	0.0151245	0.0162648	0	0.166848	0.0155096	0.102536	0	0	0	0.082324	0	0	0.034	0.184441	1.01805
TCGA_TCGA-BR-8687	0.00781136	0.0152514	0.0178566	0.102702	0	0.286331	0	0	0.00816714	0	0	0.0154662	0.0182998	0.0249331	0.0747759	0.231222	0.135323	0	0.0618591	0	0	0	0.061	0.145374	1.02319
TCGA_TCGA-MX-A5UG	0.0716648	0.24436	0.0144971	0.0761931	0	0.249997	0.0222298	0.0178533	0.00219493	0.00240293	0.0147367	0	0.00479083	0.0578127	0.0118735	0.0578705	0.0232868	0.0488917	0.0317389	0.018231	0.0146867	0.0146872	0.001	0.481882	0.875847
TCGA_TCGA-VQ-A94U	0.00228487	0.0367788	0.0503698	0.0720408	0	0.226164	0	0.0205679	0	0	0	0.0412986	0.00880852	0	0.0552733	0.28713	0.042433	0	0.148593	0	0	0.00825689	0.159	0.0876121	1.04049
TCGA_TCGA-D7-A4Z0	0.320652	0	0.0336349	0.0607812	0	0.213294	0.0206988	0.00660812	0.0147784	0	0.00490835	0	0.000311539	0.0127651	0.00352973	0.0326375	0.0449984	0.0702475	0.0775374	0.0511054	0	0.0315124	0.001	0.439281	0.898191
TCGA_TCGA-BR-8590	0.110412	0	0.0938681	0.108726	0	0.209027	0.0209477	0.00328564	0.00257285	0	0	0.00818702	0	0.0616614	0.0748187	0.179584	0.0304129	0.00591018	0.0905865	0	0	0	0.003	0.359391	0.933683
TCGA_TCGA-BR-6565	0.0247432	0.0178804	0.0371794	0.260322	0	0.034759	0.0419783	0.0625538	0.0151831	0	0.00766966	0.02382	0	0.195161	0.0881263	0.14165	0.0170689	0	0.0270372	0	0.0048678	0	0.022	0.208372	1.00438
TCGA_TCGA-VQ-A923	0.0948174	0	0.0128377	0.197825	0	0.218367	0.0434723	0.0589167	0.0252755	0.0254467	0.000872649	0	0	0.0703985	0.139262	0.0257534	0.0370957	0	0.0496587	0	0	0	0.006	0.324847	0.957875
TCGA_TCGA-D7-A4YU	0.0653039	0	0.239223	0.13416	0	0.0343127	0.0798217	0.0286123	0.0153113	0	0.0306847	0	0	0.0786932	0.139393	0.102228	0	0.00344425	0.0414417	0	0	0.00736984	0	0.558799	0.829945
TCGA_TCGA-VQ-AA6K	0.229559	0	0.131939	0.10142	0	0.246144	0.0024307	0.0496253	0	0	0	0.0310531	0.00998705	0.00756439	0.0584791	0.0483814	0.0058456	0.0149483	0.00259783	0.047538	0	0.0124874	0.001	0.468122	0.884339
TCGA_TCGA-BR-8679	0.0186234	0.0582134	0.00192106	0.0085232	0	0.236927	0	0.0214745	0.0493741	0	0.0571443	0.0275387	0.0632536	0.131118	0.0439237	0.168189	0.0175919	0.0223793	0.0453063	0	0.0284981	0	0.123	0.102981	1.03642
TCGA_TCGA-F1-A448	0.172697	0	0.0844496	0.0367119	0	0.120724	0	0.000869244	0	0	0.0395766	0	0	0.23176	0.0153759	0.054333	0.0135871	0.00571136	0	0.178438	0	0.0457664	0.002	0.411121	0.912958
TCGA_TCGA-CD-8535	0.0313361	0.0134227	0.0101176	0	0.0194246	0.044821	0	0.0313381	0.0490557	0.13725	0	0.00185037	0	0.585924	0.0204694	0.0497652	0	0	0.00490266	0.000322879	0	0	0.006	0.318722	0.987233
TCGA_TCGA-D7-8574	0.026764	0.36426	0.013179	0.186874	0	0.0767626	0.0322053	0.0143724	0.0139533	0.1075	0	0	0	0.0516359	0.0223148	0.0650842	0	0.00344089	0.0216534	0	0	0	0	0.590095	0.809593
TCGA_TCGA-D7-5577	0.0870248	0	0.0128854	0.2415	0	0	0.128216	0.0582472	0.0207797	0	0.0230589	0.00292827	0	0.0493251	0.139662	0.1558	0.0506156	0	0.0299569	0	0	0	0	0.536822	0.849442
TCGA_TCGA-CG-5722	0.0686827	0	0.119536	0.330244	0	0.0174237	0.0526594	0.0979053	0.0511853	0	0	0	0.000140188	0.0179085	0.0889278	0.0537591	0.0526374	0.0168948	0.0237931	0	0.00830285	0	0.003	0.351226	0.944778
TCGA_TCGA-CG-5726	0.0887794	0	0.0495177	0.0255039	0	0.369247	0.00108401	0.0121225	0.0426978	0	0	0.0186473	0.0400812	0.0953531	0.0599392	0.0489471	0.0435497	0.00509229	0	0.0994377	0	0	0.05	0.158515	1.02419
TCGA_TCGA-D7-A748	0.0583694	0	0.0145722	0.0287553	0	0.173337	0	0.0120522	0.030493	0	0	0.0104063	0	0.12489	0.0487744	0.286582	0.0755682	0.00388964	0.0529164	0	0.000164629	0.0792304	0.001	0.481799	0.877905
TCGA_TCGA-BR-8373	0.042143	0	0.0254525	0.0541735	0	0.302018	0.036071	0	0	0	0.0381388	0	0.0112071	0.204319	0.0762703	0.0896168	0.0464037	0.0053113	0.0471315	0	0	0.0217438	0.204	0.0720362	1.05534
TCGA_TCGA-BR-A4J7	0.0533436	0	0.0113936	0.381187	0	0.0817487	0.0439734	0.0485515	0.00451807	0.0652526	0	0.0679034	0.0108079	0.0109326	0.0917579	0.0737747	0.00960139	0	0.0439158	0	0.00133798	0	0.004	0.338814	0.960919
TCGA_TCGA-BR-6852	0.0258305	0	0.0386946	0.342889	0	0	0.108419	0.049577	0.0266884	0	0.0162702	0.0221015	0	0.14464	0.0629857	0.115606	0.0134383	0.000644327	0.0322147	0	0	0	0.022	0.213637	1.00414
TCGA_TCGA-BR-6458	0.0537027	0	0.00692023	0.243937	0	0.079701	0.0298601	0.0751692	0.0434065	0	0	0	0.014386	0.0840428	0.134965	0.158215	0.0586809	0	0.00856794	0	0.00844501	0	0.006	0.312872	0.959014
TCGA_TCGA-ZA-A8F6	0.00846457	0.0183098	0.0010884	0.0359682	0	0.0454568	0	0.01141	0.0484763	0	0.0254882	0	0	0.483895	0.0121755	0.170921	0.0062616	0	0.132085	0	0	0	0	0.501413	0.867191
TCGA_TCGA-BR-7196	0.149788	0	0.211133	0.185458	0	0.0552537	0.0536585	0	0.00228395	0	0.00282253	0	0.00807644	0.0540339	0.115602	0.0932502	0.00644424	0	0.0621955	0	0	0	0	0.499239	0.86575
TCGA_TCGA-IN-A6RI	0.0382467	0.0292802	0.0455169	0.000597459	0	0.258801	0	0	0.0377097	0	0	0	0	0.158026	0.0157027	0.225642	0.00240438	0.0312979	0	0.132449	0	0.0243256	0.073	0.13619	1.03274
TCGA_TCGA-HJ-7597	0.0223795	0.0520748	0.0297652	0.314131	0	0	0.167921	0	0.0532657	0	0	0.0591895	0	0.0494178	0.158176	0.0343457	0	0	0.043229	0	0	0.0161042	0.007	0.304684	0.970416
TCGA_TCGA-HU-A4GQ	0.0479817	0	0.0195001	0.121182	0	0.0678624	0.136461	0.0509937	0.000782119	0	0.00504825	0.00736091	0.0113756	0	0.210582	0.139681	0.0154016	0.0778379	0.0879499	0	0	0	0.003	0.344866	0.947487
TCGA_TCGA-B7-5818	0.0232009	0	0.00727422	0.240293	0	0	0.139662	0.0284204	0.0109279	0	0.0489479	0	0.025208	0.096573	0.11155	0.192724	0.0289668	0	0.0336984	0	0	0.0125536	0.006	0.318294	0.952511
TCGA_TCGA-BR-4256	0.0296614	0	0.00782652	0.0832771	0	0.0968554	0.0740941	0.0115827	0	0.0179991	0.0324637	0	0.108149	0.0918494	0.0900766	0.118271	0	0.033415	0.125941	0.00676981	0	0.0717679	0.439	0.0231307	1.06387
TCGA_TCGA-BR-A4J6	0.176982	0	0.390638	0.0854756	0	0.13929	0	0.00856479	0.0200633	0	0	0.0342153	0.00957588	0.0075417	0.0116674	0.0352865	0.0193885	0.00408476	0.0572252	0	0	0	0	0.635095	0.776199
TCGA_TCGA-CG-4443	0.0445342	0	2.85706e-05	0	0.00593125	0.134913	0.0133816	0	0.0459873	0.0121251	0.0447201	0	0.046433	0.13764	0	0.404866	0	0	0	0.109441	0	0	0.092	0.120245	1.05001
TCGA_TCGA-CG-5718	0.0140828	0.0307129	0.0414417	0.0689676	0	0.131743	0.0200025	0	0.0613294	0	0.0883363	0	0	0.187498	0.0607886	0.0822222	0.0175706	0	0	0.0894635	0	0.10584	0.039	0.175261	1.01547
TCGA_TCGA-BR-6455	0.0740113	0	0.00771002	0.302967	0	0.0491575	0.0717962	0.0657336	0.0206026	0	0.0136005	0	0.0145439	0.112584	0.0909183	0.113878	0.0498923	0	0.0122819	0.000323584	0	0	0.016	0.240404	0.990938
TCGA_TCGA-BR-4363	0.0313036	0	0.0523656	0.0807706	0	0.187008	0.0967044	0.0118532	0	0.0470917	0.0216572	0	0	0.0946444	0.121188	0.176099	0.0212879	0	0.0275868	0	0.0238585	0.00658175	0.023	0.208003	0.998277
TCGA_TCGA-VQ-A8P5	0.123822	0	0.0647767	0.139441	0	0.0732951	0.0999099	0.0220701	0.000692508	0.034289	0.00613837	0	0	0.139055	0.106418	0.105817	0	0	0.0295264	0	0	0.0547487	0.015	0.27278	0.972079
TCGA_TCGA-BR-A4PF	0.0632869	0	0.0164989	0.0707408	0	0.0881604	0.0712862	0.0581059	0.0123611	0.0314447	0.000666092	0	0	0.112173	0.120637	0.220074	0.0214934	0	0.0204941	0	0.00884189	0.0837356	0.065	0.140754	1.02724
TCGA_TCGA-VQ-A94R	0.0652688	0	0.0203785	0.109054	0	0.260959	0.0270669	0.0383261	0	0	0.0128666	0	0.0126606	0.0335996	0.150995	0.178104	0.0156186	0	0.0751023	0	0	0	0.019	0.22371	0.997476
TCGA_TCGA-HU-8249	0.100893	0	0.0121373	0.126607	0	0.083607	0.121582	0.0146043	0.00495401	0	0	0.0554961	0	0.207428	0.0489009	0.0493727	0	0.00785255	0	0.151271	0	0.0152935	0.023	0.20629	1.00774
TCGA_TCGA-CG-5725	0.0880231	0	0.0320779	0.285807	0	0.00224004	0.0232527	0.00644401	0.0565953	0	0.00678672	0	0	0.230301	0.103121	0.124333	0	0	0.00288772	0.0344473	0	0.00368326	0.021	0.220445	1.00272
TCGA_TCGA-HU-A4H4	0.00827393	0.0607974	0.0222589	0.174362	0	0.010243	0.127575	0.0514179	0.035885	0.0649357	0	0	0	0.113913	0.178142	0.0594429	0	0.0436045	0.030554	0	0	0.018594	0.002	0.377177	0.92971
TCGA_TCGA-VQ-A8PJ	0.135991	0	0.0882109	0	0	0.204481	0	0	0.08612	0	0.0188122	0	0	0.22392	0.00867528	0.0217528	0	0.0101284	0	0.173735	0	0.0281732	0.121	0.104342	1.05704
TCGA_TCGA-BR-6709	0.0270556	0	0.0615749	0.171094	0	0.191609	0.0603514	0	0.0158094	0.0204917	0	0	0	0.137717	0.0720629	0.207619	0	0.0131292	0.0114384	0	0	0.0100479	0.035	0.182263	1.01322
TCGA_TCGA-MX-A666	0.486664	0	0.137878	0.0458487	0	0.104428	0.0170566	0.0553534	0.00527159	0	0	0	0	0.0567281	0	0.0335457	0	0.0176729	0.0375064	0	0	0.00204703	0	0.641349	0.767075
TCGA_TCGA-BR-A44T	0.555585	0	0	0.0772075	0	0.10998	0.0408719	0.037822	0	0.0355239	0	0.00113107	0.00058043	0.0492558	0.0418242	0.0218177	0	0	0.027814	0	0	0.000586209	0	0.573097	0.82098
TCGA_TCGA-CD-5813	0.0760217	0	0.102229	0.198381	0	0.0827257	0.0185877	0.0484623	0.023709	0.0414428	0	0.0426055	0.0316353	0.0273888	0.0719252	0.138952	0.0591374	0	0.0310914	0	0.00570557	0	0.002	0.392623	0.91955
TCGA_TCGA-VQ-AA64	0.141026	0	0.0407053	0.107713	0	0.249364	0	0.0304551	0.0334032	0	0	0.0327724	0.00523092	0.0899359	0.139236	0.0715955	0	0	0.0531226	0	0	0.00543937	0.017	0.236796	0.99643
TCGA_TCGA-HF-7132	0.00433694	0.092086	0.0451298	0.200688	0	0.168721	0.0451329	0.023843	0.0231489	0.011064	0	0	0	0.08358	0.0886823	0.087869	0.0652859	0	0.0336496	0	0.0202225	0.00656005	0.006	0.320161	0.952025
TCGA_TCGA-CG-5717	0.14013	0	0	0.0852172	0	0.235536	0.0174714	0.0153873	0.0191952	0.0297764	0	0.0140043	0.0268093	0.0286454	0.117502	0.103053	0.00147224	0.0245748	0.109064	0	0	0.0321609	0.022	0.211783	0.999387
TCGA_TCGA-BR-A4J8	0.020093	0.0878243	0.00976977	0.0903757	0	0.137715	0	0.0435845	0.00685625	0	0	0.0881054	0.00456195	0.144491	0.142971	0.0667512	0.00642728	0	0.150474	0	0	0	0.016	0.257724	0.98186
TCGA_TCGA-CG-5732	0.063271	0.059403	0.112134	0.197518	0	0.16988	0.0165794	0.0285787	0.0644298	0	0.00212528	0	0	0.0985175	0.0370868	0.079743	0	0	0	0.0482787	0	0.0224549	0.003	0.365188	0.93539
TCGA_TCGA-CG-4477	0.000225189	0.0184054	0.125053	0.065959	0	0.126271	0.126575	0	0	0.0491795	0.0120275	0	0	0.00975432	0.0823319	0.159188	0	0.0932799	0.0346361	0	0.0296423	0.0674709	0.013	0.281484	0.966156
TCGA_TCGA-HU-A4G3	0.00622429	0.0333733	0.021591	0.0571889	0	0.184797	0	0	0.0180565	0	0	0.0941489	0	0.150972	0.0220756	0.109108	0	0.00485253	0.2622	0	0	0.0354121	0.006	0.312327	0.955946
TCGA_TCGA-IN-AB1X	0.0260194	0	0.0896926	0.322499	0	0.101937	0.144745	0.0193492	0.0294947	0.0100006	0.0197584	0	0	0.0437654	0.0402836	0.0658111	0	0.0556296	0.0105415	0.00954363	0	0.0109293	0.015	0.264661	0.985744
TCGA_TCGA-CD-5804	0.186141	0	0.0308242	0.103889	0	0.0993538	0.0116191	0	0.0526495	0.001148	0.0113515	0	0.0195847	0.260273	0.0824042	0.110222	0	0	0.0038728	0.00922673	0	0.0174398	0.002	0.401702	0.91638
TCGA_TCGA-CG-5721	0.0285681	0.0110458	0.00926074	0.30517	0	0.00812441	0.145597	0.0282972	0.0022239	0.0389429	0.00935452	0.000111011	0	0.0885921	0.148326	0.106152	0.0495514	0	0.0206826	0	0	0	0.001	0.455306	0.889467
TCGA_TCGA-CD-A489	0.215338	0	0.0143592	0.152181	0	0.16522	0	0.0274598	0.0119127	0.0313697	0	0.05116	0.00236316	0.00454677	0.0503276	0.135905	0.0459964	0	0.0903185	0	0	0.00154211	0.002	0.376794	0.927729
TCGA_TCGA-RD-A8N4	0.0922679	0.00491677	0.00876753	0.217579	0	0.248339	0	0	0.000648427	0.0324076	0	0.0103391	0.00532731	0	0.109049	0.159539	0	0.00894224	0.0991152	0	0	0.00276206	0.016	0.262189	0.984103
TCGA_TCGA-BR-6566	0.00966719	0.0237137	0.0515873	0.10504	0	0.210269	0	0.0215837	0.031999	0	0	0.102692	0	0.151434	0.0856881	0.146413	0.0458237	0	0	0.00924322	0	0.00484564	0.023	0.207671	1.00657
TCGA_TCGA-HU-8244	0.0142971	0.0566661	0.0424712	0	0	0.294753	0	0	0.00306411	0.0551548	0.0527751	0	0	0.19201	0.0562336	0.129544	0	0	0	0.103031	0	0	0.258	0.0570869	1.06596
TCGA_TCGA-FP-A9TM	0.367625	0.229609	0.0387558	0.0178588	0	0.16404	0.0263362	0.0310996	0	0.00607789	0.0166212	0	0	0.0348698	0.0284817	0.0264036	0	0.00429145	0.00792893	0	0	0	0	0.601812	0.799959
TCGA_TCGA-RD-A8N1	0.11762	0.0166157	0.0771431	0.150941	0	0.159003	0.0589743	0.0133223	0.0261339	0.0478372	0	0	0	0.132078	0.0754262	0.0845909	0.0285629	0.00443933	0	0.00255551	0.004756	0	0.002	0.407134	0.913113
TCGA_TCGA-VQ-A8DT	0.0171018	0.0586603	0.031176	0.154882	0	0.327931	0.0784996	0.0301838	0	0	0.0210189	0	0.0102106	0.0433151	0.025832	0.0662061	0.00378612	0.0385493	0.0243428	0.0601589	0	0.00814568	0.042	0.172684	1.02481
TCGA_TCGA-BR-8487	0	0.0392199	0.0202547	0.0908993	0	0.180622	0.0976018	0.0321498	0.0118168	0.0275797	0	0.00662236	0	0.162298	0.134277	0.134024	0.0146635	0	0.0443719	0	0	0.00359928	0.06	0.147195	1.02799
TCGA_TCGA-CD-8526	0.149389	0	0.114	0.0932944	0	0.109275	0.0741883	0.0560975	0.0469032	0.00383061	0	0.012184	0	0.167484	0.0573474	0.0729337	0.00232856	0.0183015	0.0224422	0	0	0	0.003	0.351743	0.939887
TCGA_TCGA-HU-A4H6	0.205349	0	0.0889702	0.0569703	0	0.13583	0.0357477	0.0343334	0.0067666	0	0	0.0415931	0	0.0757006	0.0673944	0.0405574	0.00399989	0.00758759	0.126606	0	0	0.0725937	0.001	0.457288	0.888691
TCGA_TCGA-BR-7957	0.0376994	0.00130067	0.0123657	0.0950783	0	0.231944	0	0	0.00513969	0	0	0.0122059	0.0301141	0.139295	0.0625535	0.0852324	0.0223359	0	0.264736	0	0	0	0.032	0.190638	1.00698
TCGA_TCGA-RD-A8N6	0.00996476	0.0123361	0.00277133	0.0453961	0	0.215314	0	0	0.0339406	0	0	0.07682	0	0.183571	0.140628	0.168529	0.0127256	0	0.0897306	0	0.00827281	0	0.368	0.0338941	1.08206
TCGA_TCGA-D7-A4YX	0.0470972	0	0.0119881	0.22308	0	0.0326818	0.147232	0.0518497	0.0111315	0.061616	0	0	0	0.0326208	0.205074	0.114446	0.00472091	0.00475895	0.0475545	0	0	0.00414852	0.002	0.381826	0.92983
TCGA_TCGA-BR-A4CS	0.0321671	0	0.0491937	0.0280161	0	0.22609	0.0545482	0.00723789	0	0	0.0313444	0	0.0141405	0.134057	0.0318353	0.0424268	0	0.104709	0	0.139067	0	0.105168	0.017	0.23755	0.987694
TCGA_TCGA-BR-4191	0.0386352	0	0.0187448	0.0340774	0	0.234535	0.0383925	0.00867059	0.00350427	0	0.0763378	0	0.00331633	0.0134136	0.0608599	0.268506	0.0727333	0.00237061	0	0.052603	0.048887	0.0244131	0.018	0.225759	0.987573
TCGA_TCGA-B7-A5TI	0.044153	0	0.0784471	0.104182	0	0.127085	0.0967048	0.0326997	0.0210194	0.0130336	0.00346048	0	0	0.115746	0.149181	0.112035	0.0403937	0	0.0574968	0	0	0.00436268	0.03	0.195158	1.00529
TCGA_TCGA-IP-7968	0.0785533	0	0.00658785	0.36486	0	0.0309052	0.0755394	0.0856086	0.0090642	0	0.0158432	0	0.00131118	0.0862639	0.0899702	0.103423	0.0223859	0	0.02338	0	0	0.00630427	0.045	0.170964	1.02859
TCGA_TCGA-IN-A6RO	0.0598017	0	0.0321623	0.0625267	0	0.253486	0.0413334	0.0529	0.00835073	0.0613838	0.0243495	0	0	0.0819965	0.126559	0.0993708	0.0278505	0.0159294	0.0497397	0	0	0.00225892	0.058	0.149424	1.02862
TCGA_TCGA-BR-4280	0.100765	0	0.12118	0.0831589	0	0.0502595	0.128829	0.0546259	0.0157523	0.0449489	0.0182239	0	0	0.0639761	0.0728835	0.144926	0.0222456	0	0	0.0610747	0.0171508	0	0.002	0.420342	0.906506
TCGA_TCGA-IN-7808	0.240928	0.14467	0.0963415	0.11814	0	0.0977682	0.0172369	0.0362567	0.0415387	0.0574359	0	0.0278493	0	0.0382552	0.0234341	0.0495327	0	0.00329128	0	0.00732253	0	0	0	0.59234	0.805181
TCGA_TCGA-D7-8572	0.0689027	0	0.0194588	0.0521538	0	0.120074	0.00675243	0.0443912	0.0122501	0	0.0365231	0	0	0.387874	0.0723318	0.0824093	0	0	0	0.080788	0	0.0160912	0.017	0.231318	1.00675
TCGA_TCGA-BR-8366	0.0329711	0.0367167	0.0544667	0.135108	0	0.0574196	0.112019	0.0105187	0.0121316	0.0541997	0	0.0287228	0	0.0811747	0.169356	0.132967	0.0423268	0	0.0399025	0	0	0	0.002	0.384642	0.923806
TCGA_TCGA-3M-AB47	0.142922	0	0.174584	0.104949	0	0.357065	0.0117616	0	0.00566088	0	0.00461445	0	0.00109473	0.0498281	0.0310685	0.0876463	0.0185898	0.00413132	0.00203605	0.00404864	0	0	0.001	0.469045	0.883723
TCGA_TCGA-CD-A48A	0.0469672	0	0.0592311	0.0847095	0	0.000744878	0.0277069	0.0280219	0.0416768	0	0.0173751	0	0	0.207797	0.0744289	0.29777	0.0238932	0	0.070899	0	0.000777366	0.0180013	0.015	0.263473	0.979427
TCGA_TCGA-VQ-A8PC	0.0451683	0.0960316	0.0303719	0.0442723	0	0.246461	0.0126517	0	0.0123151	0	0.0089459	0	0.0269982	0.0416153	0.0535645	0.141685	0.0366835	0.0166823	0.157988	0	0.0285645	0	0.005	0.326559	0.946024
TCGA_TCGA-D7-6528	0.0660748	0	0.0231725	0.0460838	0	0.184703	0.0103876	0.0325725	0.0159847	0.0260415	0.000702777	0.0154144	0	0.270202	0.0823931	0.0690892	0	0	0	0.14483	0	0.0123482	0.029	0.197554	1.01481
TCGA_TCGA-BR-6707	0.103216	0	0.102201	0.314626	0	0.0075203	0.133257	0.0179146	0.0465903	0	0.00135695	0	0	0.0801891	0.0792162	0.0903683	0.00829933	0	0.0152442	0	0	0	0.003	0.362038	0.935977
TCGA_TCGA-BR-8368	0.0592915	0	0.0418739	0.264759	0	0.220254	0.0625289	0.0650106	0.0604628	0	0.0439011	0	0.0192255	0.0184867	0.0485543	0.0493153	0.00145531	0	0	0.0410179	0.00386323	0	0.034	0.187539	1.03549
TCGA_TCGA-HU-A4HD	0.0546835	0	0.0221013	0.0657037	0	0.163841	0.0306673	0.0116225	0.0703567	0	0	0	0	0.255966	0.0690756	0.133474	0	0	0.101475	0.00515012	0	0.0158835	0.039	0.174736	1.01531
TCGA_TCGA-BR-8369	0.245315	0.0284904	0.0333961	0.0522213	0	0.142654	0.0215973	0.021414	0.00524409	0	0.024142	0	0	0.173794	0.0622465	0.0909652	0	0	0.0914528	0.00706744	0	0	0.009	0.290899	0.967972
TCGA_TCGA-BR-4267	0.123351	0	0.0446752	0.0196853	0	0.245385	0	0.0169366	0	0	0.020389	0	0	0.0933004	0.0379482	0.158479	0.0124897	0.0225316	0	0.0950729	0	0.109756	0.088	0.121924	1.03381
TCGA_TCGA-R5-A7O7	0.0927269	0	0.0665787	0.0580013	0	0.365263	0.0717436	0.00316462	0.0295802	0	0.0293274	0	0	0.0884791	0.0656927	0.0389926	0	0.00553855	0	0.0580851	0	0.0268262	0.014	0.278787	0.974779
TCGA_TCGA-RD-A7BS	0.120027	0.108162	0.0608073	0.0548361	0	0.190462	0	0.0301189	0.00328682	0	0	0.0330384	0	0.130456	0.158112	0.0196236	0	0.0125665	0.0690587	0.00227189	0	0.00717265	0.001	0.452616	0.891159
TCGA_TCGA-BR-A4J5	0.0915751	0	0.0441551	0.0915375	0	0.200044	0.0161214	0.0110799	0.0258473	0	0.00440068	0	0	0.203155	0.0297315	0.129141	0.0189271	0	0.118991	0.00645805	0	0.00883503	0.007	0.303307	0.95812
TCGA_TCGA-VQ-AA6F	0.0635325	0.134438	0.18924	0.116301	0	0.102921	0.0148592	0.0315938	0.0510261	0	0	0.0179337	0	0.0434035	0.111559	0.0318113	0	0.010438	0.0791801	0	0	0.0017633	0	0.518224	0.854431
TCGA_TCGA-HF-7133	0.05831	0	0.00742587	0.0651935	0	0.174724	0	0.0287762	0.0234916	0	0.0365229	0	0	0.223664	0.0772632	0.228942	0	0	0.0230611	0.032065	0	0.02056	0.032	0.190163	1.01292
TCGA_TCGA-D7-8575	0.0669748	0	0.0971636	0.0306134	0	0.092887	0	0.017581	0.0149267	0	0	0	0	0.526119	0.0188994	0.0941764	0	0	0	0.0394786	0	0.00117986	0.001	0.464507	0.89256
TCGA_TCGA-BR-8077	0.10912	0	0.0784723	0.127766	0	0.0991132	0.135068	0.0103247	0.0293576	0	0	0.0231536	0.00150907	0.123547	0.0767345	0.0813473	0.0576325	0.00899214	0.0346112	0	0	0.00325082	0.001	0.436541	0.89951
TCGA_TCGA-CD-8531	0.00205086	0.519131	0.0283762	0.0594832	0	0.0489799	0.0205383	0.0516014	0.00995436	0.000441562	0	0.00384736	0	0.020093	0	0.0913749	0.0104024	0.0968337	0.00973221	0	0.0179296	0.00923031	0.003	0.355935	0.95601
TCGA_TCGA-IN-7806	0.0896723	0.107522	0.0167077	0	0	0.276486	0	0	0.05124	0	0.029553	0	0	0.267222	0.0232578	0.082731	0	0	0.0556075	0	0	0	0.082	0.125713	1.04157
TCGA_TCGA-BR-8485	0.0494691	0	0.0439268	0.314048	0	0.199757	0.0701855	0	0.0043218	0	0	0.0116695	0.0122663	0.114939	0.0441561	0.077499	0.0187907	0	0.0389707	0	0	0	0.035	0.182467	1.02259
TCGA_TCGA-BR-4361	0.0147275	0	0.0117884	0.0934955	0	0.161082	0.0983791	0.0183522	0.00259249	0.0925012	0	0	0	0.0455876	0.118022	0.254165	0.0279088	0	0.0338145	0	0.0202955	0.00728819	0.016	0.244947	0.984716
TCGA_TCGA-IN-A7NU	0.0200834	0	0.054134	0.107304	0	0.153306	0.0924039	0	0.0719535	0	0.0223916	0	0.000122406	0.0899429	0.13269	0.143037	0.0375709	0.003445	0.0413707	0	0	0.030245	0.41	0.0263726	1.0719
TCGA_TCGA-HU-A4H5	0.00550524	0.0367284	0.0759187	0.0675947	0	0.158675	0.0466867	0.0306728	0.0258064	0	0.0395563	0	0	0.316236	0.0633034	0.0752231	0	0	0.00962874	0.00274105	0	0.0457241	0.023	0.207163	1.00775
TCGA_TCGA-RD-A7BW	0.0170384	0	0.00455875	0.389186	0	0.102659	0.0302968	0.03318	0	0.0545085	0	0.0531042	0	0	0.0900327	0.144048	0.0112388	0	0.0623466	0	0	0.00780139	0	0.508154	0.860559
TCGA_TCGA-D7-8579	0.0631276	0.0342039	0.00978262	0.0793731	0	0.190325	0	0	0.0135069	0	0	0	0.025981	0.0478802	0.0196286	0.118564	0.00616681	0.0167143	0.11725	0.105294	0.105268	0.0469335	0.008	0.294344	0.961343
TCGA_TCGA-BR-8486	0.125807	0	0.0551053	0.0261107	0	0.226926	0.062799	0.0463342	0.0334726	0	0.0355528	0	0	0.255946	0.033282	0.0607271	0.00458339	0.00535404	0	0.0238121	0	0.00418747	0.004	0.343714	0.943312
TCGA_TCGA-VQ-AA68	0.21666	0	0.0264747	0.164308	0	0.114841	0.0578768	0.0395501	0.0314339	0	0	0	0	0.0804082	0.0701489	0.0867727	0.0121339	0.00957543	0.0898162	0	0	0	0.017	0.230214	0.992825
TCGA_TCGA-BR-8677	0.01486	0.0114124	0.00617269	0.390127	0	0	0.0224436	0.0812994	0.022302	0.000646436	0	0.0436555	0.018003	0.0268882	0.24008	0.0621343	0.0201633	0	0.0398118	0	0	0	0.002	0.391622	0.936923
TCGA_TCGA-HU-A4HB	0.273198	0.0547546	0.142187	0.088627	0	0.09113	0.0341388	0.0563943	0.0211351	0.00725348	0	0	0	0.119747	0.0297456	0.0384244	0	0.00346697	0.0397979	0	0	0	0	0.65976	0.758857
TCGA_TCGA-BR-7707	0.0362599	0	0.0621409	0.143577	0	0.0958605	0.165895	0.0196422	0.0100495	0	0.0600714	0	0	0.0804201	0.119172	0.0754578	0	0.0299214	0	0.0718324	0	0.0296993	0.003	0.35262	0.938029
TCGA_TCGA-VQ-A8P8	0.101766	0.20429	0.192232	0.105277	0	0.169798	0.00550024	0.00066315	0.0587992	0	0	0	0	0.0315548	0.00468849	0.0170445	0	0.026897	0.0374004	0.0378074	0	0.00628134	0	0.571965	0.819576
TCGA_TCGA-BR-8384	0.0420707	0	0.00563968	0.213929	0	0.217777	0.0265875	0	0	0.0623797	0	0.00570719	0.00473784	0	0.0513535	0.196803	0.049607	0.019249	0.104159	0	0	0	0.015	0.266571	0.977139
TCGA_TCGA-VQ-A92D	0.00848912	0.0636191	0.0353668	0.0168288	0	0.186675	0.058374	0.0336318	0.0400555	0	0.0212019	0.0092251	0	0.219018	0.197637	0.0538319	0.00516659	0	0	0.0500456	0.000833938	0	0.119	0.104821	1.06278
TCGA_TCGA-HU-A4H2	0.0246186	0.027696	0.0485009	0.204745	0	0.111143	0.0978615	0.0482029	0.0289767	0	0	0.00667008	0.00434547	0.108243	0.0865747	0.0646856	0.059117	0	0.0589245	0	0.0109662	0.00872875	0.023	0.207405	0.998207
TCGA_TCGA-BR-8361	0.0137959	0.00857883	0.0072642	0.311438	0	0.0233762	0.0964841	0.064504	0.0654682	0.0529044	0	0.00314713	0	0.0316248	0.111958	0.0730464	0.0170119	0.0699335	0.0196821	0	0.0142778	0.0155053	0.047	0.165964	1.03698
TCGA_TCGA-VQ-A91Z	0.0562222	0	0.0708669	0.0155574	0	0.155464	0.0011038	0.100788	0.012408	0	0.0451408	0	0	0.360238	0.0412208	0.103961	0	0.0182548	0	0.0171355	0	0.00163856	0.213	0.0681276	1.07684
TCGA_TCGA-D7-6527	0.145691	0	0.26861	0.0851869	0	0.0857467	0.00859719	0	0.0182995	0	0.0447646	0	0	0.120674	0.0673231	0.0305451	0.00976485	0	0.0109506	0.053736	0	0.0501108	0	0.523631	0.851802
TCGA_TCGA-RD-A8MW	0.00603566	0.00831667	0.197714	0.0729071	0	0.0726019	0.104247	0	0	0	0.0343796	0	0	0.241175	0.0908654	0.119391	0.0211347	0	0	0.0160632	0	0.0151687	0.003	0.363802	0.936744
TCGA_TCGA-D7-A6EX	0.159018	0	0.0188661	0.0948955	0	0.21473	0.0357221	0.0425411	0.0779992	0	0	0.00319993	0	0	0.0726796	0.108221	0.0262476	0	0.141826	0	0	0.00405404	0.04	0.174172	1.01679
TCGA_TCGA-VQ-A927	0.0369712	0	0.387993	0.0224564	0	0.302763	0.00531649	0	0.061789	0	0.0249742	0.0069679	0.0105479	0.0329431	0.0086045	0.0366268	0	0.0310656	0	0.0110551	0	0.0199258	0	0.54806	0.842228
TCGA_TCGA-BR-4257	0.00958899	0	0.00632628	0.123473	0	0.100713	0.100812	0.0229813	0.00229561	0	0.0252622	0.00243032	0	0.16766	0.0665502	0.205039	0.053061	0	0.0297247	0	0.00250826	0.0815756	0.016	0.252442	0.980834
TCGA_TCGA-CG-4475	0.0022409	0	0.00747486	0	0	0.277405	0	0	0	0	0.0467068	0	0.0227643	0.179628	0.00722901	0.0842011	0	0.0532896	0	0.17742	0.0695446	0.0720965	0.022	0.212622	1.00515
TCGA_TCGA-CD-5801	0.100577	0	0.0417484	0.380906	0	0	0.179121	0.00021759	0.0342449	0.0535395	0	0	0	0.0134294	0.0664686	0.100168	0.00755636	0.00895284	0.00977673	0	0	0.00329268	0.002	0.395192	0.921818
TCGA_TCGA-VQ-A8PP	0.151523	0	0.0060029	0.181357	0	0.152347	0.108556	0.0588435	0	0	0.0184016	0.0112281	0.0152075	0.0887168	0.107739	0.0673238	0	0.000537206	0.0249161	0	0.00730049	0	0.031	0.19324	1.01272
TCGA_TCGA-RD-A7C1	0.0147263	0.00129918	0.0575926	0.211683	0	0.0335665	0.100167	0.0222745	0.0179867	0.0389169	0	0	0	0.0484589	0.097771	0.128798	0.0291089	0	0	0.11923	0	0.07842	0.002	0.404166	0.913986
TCGA_TCGA-HU-8604	0.016642	0	0.0301692	0.223265	0	0.0534712	0.187134	0.0608447	0.00447473	0	0.0482446	0	0	0.197098	0.0604983	0.0906368	0	0	0	0	0.00445326	0.0230684	0.102	0.113407	1.04508
TCGA_TCGA-BR-6456	0.0259253	0	0.00107323	0.102905	0	0.226617	0.0182458	0.0253888	0.0652929	0	0	0.0338506	0	0.122536	0.0898518	0.178872	0.0342886	0	0.0751523	0	0	0	0.016	0.244469	0.986454
TCGA_TCGA-BR-A4CR	0.0463904	0.00409876	0.0124694	0	0	0.250236	0.00173225	0	0.0191068	0.0131614	0.0720857	0	0	0.143356	0.0188149	0.131789	0	0.0730989	0	0.0913258	0.0916778	0.030658	0.757	-0.0115612	1.08354
TCGA_TCGA-BR-7901	0.0287374	0	0.0143866	0.130831	0	0.055784	0.033383	0.0146112	0.0376456	0.00873925	0	0	0	0.298098	0.128895	0.133912	0.00829975	0.00890369	0	0.0853861	0	0.0123872	0.007	0.301944	0.969817
TCGA_TCGA-BR-4371	0.0218065	0	0.0188083	0.131563	0	0.329116	0.0205381	0.0436453	0	0	0.0290185	0	0.0169567	0.0517699	0.0895696	0.138505	0.0690674	0.0109575	0.00588952	0.0227884	0	0	0.035	0.18413	1.01767
TCGA_TCGA-MX-A663	0.137414	0	0.0156486	0.0568098	0	0.160872	0	0.0231621	0.0332091	0.0161852	0	0.0145796	0	0.176615	0.0612004	0.131565	0.0121738	0	0	0.15381	0	0.00675507	0.051	0.15776	1.02621
TCGA_TCGA-VQ-A8PF	0.118236	0	0.143224	0.20543	0	0.0469339	0.118031	0.0160965	0.000267104	0	0.0236755	0	0	0.00931635	0.121019	0.13025	0.0262929	0.00678571	0.032146	0	0	0.00229577	0	0.549088	0.839743
TCGA_TCGA-BR-7715	0.0473658	0	0.0113419	0.0455988	0	0.172097	0.0235068	0.0316051	0.0149235	0	0.0232373	0	0	0.408608	0.0576913	0.11112	0	0	0.0416519	0.0112528	0	0	0.009	0.293171	0.976716
TCGA_TCGA-BR-4367	0.00379839	0	0.0610954	0.112477	0	0.0960636	0.0575173	0.0385466	0.0230166	0.0266997	0	0	0	0.153399	0.0998828	0.224046	0	0	0.0433312	0	0.0133253	0.0468011	0.034	0.186695	1.00796
TCGA_TCGA-D7-A74A	0.0258189	0.0474053	0.0125638	0.295792	0	0.0566321	0.0575706	0.064599	0.0478086	0	0.0208764	0	0.0174212	0.0149965	0.0616883	0.0689026	0.0990712	0.0204146	0	0.0884387	0	0	0.017	0.236365	0.99241
TCGA_TCGA-BR-4253	0.0254926	0	0.0134608	0.194666	0	0	0.292437	0	0	0.105706	0	0	0	0.0346261	0.117304	0.146911	0.00157545	0.0108743	0.0423646	0	0	0.0145812	0.002	0.376556	0.927514
TCGA_TCGA-BR-8381	0.0322385	0.00228709	0.0586163	0.333892	0	0	0.102689	0.0607651	0.0615524	0.0125936	0	0	0	0.078929	0.0908089	0.138552	0.00971503	0.00404244	0.0133195	0	0	0	0.017	0.231713	0.997648
TCGA_TCGA-FP-7998	0.0734602	0	0.0532384	0.290762	0	0	0.113658	0.00572689	0.0219377	0.018134	0.0043732	0	0	0.139775	0.13167	0.103434	0	0	0.0422076	0	0	0.00162217	0.002	0.390894	0.920933
TCGA_TCGA-VQ-A8DZ	0.0180649	0.0537172	0.0306917	0.102093	0	0.175434	0	0	0.105536	0	0.0364447	0	0	0.0977032	0.0613692	0.0942107	0.0305151	0.00561009	0.00933144	0.104495	0	0.074783	0.053	0.153805	1.022
TCGA_TCGA-HU-A4GD	0.127452	0	0.263179	0.0944611	0	0.182823	0.0609848	0.00389568	0.0432301	0	0	0	0	0.042188	0.00473675	0	0.00612767	0.0282828	0.0286888	0.0682655	0	0.0456851	0.144	0.0924602	1.09572
TCGA_TCGA-VQ-A8DV	0.0374219	0.0739248	0.0159962	0.201834	0	0.0866365	0	0	0.033385	0	0.0321206	0	0.0281511	0.158418	0.0459058	0.0509032	0.00371938	0.0155152	0.0435729	0.128515	0	0.0439813	0.082	0.126118	1.03609
TCGA_TCGA-CG-4306	0.0276339	0	0.0625062	0.0652607	0	0.211898	0.0707495	0	0	0	0.0625913	0	0.00149864	0.0606449	0.0312301	0.0828546	0.00214912	0.0582128	0	0.180124	0	0.0826469	0.016	0.246943	0.984351
TCGA_TCGA-VQ-A8PH	0.0176202	0.0564738	0.0532009	0.156407	0	0.279223	0.0846132	0.0845414	0.0268185	0.0230491	0	0	0	0.0626544	0.0595699	0.0373035	0.0184478	0	0.0400771	0	0	0	0.032	0.191457	1.02223
TCGA_TCGA-R5-A7ZR	0.0162468	0.0742245	0.0871558	0	0	0.28294	0	0	0.0654089	0.0588054	0	0.0238173	0.000961113	0.111479	0.0738018	0.121989	0.0202013	0.00565127	0.0227381	0.0345804	0	0	0.015	0.27394	0.972562
TCGA_TCGA-HF-7131	0.225382	0	0.0790224	0.0536249	0	0.240632	0	0.00254264	0.0124115	0.0144054	0.068791	0	0.000834247	0.0408894	0.018715	0.0741066	0.00674456	0.0177409	0	0.0977359	0	0.046422	0.002	0.392605	0.921509
TCGA_TCGA-HU-8238	0.0661458	0.0135275	0.0306762	0.0805141	0	0.0536381	0.00428691	0.0238296	0.0543438	0	0	0.0253334	0	0.171005	0.0595967	0.106921	0	0.0271621	0.228404	0.0240305	0	0.0305852	0.003	0.364879	0.931445
TCGA_TCGA-VQ-AA6A	0.00732155	0.0524066	0.0330455	0.119134	0	0.341278	0	0	0.010947	0	0	0.0442181	0	0.128113	0.0568571	0.118003	0.00553252	0.0102437	0.029686	0.0432135	0	0	0.133	0.0977544	1.05462
TCGA_TCGA-BR-8081	0.087895	0	0.0692607	0.121277	0	0.0594847	0.086624	0.0738329	0.0333035	0	0	0.0123923	0	0.170237	0.129382	0.105066	0.00808998	0.0126704	0	0.0275543	0.000522872	0.00240763	0.003	0.34763	0.941003
TCGA_TCGA-VQ-AA6G	0.0301942	0	0.0595153	0	0	0.353188	0	0	0	0	0.0285225	0	0	0.219941	0.0122541	0	0	0.117548	0	0.144891	0	0.0339452	0.277	0.0526071	1.07432
TCGA_TCGA-BR-8686	0.103546	0	0.00652776	0.249167	0	0.218542	0.0306946	0.00917176	0.0183327	0.0378536	0	0	0.0139238	0	0.12817	0.113394	0.00636103	0	0.054062	0.0102533	0	0	0.027	0.201689	1.01844
TCGA_TCGA-VQ-A94O	0.0766629	0	0.0292774	0.0696764	0	0.25837	0.0651538	0.0137581	0.0654797	0	0.0760376	0	0	0.183202	0.0258615	0.0561089	0	0	0	0.0804108	0	0	0.189	0.0775658	1.06177
TCGA_TCGA-FP-8211	0.146481	0	0.0466396	0.129271	0	0.321384	0.0619886	0.0234452	0.0270394	0	0	0.0318629	0.0021096	0.0585536	0.0441872	0.0433654	0.0198213	0.00725794	0.0365929	0	0	0	0.007	0.302137	0.967947
TCGA_TCGA-BR-7197	0.00902875	0.035118	0.0366152	0.0627298	0	0.137478	0	0.0464462	0.0371972	0.0282191	0.01247	0	0	0.371174	0.0904	0.114597	0	0	0.0185272	0	0	0	0.006	0.313809	0.964532
TCGA_TCGA-FP-7735	0.0353129	0.0966356	0.0274303	0.139271	0	0.0793188	0.050861	0.0142493	0.055676	0.0124238	0	0.052596	0	0.133968	0.0779321	0.135886	0.00468506	0	0.0802821	0	0	0.00347206	0.008	0.29929	0.959537
TCGA_TCGA-D7-A6EY	0.171146	0	0.0574586	0.111268	0	0.120873	0.0817651	0.049538	0.0408252	0	0.0182986	0	0	0.107862	0.114662	0.0753027	0.00966617	0	0.02069	0	0	0.0206447	0.001	0.462304	0.886133
TCGA_TCGA-HU-A4GH	0.0874833	0	0.0977527	0.0172936	0	0.217286	0.059579	1.01524e-06	0.0204837	3.96256e-06	0.0554918	0	0	0.184605	0.0494937	0.0989993	0.0164691	0	0	0.0403963	0	0.0546613	0.093	0.119293	1.03534
TCGA_TCGA-CG-4437	0.0307495	0.0178957	0.0653535	0.270884	0	0.00344197	0.0837439	0.0440212	0.0179196	0	0.00122632	0.0345332	0.00356268	0.0405431	0.0871161	0.183892	0.0317163	0.000429264	0.0272697	0	0	0.0557015	0.005	0.331585	0.946317
TCGA_TCGA-D7-6815	0.0242697	0	0.0601762	0.0583355	0	0.20651	0.0450645	0	0.0461215	0	0.0608371	0	0	0.299923	0.0526533	0.112316	0.00834432	0	0.00222712	0.010863	0	0.0123579	0.039	0.176608	1.02133
TCGA_TCGA-CD-8525	0.0588663	0.0272641	0.0630763	0.249389	0	0.0598119	0.0472821	0.050206	0.0215235	0	0.0227044	0.007616	0	0.164978	0.104666	0.0914693	0	0	0.00885252	8.16578e-05	0	0.0222129	0.016	0.253789	0.985713
TCGA_TCGA-CG-5719	0	0.0187707	0.0761598	0.0278565	0	0.181765	0	0.00150931	0.0498985	0.00445211	0	0.033028	0.00278349	0.372018	0.0278558	0.14823	0.0169287	0	0.0023153	0.012813	0	0.0236165	0.007	0.305692	0.969581
TCGA_TCGA-RD-A8NB	0.147397	0	0.00492727	0.0956254	0	0.156727	0.0651089	0.0579116	0.037824	0	0	0.0557025	0	0.030221	0.173883	0.0781267	0.0233591	0.00320145	0.0549117	0	0	0.0150738	0.005	0.331729	0.952333
TCGA_TCGA-BR-A4IV	0.0271609	0.0273915	0.0643544	0.0926933	0	0.265653	0	0.00470236	0.00623602	0	0.0313707	0	0.0222696	0	0.0333089	0.187934	0.0212956	0.00904414	0.133235	0.0654263	0	0.00792546	0.016	0.249992	0.979832
TCGA_TCGA-HF-A5NB	0.00190577	0	0.0076941	0.231571	0	0.144622	0.0752082	0.0743952	0.00966622	0.0406306	0	0	0	0.0951503	0.0670954	0.128325	0.0584925	0	0	0.0612692	0.00397536	0	0.051	0.157302	1.02985
TCGA_TCGA-FP-8099	0.142236	0	0.0352131	0	0	0.199433	0	0.0166599	0.0887731	0	0.00860584	0	0	0.286028	0.0616094	0.065356	0	0.0548195	0.0153841	0.00611367	0	0.0197687	0.016	0.243099	0.991419
TCGA_TCGA-VQ-A94T	0.0730487	0	0.0665192	0	0	0.246364	0	0.0211808	0.00363246	0	0.14757	0.0531464	0	0.173568	0.0125984	0.0927487	0.00780963	0.0235788	0.04138	0	0	0.0368547	0.234	0.0627017	1.06529
TCGA_TCGA-CD-8533	0.214256	0	0.0856504	0.0843523	0	0.11604	0.042168	0	0.0515284	0	0.00336616	0.00150826	0.00998559	0.117853	0.0529138	0.0478375	0.0345865	0	0.137953	0	0	0	0.015	0.272145	0.974524
TCGA_TCGA-CD-8530	0.0540555	0.00115319	7.00924e-05	0.0958338	0	0.159181	0	0	0.0541162	0.0099477	0	0	0	0.0885569	0.0433261	0.13401	0.15927	0	0.112904	0.0832179	0	0.00435728	0.262	0.0559723	1.05581
TCGA_TCGA-CG-4469	0.00441641	0	0.00856378	0	0	0.17713	0.0159221	0.00217123	0	0.0226669	0.00780936	0	0	0.0641328	0.051216	0.286105	0.114655	0.0319008	0	0.108875	0.00380282	0.100632	0.01	0.285074	0.969051
TCGA_TCGA-VQ-A8PE	0.153116	0	0	0.15648	0	0.163298	0.0642833	0.021619	0.0356004	0	0.00623904	0	0	0.19147	0.0846641	0.0624846	0.00640956	0	0	0.0512742	0.00306288	0	0.027	0.201822	1.00792
TCGA_TCGA-CD-8534	0.141893	0	0.0650328	0.0995399	0	0.070669	0	0.0265876	0.0390479	0.0289766	0	0	0	0.091336	0.131103	0.13919	0.0718452	0	0.0932829	0	0	0.00149627	0.004	0.338955	0.943168
TCGA_TCGA-VQ-A94P	0.137303	0	0.0312801	0.131562	0	0.273623	0.00438443	0.0266146	0.000370059	0	0	0.0281462	0.0475268	0.0100015	0.0852681	0.136553	0.00313249	0	0.082711	0	0	0.00152359	0.021	0.219837	0.997875
GSE15459_GSM387789	0.0474233	0	0.0128115	0.144973	0	0.0876566	0.00130412	0.0261996	0.0333092	0	0	0.0744849	0.0262673	0.0463444	0.14605	0.236663	0.0281593	0	0.0801726	0	0	0.00818154	0.021	0.219668	0.998056
GSE15459_GSM387791	0.0990746	0.166397	0.0348694	0.184829	0	0.0907478	0.0907799	0.0146191	0.0207537	0	0.0146976	0	0	0.0634344	0.196514	0.0160385	0	0	0.00636073	0	0	0.000884909	0.001	0.490138	0.871502
GSE15459_GSM387792	0.0742559	0	0.0346769	0.193938	0	0.0717546	0	0.0458385	0.0311052	0	0.0148479	0	0.0233289	0.177315	0.0999383	0.130533	0.0224859	0	0.0377212	0.0422607	0	0	0.029	0.197098	1.00548
GSE15459_GSM387794	0.0620449	0	0.0154216	0.327769	0	0.105953	0.0259144	0.0467708	0.016456	0	0	0.0161711	0	0.0177814	0.100026	0.164874	0.00813967	0	0.0904999	0	0	0.00217844	0.009	0.289039	0.971557
GSE15459_GSM387795	0.048605	0	0	0.237723	0	0.20921	0.0428311	0.0295726	0	0	0	0	0.0231314	0	0.115098	0.120744	0	0.0114885	0.161596	0	0	0	0.019	0.22481	1.00013
GSE15459_GSM387796	0.00247401	0.00595461	0.014483	0.256008	0	0	0.134507	0.0529406	0.0134747	0.0336575	0	0	0	0.138008	0.323514	0	0.00424201	0	0.0207361	0	0	0	0.002	0.409094	0.935173
GSE15459_GSM387800	0.0503409	0.0236728	0.057662	0.105676	0	0.222225	0.031029	0.00608461	0.018652	0	0	0.017297	0	0.217587	0.0670797	0.0749639	0.0212618	0	0.069032	0	0	0.0174367	0.017	0.235716	0.988201
GSE15459_GSM387801	0.0358233	0	0.0212657	0.207471	0	0.0558092	0.0859982	0.0172411	0.0229917	0	0	0.0379501	0.0297749	0.119564	0.118218	0.0625218	0.0341362	0.0622896	0.0811568	0	0	0.0077879	0.049	0.161666	1.01971
GSE15459_GSM387802	0.034853	0.00488775	0.173607	0.0944656	0	0.149657	0.136901	0.00285364	0	0	0.0573583	0	0	0.129359	0.165351	0.011385	0	0.0300405	0	0.00928212	0	0	0.002	0.399521	0.920568
GSE15459_GSM387803	0.123751	0.104029	0	0.193732	0	0.152477	0.00632461	0.0355661	0	0.00173944	0	0.00975908	0	0.116408	0.167262	0.030045	0.0589074	0	0	0	0	0	0.022	0.214166	1.01397
GSE15459_GSM387804	0.0297358	0	0.000535114	0.271139	0	0.272716	0.0142977	0	0.0099261	0	0	0	0.0174465	0	0.111738	0.121089	0.0153946	0	0.129076	0	0	0.00690623	0.002	0.385247	0.926687
GSE15459_GSM387805	0.0113572	0.041552	0.00672069	0.183495	0	0.0754492	0.22945	0.0137642	0	0	0.0298845	0.00279576	0	0.119383	0.153573	0.043093	0.00763151	0.0371223	0.0255091	0	0	0.0192197	0.016	0.249023	0.988897
GSE15459_GSM387806	0.12746	0	0.100163	0.17184	0	0.172227	0.141136	0.0209251	0	0.0148619	0.0349635	0	0.00641736	0.0618657	0.0608097	0.0498067	0.0173832	0.00378497	0.00733718	0	0	0.00901844	0.002	0.399546	0.91753
GSE15459_GSM387807	0.0247425	0.0905037	0	0	0	0.105623	0	0	0.0168882	0	0.0119542	0.0098122	0	0.5041	0.0040668	0.0707622	0	0.0214342	0	0.0786491	0.00737963	0.0540843	0.016	0.24779	1.01949
GSE15459_GSM387808	0.00971475	0.0239025	0	0.0452921	0	0.217657	0.0406943	0.0633349	0	0	0.0391609	0	0	0.190693	0.0928008	0.142622	0.029668	0	0	0.0971433	0	0.00731616	0.131	0.098901	1.05057
GSE15459_GSM387809	0.0277561	0	0.0121187	0.068412	0	0.198343	0.0708485	0.0726713	0	0	0.0107644	0.00888423	0	0.227127	0.0977933	0	0.024834	0	0	0.134754	0.0152013	0.0304924	0.164	0.086431	1.06092
GSE15459_GSM387810	0.155687	0.15578	0	0.0395509	0	0.116245	0.0522543	0.0713682	0.0172235	0.000318021	0.0125106	0	0	0.210567	0.0796862	0.0771782	0	0.00718412	0	0.00211723	0.00232964	0	0	0.53399	0.84762
GSE15459_GSM387811	0	0.0135749	0.00847226	0.0292135	0	0.153757	0.137112	0.00862127	0	0	0.052669	0	0	0.183463	0.0668796	0.0432203	0	0.122943	0	0.161815	0	0.0182596	0.01	0.286977	0.971566
GSE15459_GSM387812	0.0995914	0	0.0340775	0.116214	0	0.180482	0.0378445	0.0152018	0.0507224	0	0	0.00946449	0.00502869	0.0926624	0.0597335	0.170207	0.0317182	0	0.0475566	0	0.0397077	0.00978839	0.011	0.282913	0.965187
GSE15459_GSM387813	0.0131821	0	0.00700538	0.0525736	0	0.160072	0.108227	0.0329546	0	0	0.0370992	0.0334204	0	0.195732	0.155572	0.074628	0	0.000265531	0	0.121574	0	0.007694	0.038	0.177158	1.02828
GSE15459_GSM387814	0.0532091	0.023497	0.0216527	0.19161	0	0.313475	0.0489131	0.0478436	0	0	0	0.0021163	0.0216435	0.0222378	0.0976046	0.0689111	0.0237346	0	0.058274	0	0.0052778	0	0.007	0.302124	0.967868
GSE15459_GSM387815	0.0249662	0.0563571	0.114153	0.192288	0	0.245884	0.0764005	0	0.0275302	0.00576372	0.0219182	0	0	0.0364813	0.0567413	0.073891	0.00424291	0	0.0368883	0.00809175	0	0.0184023	0.003	0.347468	0.944042
GSE15459_GSM387816	0.137536	0	0.0483418	0.314766	0	0	0.154626	0.0417958	0.0335946	0	0.0115451	0	0.00674549	0	0.0950136	0.109806	0.0327194	0	0.0121902	0	0	0.00132003	0.002	0.411346	0.911734
GSE15459_GSM387817	0.113688	0.000570188	0.103849	0.111187	0	0.308459	0.0211274	0.0325582	0.0382723	0	0.0769665	0	0	0	0.046124	0.0626327	0	0.00284652	0	0.0605212	0	0.0211973	0.004	0.343322	0.949644
GSE15459_GSM387818	0.0601567	0	0.0160972	0.0411765	0	0.270973	0.0813826	0.0237575	0.0372374	0	0.0353205	0	0	0.183694	0.0687821	0.0958444	0	0	0.0267717	0.0321157	0	0.0266906	0.128	0.100871	1.04491
GSE15459_GSM387819	0.0449322	0	0.0169829	0.0737801	0	0.191634	0	0.0190147	0.00524616	0	0	0.0169393	0.038205	0	0.0470607	0.248351	0.107634	0	0	0.140645	0	0.0495737	0.008	0.294345	0.96149
GSE15459_GSM387820	0.108849	0	0.139798	0.16095	0	0.0841549	0.0789425	0.0568254	0.00401215	0	0.0608247	0	0.0112963	0.0175084	0.0671868	0.0458968	0.0290966	0.0110739	0.0313025	0.032306	0	0.0599761	0.001	0.436538	0.898851
GSE15459_GSM387821	0.102366	0	0.364849	0.143435	0	0.170685	0.0308787	0	0.0259265	0	0	0	0.0020346	0	0.0184812	0.0611442	0.0166049	0	0.0635945	0	0	0	0	0.556195	0.835849
GSE15459_GSM387822	0	0.0328155	0.00468442	0.0018434	0	0.153059	0	0.00719104	0.0235404	0	0	0.0332105	0	0.483509	0.0473771	0.0727389	0	0	0	0.106176	0	0.0338551	0.005	0.3312	0.970727
GSE15459_GSM387823	0.0244609	0	0.0134697	0.0987584	0	0.141685	0.122046	0.0156411	0.0164809	0	0.0181262	0.00649978	0	0.180218	0.135321	0.171703	0.0214013	0	0.029164	0	0	0.00502332	0.002	0.373109	0.929069
GSE15459_GSM387824	0.0701142	0	0.0123507	0.11132	0	0.2164	0.0352198	0.0265147	0	0.0487061	0	0.0199234	0.0255463	0	0.0726138	0.227307	0.0131207	0	0.0905957	0	0	0.0302666	0.007	0.304644	0.956892
GSE15459_GSM387825	0.128655	0	0.228383	0.0649901	0	0.0732743	0.0122739	0.00993851	0.0257566	0	0.00547994	0	0	0.223572	0.0480576	0.15616	0	0	0.0234594	0	0	0	0.001	0.485418	0.874547
GSE15459_GSM387826	0.0860606	0	0	0.10515	0	0.22825	0.0450538	0.0159795	0	0.124011	0	0.00703694	0	0	0.0579503	0.151368	0.0930494	0	0.0860903	0	0	0	0.003	0.365066	0.931712
GSE15459_GSM387827	0.0530713	0	0.0363913	0.0153121	0	0.378577	0.0544576	0	0.00531144	0	0	0.00373165	0.0166307	0.0609475	0.0314668	0.169347	0.00988811	0.0190817	0.114041	0	0	0.0317447	0.038	0.179431	1.00703
GSE15459_GSM387828	0.053355	0	0.0687654	0.168697	0	0.00217567	0.162067	0.0257065	0.0039788	0	0.0108654	0.0186477	0	0.207471	0.128212	0.12469	0.0136952	0	0	0.0085154	0	0.00315837	0.003	0.36559	0.932732
GSE15459_GSM387829	0.0582018	0.117317	0.14238	0.152218	0	0.228099	0	0.0219765	0.00533215	0.0034759	0.00258745	0	0	0.0126672	0.0389958	0.094393	0.0225271	0.00661162	0.0208912	0.0529788	0	0.0193471	0.001	0.481058	0.875823
GSE15459_GSM387830	0.0964746	0	0.0584552	0.161501	0	0.116061	0.114776	0.0530777	0.00032774	0	0	0.00405484	0	0.0480658	0.116606	0.149816	0.0204827	0	0	0.0296191	0	0.0306823	0.003	0.348245	0.939368
GSE15459_GSM387831	0.0758723	0	0.134864	0.0904393	0	0.180118	0.0525019	0.0523501	0	0	0	0.0262686	0	0.122905	0.0693142	0.115063	0.00728233	0	0.00824329	0.0351416	0.000500065	0.0291368	0.003	0.368101	0.931117
GSE15459_GSM387832	0.146805	0.0916157	0.02759	0.114332	0	0.223038	0.0101588	0.00721175	0	0.0218244	0	0	0	0.0256069	0.0327598	0.173453	0	0.0108332	0.0776896	0.0298948	0	0.00718631	0.001	0.432383	0.900846
GSE15459_GSM387833	0	0.0225032	0.0579261	0.121094	0	0.178399	0.0174225	0.00695307	0.0452863	0	0	0.0355066	0	0.200086	0.100557	0.165866	0.00147569	0	0.0350472	0	0	0.0118776	0.016	0.249079	0.985906
GSE15459_GSM387834	0.109145	0	0.0173148	0.200163	0	0.139455	0.016873	0.0377854	0.00951435	0	0	0.0366903	0.0146842	0	0.10438	0.130705	0.0591837	0	0.114108	0	0.00999804	0	0.016	0.254606	0.980111
GSE15459_GSM387835	0.0338296	0	0.128492	0.0771046	0	0.0996486	0.0572077	0.0299222	0	0.0031504	0	0.037653	0	0.180459	0.118935	0.0702083	0.0198218	0	0	0.0330035	0	0.110564	0.002	0.393692	0.919918
GSE15459_GSM387836	0.077793	0	0.0139874	0.0635085	0	0.223606	0.00915195	0.0548731	0	0.0817299	0	0	0	0.0577491	0.16554	0.185219	0.0373363	0	0.0179957	0	0	0.0115095	0.045	0.170931	1.02456
GSE15459_GSM387837	0.00079246	0.0178663	0	0.0789445	0	0.0865091	0	0.0215677	0.0447694	0	0	0.0604542	0	0.436759	0.0910405	0.0966782	0.00733779	0	0.0466886	0	0.0105928	0	0.006	0.316025	0.970589
GSE15459_GSM387838	0.0561829	0	0.0137214	0.0779999	0	0.150817	0.00687148	0.0297112	0	0	0	0.00626287	0.0232041	0	0.0190287	0.238855	0.00753301	0.00681689	0.171277	0.0173349	0	0.174382	0.001	0.458749	0.888544
GSE15459_GSM387839	0.0788815	0	0.0315678	0.222028	0	0.0620259	0.0972318	0.0630968	0.0119233	0	0.00855299	0.022237	0.00284623	0.109727	0.159153	0.0860329	0.00192864	0.00624275	0.00663808	0	0.00239499	0.0274919	0.003	0.345744	0.944769
GSE15459_GSM387840	0.0591946	0	0.018364	0.142517	0	0.195515	0	0.0417197	0	0	0	0.0479738	0.0332486	0	0.045971	0.114844	0.0118801	0	0.285016	0	0.00375572	0	0.006	0.316959	0.955103
GSE15459_GSM387841	0.174633	0	0.0498002	0.126953	0	0.204851	0.0223469	0.0282732	0.00843725	0.0075408	0	0.00727677	0.0479051	0	0.0619733	0.170719	0.0641024	0	0	0.00836185	0.00663794	0.0101887	0.002	0.392405	0.919564
GSE15459_GSM387842	0.0668155	0	0.0145426	0.261747	0	0.0297367	0.0424246	0.0983308	0.0210063	0	0	0.0563793	0.0111886	0	0.152189	0.172453	0.000132128	0.0324648	0.0070043	0	0.0272734	0.00631238	0.006	0.316863	0.96182
GSE15459_GSM387843	0.0873336	0	0.080182	0.134927	0	0.184556	0.0463848	0.0258312	0	0	0	0.0287714	0.0139979	0.0727611	0.0930391	0.161579	0.0312309	0	0.0394059	0	0	0	0.015	0.270547	0.972706
GSE15459_GSM387845	0.0559274	0.00498184	0	0.0973044	0	0.260182	0.0476427	0.00239742	0.0115278	0	0	0.00191317	0.00391642	0.165422	0.0813574	0.156463	0.0399446	0.00382932	0.0505505	0	0.00560207	0.011037	0.006	0.314137	0.954501
GSE15459_GSM387846	0.0224107	0	0.0138758	0.124572	0	0.0419524	0.0729907	0.0778735	0.0196873	0	0.0193377	0.0262062	0	0.208335	0.113847	0.186041	0.00926182	0	0	0.0415295	0	0.0220791	0.004	0.340379	0.945407
GSE15459_GSM387847	0.0720544	0	0.00795046	0.177738	0	0.244066	0	0	0	0	0	0.0752143	0.113778	0	0.0294377	0.0566735	0.0539612	0	0.0121837	0.118138	0	0.0388051	0.035	0.181186	1.01895
GSE15459_GSM387848	0.130214	0	0.095313	0.188299	0	0.175833	0.0230937	0.0589415	0.00612627	0.0116706	0	0.0154037	0	0.0548909	0.0616981	0.0934074	0	0.0102503	0	0.0443365	0.00220544	0.028317	0.002	0.375829	0.929565
GSE15459_GSM387849	0.0144123	0	0	0.126163	0	0.153596	0.0387619	0.00381534	0	0.0178019	0.00764052	0	0.00093816	0.00539233	0.0590075	0.301791	0	0.00962365	0.177458	0	0	0.0835981	0.014	0.27989	0.967326
GSE15459_GSM387850	0.149245	0	0	0.149994	0	0.323268	0.0286555	0.0106771	0	0	0.00575879	0	0.0149965	0.0329116	0.0476182	0.152585	0	0	0.0226984	0.0511157	0	0.0104758	0.003	0.363262	0.934947
GSE15459_GSM387851	0.00883822	0	0	0.113497	0	0.276576	0.0305244	0.0256619	0.0110461	0	0	0	0.0109177	0	0.0687795	0.298282	0.0574812	0	0.0575739	0	0.0408227	0	0.004	0.341569	0.942552
GSE15459_GSM387852	0.027493	0	0.0104642	0.111429	0	0.0734457	0.0676405	0	0.00231889	0	0.0522614	0	0.0895683	0.247299	0.00945775	0.246254	0	0	0.0539222	0	0	0.00844518	0.016	0.259606	0.981792
GSE15459_GSM387853	0.106716	0	0.0149547	0.107411	0	0.226679	0	0.0302682	0	0.00303256	0	0.0424412	0.0110379	0.00982836	0.0938603	0.180723	0.0169267	0	0.148218	0	0	0.00790352	0.003	0.353021	0.936575
GSE15459_GSM387854	0.110963	0	0.118563	0.124027	0	0.205203	0.0346825	0.083936	0	0.0300949	0	0.0327864	0.00122086	0.0553372	0.0785904	0.0837243	0.0148504	0	0.0260216	0	0	0	0.002	0.38804	0.924075
GSE15459_GSM387855	0.162196	0	0.0278019	0.121075	0	0.234107	0	0	0.0458742	0	0.0219805	0	0	0.228726	0.057863	0.0475205	0.0056571	0	0	0.0471992	0	0	0.039	0.176777	1.02262
GSE15459_GSM387856	0.0300456	0	0.0109404	0.00561091	0	0.053885	0.0246949	0.0173305	0	0	0.0118163	0	0	0.395702	0.063226	0.0412785	0	0	0	0.250934	0.00726277	0.0872736	0.001	0.438265	0.909602
GSE15459_GSM387857	0.103937	0.127307	0	0.151144	0	0.158679	0.0457901	0.0920725	0.0529478	0	0.0312438	0	0.00924384	0.0656979	0.0157588	0.0401347	0	0.0639414	0.0318366	0.0102652	0	0	0.001	0.450061	0.892254
GSE15459_GSM387858	0.0322997	0	0.0039863	0.125435	0	0.209341	0.0499706	0.0123222	0.00970627	0	0.00165043	0.00749456	0	0.0734494	0.0580473	0.231904	0.146824	0	0.0285318	0	0	0.00903797	0.005	0.331354	0.946105
GSE15459_GSM387859	0.0773427	0	0.144803	0.142385	0	0.155733	0.0493105	0.0326339	0	0	0.0450397	0	0.00613097	0.132289	0.0511386	0.117219	0.00212067	0	0.0236981	0	0	0.0201558	0.001	0.46723	0.883739
GSE15459_GSM387860	0.0634848	0	0.0440595	0.0630923	0	0.240377	0.0747454	0.0402886	0.0223225	0	0.0889231	0	0	0.0807051	0.100691	0.10646	0.00744402	0.0286885	0.00947718	0.0195475	0	0.00969435	0.016	0.261398	0.979114
GSE15459_GSM387861	0	0.0487762	0	0.0761043	0	0.223107	0.0433414	0.0461429	0	0	0.0268054	0	0.000497458	0.152732	0.0899007	0.202144	0.0369519	0.00868332	0.0448134	0	0	0	0.047	0.164948	1.01824
GSE15459_GSM387862	0.0976545	0	0.0456472	0.0712188	0	0.148271	0.0423742	0	0	0	0.0762438	0	0	0.209041	0.047727	0.127775	0	0	0.0195451	0.0705702	0	0.0439332	0.007	0.305288	0.95814
GSE15459_GSM387863	0.138392	0	0.180675	0.0531875	0	0.180755	0.0926303	0	0	0	0.0754747	0	0.0207308	0.0829117	0	0.0500424	0	0.0212741	0.0268816	0.0173831	0	0.0596617	0	0.515765	0.857331
GSE15459_GSM387864	0.0481731	0	0.0300383	0.320889	0	0.0709523	0.0213056	0.0438499	0.0160857	0	0	0.0151583	0.00611767	0.0448052	0.0571233	0.116222	0.0263074	0.0265157	0	0.142841	0	0.0136154	0.016	0.262814	0.98272
GSE15459_GSM387865	0.000560125	0.016278	0.00268397	0	0	0.207963	0	0.00185114	0.0157728	0.0251026	0	0.0670131	0.0136196	0.0598878	0.0185019	0.282919	0.0247416	0.0317022	0	0.121847	0.109557	0	0.015	0.264051	0.977943
GSE15459_GSM387866	0.014129	0	0.00635584	0.125251	0	0.195236	0.0185502	0	0	0.021691	0.00288668	0	0.0743922	0	0.0945377	0.294631	0.0131291	0	0.0757967	0	0	0.0634133	0.003	0.365796	0.931122
GSE15459_GSM387867	0.192926	0	0.232554	0.0721761	0	0.217283	0.00120994	0.0462666	0.0196299	0	0	0	0.0142215	0.0354512	0.0269854	0.0419519	0.0290374	0.00501038	0.013681	0.0215733	0.00927049	0.020772	0	0.576452	0.816494
GSE15459_GSM387868	0.0142432	0.0133942	0	0.0221545	0	0.109023	0.0299541	0.0264934	0.00792737	0	0.0163342	0.000105145	0	0.429041	0.0687472	0.0965529	0	0	0	0.0738909	0	0.0921391	0	0.710511	0.723754
GSE15459_GSM387869	0.0860944	0	0.00211558	0.0823093	0	0.294932	0.0590999	0.000917729	0	0.0317647	0.0107036	0	0.00374378	0	0.0856435	0.180505	0.028683	0	0.133487	0	0	0	0.003	0.36056	0.933305
GSE15459_GSM387870	0.0723886	0	0.0753726	0.159157	0	0.220864	0.0138856	0.0640178	0.0167118	0	0	0.0276178	0	0.0488888	0.0978542	0.104106	0.0124261	0	0.0577039	0	0	0.0290064	0.008	0.29961	0.964026
GSE15459_GSM387871	0.0820566	0	0.0969777	0.186032	0	0.191519	0.0469088	0.0616819	0.0435907	0	0.0229479	0	0.0100917	0.0552806	0.0572902	0.0455056	0.0660991	0	0	0.0340181	0	0	0.008	0.297936	0.966849
GSE15459_GSM387872	0.107764	0	0.0140574	0.0878304	0	0.207935	0	0.0482467	0.0270067	0	0.0534834	0	0.0110336	0.0440409	0.0450787	0.172166	0.0368822	0.017454	0.0434308	0.0763278	0	0.00726177	0.015	0.263457	0.974176
GSE15459_GSM387873	0.092369	0.0784409	0.120705	0.206423	0	0	0.0957448	0.00108858	0.015672	0.056713	0.00417586	0	0	0.118942	0.101017	0.0762581	0	0	0	0.0261251	0	0.00632514	0.001	0.467975	0.88287
GSE15459_GSM387874	0	0.0310639	0.0205976	0.0197556	0	0.124975	0.0274832	0.0124291	0.0197456	0.00054951	0	0.0249844	0	0.340057	0.0806214	0.0699256	0.00235803	0	0	0.0901406	0.0712445	0.0640692	0.005	0.332914	0.953964
GSE15459_GSM387875	0.0714781	0	0.0201228	0.15306	0	0.229329	0.0470686	0.030732	0	0.00232792	0	0	0.00658215	0.0534576	0.0628628	0.212309	0.0268011	0	0.0547468	0	0.0270003	0.00212085	0.016	0.257209	0.977489
GSE15459_GSM387876	0.0632671	0	0	0.258157	0	0.217547	0	0.0682271	0.00512643	0.0389561	0	0.0357131	0.0173075	0	0.101296	0.152164	0	0.00201491	0.0334924	0.0031493	0	0.00358109	0.001	0.446738	0.895545
GSE15459_GSM387877	0.0581345	0	0.0389884	0.102804	0	0.160894	0.154936	0.0522385	0.0137191	0	0.0786306	0	0	0.123287	0.110968	0.0889001	0.00947975	0	0.00488217	0	0	0.00213866	0.002	0.416141	0.90863
GSE15459_GSM387878	0	0.123681	0.0230928	0.112515	0	0.240299	0	0.028257	0	0	0.0132239	0.00234438	0.0233161	0.0605463	0.0276639	0.139027	0.00201842	0	0.101831	0.0611657	0	0.0410182	0.012	0.28239	0.966695
GSE15459_GSM387879	0.114812	0	0.25434	0.153129	0	0.208222	0.0305309	0.00941437	0.0113181	0	0	0	0	0.0063945	0.0533407	0.085818	0.0220829	0	0.0394159	0	0	0.0111823	0	0.50332	0.864336
GSE15459_GSM387880	0	0.0267037	0.0487262	0.171951	0	0.221333	0	0.0510512	0	0.000206849	0	0.01121	0.0122025	0	0.0556499	0.147159	0.0627462	0	0.187411	0	0	0.00364951	0.03	0.195915	1.00383
GSE15459_GSM387881	0.0923284	0	0.0513013	0.0731424	0	0.254264	0	0.0785104	0	0	0.00235629	0	0	0.0643138	0.064671	0.142909	0.107983	0.00171744	0.0665032	0	0	0	0.017	0.231962	0.987156
GSE15459_GSM387882	0.0453758	0.0519662	0.102378	0.0861615	0	0.175465	0.00480521	0.0627908	0	0.0121237	0.0397021	0	0	0.113935	0.0501069	0.0642377	0.00449063	0.0270073	0	0.108659	0	0.0507945	0.004	0.334613	0.945974
GSE15459_GSM387883	0.0925878	0.0207541	0.0551716	0.0853204	0	0.110266	0.0199693	0.109514	0.0345223	0.00987614	0.00845835	0	0	0.215924	0.0739031	0.117957	0.0176529	0	0.021471	0.00446729	0.00218422	0	0.002	0.370991	0.929782
GSE15459_GSM387884	0.00684928	0.00331257	0.138575	0.0817596	0	0.226576	0.0211688	0.0027435	0.104435	0	0.0508102	0	0	0.0526632	0.030698	0.136401	0.0647878	0.0190172	0.0290412	0	0.00766609	0.0234947	0.007	0.306533	0.958246
GSE15459_GSM387885	0.222026	0.120394	0	0.127409	0	0.209362	0.0144489	0.00350134	0.115107	0	0.0147373	0	0.00893228	0.0443087	0.0593484	0.02499	0	0.0240097	0.0114244	0	0	0	0	0.526176	0.849549
GSE15459_GSM387886	0.153508	0	0.143042	0.137287	0	0.176425	0.0763357	0.0301295	0.0175522	0	0.0557908	0	0	0.0817836	0.0504458	0.0364453	0	0.0119533	0	0.0126536	0	0.0166477	0.001	0.459403	0.887666
GSE15459_GSM387887	0.104047	0	0.0696381	0.141349	0	0.265471	0.0650394	0.0104654	0.00489364	0.00500283	0.00877936	0	0	0.0395417	0.0654262	0.0713191	0.0505799	0.0102203	0.0314256	0	0.0568007	0	0.006	0.323963	0.950899
GSE15459_GSM387888	0.0426346	0.0215626	0.0136235	0.0381193	0	0.366763	0	0.00683331	0.0403806	0	0.0491412	0	0.00899144	0.0287794	0.0701766	0.134418	0.017949	0.0255529	0.112083	0.0146274	0	0.00836294	0.048	0.164582	1.01893
GSE15459_GSM387889	0.106335	0.0595338	0	0.0701295	0	0.110803	0.0594681	0.0518472	0	0	0.0525329	0	0	0.110521	0.0341626	0.0756144	0	0.059459	0	0.187452	0	0.0221414	0.003	0.347508	0.940495
GSE15459_GSM387890	0.17233	0.146891	0	0.157931	0	0.0671722	0.0640753	0.11506	0.00579433	0	0.0125247	0	0	0.0692059	0.0528943	0.0533082	0.0231472	0	0	0.0563539	0.00331077	0	0.034	0.187406	1.02122
GSE15459_GSM387891	0.0885548	0	0.0285593	0.191504	0	0.271749	0.0467794	0.000218437	0.0345114	0.00143175	0.0397868	0	0	0.0366949	0.0930648	0.0844219	0.0291738	0	0.0317948	0.021755	0	0	0.016	0.25402	0.98895
GSE15459_GSM387892	0.0148137	0.0769424	0	0.0570934	0	0.207127	0.00508708	0.0523363	0.0420938	0	0	0.0477665	0	0.078492	0.109949	0.145698	0.0537322	0	0.10887	0	0	0	0.054	0.152777	1.02025
GSE15459_GSM387893	0.221079	0.0168489	0	0.122525	0	0.156377	0.0365984	0.0375975	0.0191094	0	0.00247389	0	0.0255167	0	0.0103036	0.180066	0	0.0140024	0.120237	0	0	0.0372644	0.003	0.346195	0.940275
GSE15459_GSM387894	0.00176404	0.048562	0.0209264	0.027042	0	0.171753	0.0629151	0.0289049	0.0422393	0	0.0318773	0.0212195	0	0.189944	0.0169478	0.100875	0.00168185	0.0362444	0	0.120078	0	0.0770256	0.075	0.132964	1.03237
GSE15459_GSM387895	0.106263	0	0.0539798	0.258317	0	0.168018	0.0997351	0.0431717	0	0	0.0233195	0	0	0.0160133	0.0628546	0.0744868	0.0125325	0.0240701	0.0293408	0.0135077	0	0.0143899	0.008	0.293589	0.969759
GSE15459_GSM387896	0.0341311	0.0230484	0	0.0313625	0	0.116258	0	0.0508917	0.0553056	0	0	0.0188945	0	0.158756	0.0349867	0.279515	0	0.128109	0.00679109	0.0226804	0	0.0392698	0.017	0.232164	0.993578
GSE15459_GSM387897	0.0576888	0.0621664	0.00582879	0.22862	0	0.25314	0.0486479	0.00388418	0.0411547	0	0.0133939	0	0.0029193	0.0536479	0.0508196	0.0791967	0.0581254	0.00651407	0.0342514	0	0	0	0.015	0.267548	0.982216
GSE15459_GSM387898	0.123497	0	0	0.197482	0	0.355682	0.040006	0	0	0.000909246	0	0	0.019387	0	0.0615036	0.158003	0	0	0.0385966	0.00476263	0	0.000171282	0.006	0.320827	0.959367
GSE15459_GSM387899	0.0946004	0.052568	0	0.166443	0	0.118996	0.00768325	0.0583965	0	0.0124159	0	0	0.00356711	0	0.0574979	0.309945	0.0164255	0	0.101462	0	0	0	0.013	0.282144	0.966773
GSE15459_GSM387900	0.0509211	0.0348264	0.0890864	0.181435	0	0.171436	0.123107	0.0782213	0.0398349	0	0.0437893	0	0.00422052	0.0761174	0.017431	0.0122854	0.0249407	0.0298066	0.020687	0.00185378	0	0	0.009	0.290864	0.972268
GSE15459_GSM387901	0.0608181	0	0.0184945	0.0783929	0	0.247746	0.0196783	0.0430996	0.0384791	0	0.0746157	0	0.0246823	0.0858905	0.0616525	0.0620586	0.0199632	0.0295144	0	0.0639449	0	0.0709693	0.331	0.0395064	1.0706
GSE15459_GSM387902	0.207034	0.149161	0	0.2393	0	0.107354	0.022314	0.0411914	0.00867793	0	0	0	0.00629751	0.105614	0.0219749	0.0492849	0	0.0122706	0.0295253	0	0	0	0	0.588112	0.812236
GSE15459_GSM387903	0	0.046404	0	0	0	0.371831	0	0	0.117171	0	0	0.0857575	0	0.27775	0.00662231	0	0.0289159	0	0	0.0655481	0	0	0.273	0.0530151	1.09439
GSE15459_GSM387904	0.13862	0	0.0906643	0.0272021	0	0.285081	0.00494856	0.0285556	0	0	0.0415488	0	0.003133	0.0859738	0.107758	0.0456572	0.0569455	0	0	0.0400141	0.00136003	0.042538	0.006	0.321207	0.953292
GSE15459_GSM387905	0.0579291	0	0.00431877	0.103474	0	0.233465	0.00877507	0.0226358	0.0254419	0	0	0.00728987	0	0.0331879	0.062673	0.245802	0.0966461	0.00305049	0.064992	0	0	0.0303189	0.004	0.341954	0.940857
GSE15459_GSM387906	0.0216393	0	0.0205499	0.140905	0	0.281847	0.0722879	0.00351563	0.00494779	0	0.0204659	0	0	0.0728307	0.0232316	0.192002	0.0542162	0	0.0680765	0.0161026	0	0.00738247	0.047	0.165625	1.01693
GSE15459_GSM387907	0	0.0493674	0.0623196	0.0267375	0	0.0900618	0.0210759	0.000333711	0.0325814	0.0102331	0	0.0044811	0	0.446539	0.0485257	0.122106	0.0248731	0	0.0563073	0	0	0.0044566	0.009	0.291678	0.982242
GSE15459_GSM387908	0.0444736	0	0.0289192	0.0318086	0	0.264769	0.00309086	0.00417556	0.0620045	0	0.000687806	0	0	0.212917	0.0717567	0.13293	0.0130802	0	0	0.0903164	0.00952832	0.0295425	0.039	0.175189	1.01837
GSE15459_GSM387909	0.120474	0	0.00972579	0.188282	0	0.263234	0.0164407	0.0189286	0.00766014	0	0	0	0.0188358	0	0.0437853	0.208115	0.0575052	0.00301737	0.0368858	0.00711109	0	0	0.015	0.263168	0.979209
GSE15459_GSM387910	0.0797017	0	0.152948	0.215697	0	0.196336	0.0390337	0.0366876	0	0	0	0	0.000634674	0.0753258	0.0528999	0.0917951	0.0161941	0	0	0.0427463	0	0	0.003	0.35967	0.939122
GSE15459_GSM387911	0.0645762	0.00144408	0.080751	0.137468	0	0.247044	0.0156886	0.0255706	0.0185465	0.0172684	0	0.0141392	0	0.105497	0.0481364	0.121353	0.0601224	0	0.0299143	0	0.0124792	0	0.004	0.33969	0.943744
GSE15459_GSM387912	0.0839069	0	0.0711681	0.0771001	0	0.302438	0.029119	0	0.0055142	0	0.0534581	0	0.0102973	0.0521141	0.0331582	0.0947503	0.0148268	0.0566888	0.0666218	0.00387966	0	0.0449592	0.008	0.300001	0.959204
GSE15459_GSM387913	0.0823507	0	0.143252	0.136049	0	0.194725	0.0548808	0.0611068	0	0.00447571	0.00787421	0	0.00139651	0.057227	0.0774791	0.105891	0.0216527	0	0.0166749	0	0.0108258	0.0241397	0.004	0.339548	0.945991
GSE15459_GSM387914	0.00595241	0	0	0.00214261	0	0.0544167	0	0.00326759	0.0173658	0	0.00990771	0	0	0.768191	0.0254701	0.0349218	0	0	0	0.0666448	0.00508085	0.0066381	0	0.787982	0.618039
GSE15459_GSM387915	0.0785974	0	0.0322221	0.0982663	0	0.240602	0.0736741	0.0232294	0.00739169	0	0.0376208	0	0	0.0931577	0.0869831	0.102478	0.00704625	0.00557173	0.11316	0	0	0	0.015	0.26585	0.973532
GSE15459_GSM387916	0.381677	0	0	0.14329	0	0.00396664	0	0.0186928	0.0537366	0	0.0269088	0	0	0.217147	0.062933	0.0397749	0.00581266	0.00101005	0	0.0450508	0	0	0.002	0.376975	0.935891
GSE15459_GSM387917	0.0384313	0.0396421	0.0199106	0	0	0.336206	0	0.0372543	0.0240814	0	0	0.0541799	0	0.158098	0.0535536	0.063935	0	0.0644656	0	0.0725434	0	0.0376985	0.126	0.101282	1.04942
GSE15459_GSM387918	0.098885	0.110441	0.00311091	0	0	0.262822	0	0.156283	0	0	0.0502312	0	0	0.10141	0.0699113	0	0.0092966	0.0179481	0	0.0526919	0.0196124	0.0473571	0.035	0.183024	1.01833
GSE15459_GSM387919	0.0514687	0	0.00277457	0.0760581	0	0.0470641	0.00581357	0.0539538	0.0389299	0	0.00713136	0	0	0.376156	0.0482984	0.172122	0.0100516	0	0.0352411	0.00808222	0	0.066854	0.001	0.475256	0.879565
GSE15459_GSM387920	0.0933368	0	0.079856	0.0839987	0	0.332037	0.0208296	0.0582463	0	0	0.0213339	0	0.0293166	0.136252	0.00200652	0.00564473	0.0118296	0.064321	0	0.0402699	0.0207209	0	0.016	0.257399	0.984916
GSE15459_GSM387921	0.132884	0	0.0573177	0.0830849	0	0.226199	0.0528824	0.0691176	0	0	0.0166069	0	0.00110993	0.101808	0.125699	0.0614561	0.0336042	0	0.0382305	0	0	0	0.003	0.368183	0.931598
GSE15459_GSM387922	0.063328	0	0.0199022	0.0530636	0	0.232284	0.114775	0.0281107	0.0280031	0	0.101228	0	0	0.0960381	0.076024	0.102008	0.00778399	0.00227419	0	0.0689132	0	0.0062639	0.017	0.232925	0.990816
GSE15459_GSM387923	0.0380954	0	0.00491409	0.0827641	0	0.176479	0.0115314	0.0142682	0.0261225	0	0.0442194	0	0	0.267283	0.0779297	0.221824	0.00306723	0	0.0306366	0	0	0.000865945	0.129	0.0997737	1.05726
GSE15459_GSM387924	0.0473149	0.0243483	0.055743	0.140567	0	0.304689	0.0480065	0.0427124	0.0163541	0	0.0641161	0	0.001302	0.0688044	0.0552224	0.0480322	0.0035204	0.0273959	0.0183737	0.0334973	0	0	0.016	0.256691	0.988497
GSE15459_GSM387925	0.0580876	0.0150205	0.102129	0.179736	0	0.229507	0.0241216	0.0439496	0.0365185	0	0	0	0.00962301	0.00617354	0.0375571	0.0810245	0.0486536	0.0269147	0.0728241	0	0.0250903	0.00306897	0.003	0.362027	0.934787
GSE15459_GSM387926	0.099227	0	0.0714591	0.149132	0	0.106774	0.0419353	0.0496855	0.0132747	0.0136853	0	0.0128626	0	0.0368647	0.138131	0.109198	0	0.0982328	0.0593387	0	0	0.000199002	0.007	0.308582	0.961201
GSE15459_GSM387927	0.0186558	0	0.00997829	0.229506	0	0.105319	0.0545472	0.0529143	0.0172093	0	0	0.144701	0.00104567	0.0759214	0.118245	0.0659595	0	0.0426113	0.0383869	0	0	0.0249989	0.005	0.32682	0.961968
GSE15459_GSM387928	0.0988181	0	0.0917406	0.113491	0	0.0852928	0.103221	0.0587249	0	0	0.0478266	0	0	0.226276	0.0462594	0.0725481	0.000232091	0.00311251	0.0316123	0	0	0.0208444	0.002	0.417042	0.908142
GSE15459_GSM387929	0.115285	0	0.0952838	0.0842834	0	0.172238	0.00935418	0.0205777	0.0236314	0	0.00241769	0.000380631	0.00487878	0.0729617	0.0953433	0.202778	0	0.0106258	0.0575688	0	0	0.0323917	0.003	0.356397	0.93551
GSE15459_GSM387930	0.0198601	0.00962964	0.0559673	0.130331	0	0.126846	0.130524	0.0549853	0	0	0.0878681	0	0	0.131062	0.102714	0.0876395	0.0354507	0	0	0.026692	0	0.000429423	0.016	0.260583	0.978845
GSE15459_GSM387931	0.0961432	0.0403977	0.0248737	0.0791683	0	0.316554	0.00983766	0	0.00381129	0	0.0112733	0	0.0482226	0.0296495	0.00985032	0.193959	0	0.0611751	0.0435163	0	0.00239958	0.0291686	0.004	0.337809	0.943275
GSE15459_GSM387932	0.132962	0	0.130107	0.0982287	0	0.189629	0.0589148	0.00204133	0.020374	0	0.0266344	0	0	0.118953	0.0651337	0.106915	0	0	0.0102581	0.0230277	0	0.0168213	0.002	0.40625	0.913693
GSE15459_GSM387933	0.0593288	0	0.115259	0.132069	0	0.199111	0.066506	0	0.00824756	0	0	0	0.00763273	0	0.0602474	0.164211	0.0809645	0	0.0898178	0	0.0160338	0.000571166	0.003	0.362291	0.931938
GSE15459_GSM387934	0.0794802	0	0.0258406	0.201133	0	0.156057	0.0532664	0.0659114	0.0374389	0	0	0.0180007	0.024061	0.0644991	0.012881	0.0813254	0.0639819	0.0444004	0.00604198	0	0	0.0656818	0.015	0.270494	0.975139
GSE15459_GSM387935	0.0616296	0.0228265	0.0602494	0.130367	0	0.224953	0.119138	0	0.0109984	0.00493924	0.065062	0	0	0.0487953	0.022006	0.0753026	0.00459244	0.090474	0.0390071	0.00225767	0	0.0174016	0.006	0.316026	0.953783
GSE15459_GSM387936	0.115419	0	0.0725376	0.0698783	0	0.230273	0.0526898	0.0119205	0	0.041075	0	0	0.00414626	0.087626	0.0483892	0.14871	0	0.0203328	0.0648926	0	0	0.0321093	0.006	0.32406	0.948404
GSE15459_GSM387938	0.0732718	0	0.0222819	0.232048	0	0.233314	0.0605217	0.00786605	0	0	0.0538232	0	0.0350481	0.0427993	0.0948315	0.0388844	0.0207551	0	0	0.0550572	0	0.0294976	0.015	0.268116	0.982818
GSE15459_GSM387939	0.134334	0.127538	0.0653999	0.127272	0	0.165442	0.0846843	0.0349461	0.0125204	0	0.0544459	0	0.0132501	0.0355858	0.0161559	0.0445749	0	0.0246222	0.0248756	0.0299094	0.000974943	0.00346834	0.001	0.459599	0.887363
GSE15459_GSM387940	0.125801	0	0.090621	0.164921	0	0.224151	0.0316201	0.00608101	0	0.008624	0	0.00693171	0	0.0324554	0.0839073	0.164554	0.0240357	0	0.0327862	0	0.00351022	0	0.002	0.39313	0.919889
GSE15459_GSM387941	0.0244368	0	0.0318384	0.0466929	0	0.10144	0.0270779	0.0554039	0.00713778	0.00132732	0.0109051	0	0	0.281763	0.0826025	0.127549	0.016792	0	0	0.171652	0.00082782	0.0125532	0.016	0.259826	0.989507
GSE15459_GSM387942	0.0171903	0.00858967	0.0137165	0.107705	0	0.329338	0	0.00296407	0.00102913	0	0	0.0284487	0	0.00534721	0.0956164	0.22662	0.0363617	0.0992543	0	0	0	0.0278197	0.11	0.109633	1.05232
GSE15459_GSM387943	0.145294	0	0.0266374	0.258164	0	0.149506	0	0.0331262	0.011782	0	0	0	0	0.0677783	0.0832915	0.168545	0.00697812	0	0.0340864	0.0137585	0.00105303	0	0.016	0.255678	0.985126
GSE15459_GSM387944	0.0735584	0.151628	0.00936913	0.248447	0	0.136627	0.0231042	0.00787798	0.0275405	0.00807575	0.0296264	0	0	0.0999323	0.0648229	0.0471037	0	0.00136052	0	0.0568627	0	0.0140644	0.002	0.383827	0.926371
GSE15459_GSM387945	0.0535787	0	0.0152595	0.0280871	0	0.185017	0.0491356	0.0228102	0.00709342	0	0.0315469	0	0.00774954	0.242732	0.0858599	0.0846811	0	0.0208476	0	0.124894	0	0.0407071	0.054	0.153422	1.02933
GSE15459_GSM387946	0.136476	0.0515207	0.0816777	0.16603	0	0.144974	0.053349	0.0355113	0.0149117	0	0.0635156	0	0.00385558	0.0665604	0.0679965	0.0497804	0	0.0136879	0	0.0461294	0	0.00402416	0.002	0.420736	0.907357
GSE15459_GSM387947	0.142165	0	0.0272771	0.159444	0	0.223467	0.0942343	0	0.0157122	0	0.0365971	0	0.0148594	0.0315153	0.0712189	0.0977164	0	0.0240839	0.0133609	0.0353525	0	0.0129968	0.003	0.353361	0.938387
GSE15459_GSM387948	0.141709	0	0.174329	0.180367	0	0.0795406	0.0777119	0.0461229	0	0.0172637	0	0	0	0.0606879	0.0584423	0.0710089	0	0.0489169	0.00398109	0.0247064	0	0.0152121	0.001	0.451942	0.891709
GSE15459_GSM387949	0.0574062	0	0.199587	0.121317	0	0.187154	0.0474227	0.0103275	0.0382568	0.0114353	0.0148118	0	0.00663031	0.0607601	0.0445647	0.0307625	0.129941	0	0.0222912	0	0.00779089	0.00954075	0.001	0.441434	0.896718
GSE15459_GSM387950	0.0943174	0.0353497	0.024573	0.193836	0	0.203658	0.0847801	0.0266578	0.0679099	0	0.00527941	0	0	0.0973797	0.119541	0.0183336	0	0.00640684	0.0219781	0	0	0	0.002	0.389261	0.924977
GSE15459_GSM387951	0.0211956	0.0560515	0.0876353	0.18704	0	0.233613	0.0174017	0.0438634	0.0325535	0.0499045	0	0.00579638	0	0.0235011	0.0642862	0.0238119	0.0076232	0.121127	0.0190468	0	0	0.00554851	0.025	0.203636	1.02001
GSE15459_GSM387952	0.0231011	0.00824151	0.00850989	0.20647	0	0.0778721	0.0934726	0.0792756	0.0166538	0	0.0105024	0.0738169	0	0.176899	0.0670299	0.0959118	0.00387496	0.0168386	0.0164804	0	0	0.0250491	0.026	0.202844	1.01038
GSE15459_GSM387953	0.0492695	0.118547	0	0.113956	0	0.12299	0.0363089	0.0365469	0.0203745	0.0437423	0.00914948	0	0.0186247	0	0.110798	0.178951	0.0609362	0.0153026	0	0.0415751	0	0.022928	0.001	0.432007	0.901133
GSE15459_GSM387954	0.0246031	0.00959388	0.00124813	0.104508	0	0.185788	0.0317249	0.0567908	0.134946	0	0.0203207	0	0	0.179735	0.0275359	0.107545	0.0155641	0.0351855	0.0267727	0.018092	0	0.0200464	0.015	0.272008	0.97768
GSE15459_GSM387955	0	0.0258263	0	0.11044	0	0.33433	0.0208257	0.0723228	0	0	0.0372689	0	0.00533589	0.0294867	0.0697521	0.145431	0.0699545	0	0	0.0790266	0	0	0.183	0.0800651	1.06447
GSE15459_GSM387956	0.0449854	0.039551	0.012092	0.0225721	0	0.209418	0.0203499	0.00610041	0.0234229	0	0.0454157	0	0.0187314	0.0516159	0.010359	0.382661	0.0295012	0.0085442	0.0559914	0.0186889	0	0	0.017	0.230079	0.988928
GSE15459_GSM387957	0.031273	0.0103282	0	0.155697	0	0.236777	0.0185243	0	0.0700037	0	0	0.00607685	0	0.0798296	0.0323786	0.176787	0	0	0.165436	0	0	0.0168894	0.041	0.173763	1.01612
GSE15459_GSM387958	0	0.10238	0.00601459	0	0	0.326763	0	0.0369075	0.0574941	0	0.0640364	0.0294662	0.0487175	0.126596	0.0170618	0.0333539	0.070022	0	0.0783065	0	0.00288158	0	0.206	0.0712239	1.05559
GSE15459_GSM387959	0.064345	0	0.0523975	0.259173	0	0	0.178113	0.0555568	0.00854313	0	0	0.0042618	0.00147452	0.0972347	0.10542	0.128674	0.0288526	0	0	0.00755192	0	0.00840252	0.001	0.434066	0.900059
GSE15459_GSM387960	0.0709903	0	0.00577349	0.0273224	0	0.280105	0	0	0	0	0.0290312	0	0.00631263	0	0.0349499	0.258816	0.00761986	0	0.275148	0	0	0.00393083	0.016	0.256232	0.979286
GSE15459_GSM387961	0.172401	0	0.0560014	0.259142	0	0.142883	0.0712365	0.00437335	0.0240835	0	0.0112235	0	0.0101709	0.0335081	0.11028	0.0716182	0	0	0.0297206	0	0	0.00335769	0.002	0.387543	0.925439
GSE15459_GSM387962	0.193777	0	0.0696586	0.13674	0	0.148686	0.0287176	0.049581	0	0.0140549	0	0.017838	0	0.0778258	0.0992076	0.0661282	0.0270266	0	0.0707594	0	0	0	0.001	0.474573	0.879771
GSE15459_GSM387963	0.0754889	0	0.080579	0.126919	0	0.177506	0.0519138	0.0646857	0.0213795	0	0.0401079	0	0.0041146	0.0562538	0.12662	0.0890915	0.0258582	0.0111412	0.0438116	0	0	0.00452882	0.003	0.355967	0.937238
GSE15459_GSM387964	0.16158	0	0.0722558	0.196414	0	0.0144636	0.084216	0.0590336	0.0522451	0	0	0.0222964	0	0.0304485	0.051614	0.115023	0.0250833	0.0914048	0.0239223	0	0	0	0.002	0.413631	0.909767
GSE15459_GSM387965	0.0198195	0.0301566	0	0	0	0.269715	0	0.0210279	0.0111873	0	0.0203278	0	0	0.304824	0.0506135	0.113233	0.0117028	0.0243123	0	0.123081	0	0	0.002	0.389711	0.924167
GSE15459_GSM387966	0.118294	0	0.0241023	0.0368733	0	0.411655	0.0431817	0	0.0221916	0	0.0339906	0	0.000139596	0.10825	0.0530112	0.0300328	0.0253378	0	0.0621444	0.0145398	0	0.016256	0.165	0.0864124	1.05758
GSE15459_GSM387967	0.00520458	0.090617	0.168516	0.0899013	0	0.23997	0.0524371	0	0	0	0.0793451	0	0	0.106896	0	0.0529039	0	0.0516467	0	0.0524559	0	0.0101068	0.002	0.422317	0.906603
GSE15459_GSM387968	0.00756291	0.0104829	0.0675366	0.0695248	0	0.26804	0.00860531	0.0284375	0	0	0.0423874	0	0	0.190173	0.0926686	0.116077	0	0	0	0.0544593	0	0.0440453	0.038	0.178508	1.01647
GSE15459_GSM387969	0.0744894	0.0288387	0.109923	0.190097	0	0.187245	0.0667146	0.0521019	0.0203329	0	0.0257571	0	0	0.0756435	0.0877679	0.0512277	0.0177107	0	0.0121509	0	0	0	0	0.508336	0.861085
GSE15459_GSM387970	0.00351221	0	0.00130791	0.0320238	0	0.201846	0	0	0.00913494	0	0.0353387	0.00129936	0	0.290743	0.0012603	0.0739502	0.00709328	0	0	0.0477566	0.0324629	0.26227	0.035	0.18146	1.04783
GSE15459_GSM387971	0.00343138	0	0.00730784	0.0100283	0	0.260099	0.073882	0.0197785	0.00501539	0	0.0514239	0	9.32786e-05	0.180976	0.0460057	0.169546	0.090439	0.0457409	0	0	0.00127198	0.0349606	0.034	0.186564	1.00995
GSE15459_GSM387972	0.0433523	0.0965554	0.0416495	0.0728085	0	0.171698	0.0401871	0.00690116	0.0442047	0	0.0217238	0	0	0.275235	0.0816903	0.0626371	0	0	0	0.031554	0	0.00980329	0.008	0.297106	0.965478
GSE15459_GSM387973	0.10783	0	0.0152587	0.264211	0	0.0431368	0.0385158	0.0527696	0	0.0166715	0	0.0176448	0	0.0579342	0.124711	0.0958397	0.110686	0	0.0450811	0	0	0.00970913	0.006	0.319997	0.952921
GSE15459_GSM387974	0.0671507	0	0.0516578	0.399905	0	0	0.115987	0.0418037	0.011075	0.0678893	0	0	0	0.0656665	0.0629961	0.0552711	0.005172	0	0	0.0337588	0	0.0216669	0.003	0.350652	0.945983
GSE15459_GSM387975	0.031798	0	0.00848559	0.211674	0	0	0.199335	0.0548984	0	0	0	0.0983821	0.0291186	0.0560705	0.14202	0.0913709	0.0198318	0.0111257	0	0.0458895	0	0	0.003	0.347677	0.945976
GSE15459_GSM387976	0.0659933	0	0.0654788	0.087844	0	0.197308	0.0679146	0.0322515	0.051581	0	0.0659573	0	0.0068462	0.151078	0.0469861	0.0813065	0	0.0566691	0	0.0184517	0	0.00433364	0.016	0.241376	0.986761
GSE15459_GSM387977	0.138939	0.05797	0.0356141	0.103886	0	0.21962	0.0242495	0.0493025	0.013724	0	0.0165857	0	0.00230636	0.131712	0.0747547	0.0260719	0.0386479	0.0233265	0.0378433	0.00544722	0	0	0.002	0.379778	0.926142
GSE15459_GSM387978	0.112646	0	0.00972047	0.246358	0	0.176288	0.0489881	0	0	0.0138828	0	0	0.0210606	0	0.0745954	0.2302	0	0	0.0662606	0	0	0	0.009	0.292352	0.965557
GSE15459_GSM387979	0	0.133376	0.010847	0.275129	0	0.116057	0	0.045262	0	0	0.0253527	0	0.0231829	0.0115337	0.123644	0.0888854	0.0218297	0	0	0.124901	0	0	0.016	0.239758	0.996628
GSE15459_GSM387980	0.146923	0	0.0285802	0.0225175	0	0.211186	0.0847201	0.0290135	0.00743507	0.019737	0.0183044	0.00224192	0	0.0820746	0.120453	0.113629	0.000816688	0.00148663	0.0586265	0	0	0.0522549	0.038	0.177952	1.01025
GSE15459_GSM387981	0.00251628	0.0505878	0	0.0369108	0	0.243327	0.0253858	0.0477322	0.0147147	0	0.0156566	0	0	0.239728	0.143148	0.115375	0	0	0.0395127	0	0	0.0254044	0.021	0.216849	1.00524
GSE15459_GSM387982	0.119563	0.0442731	0	0.30187	0	0.20682	0.072847	0	0.0279302	0	0.0546704	0	0.0131862	0.00461424	0.0721696	0.0281661	0.0282453	0	0.00628631	0.0193584	0	0	0.002	0.377119	0.935765
GSE15459_GSM387983	0.100743	0	0.138856	0.152738	0	0.217031	0.0773061	0.0253359	0.0100191	0	0.0515773	0	0.00939025	0.0996845	0.0381302	0.0501081	0	0	0.0144669	0.00635551	0	0.00825852	0.003	0.3649	0.935908
GSE15459_GSM387984	0.0170661	0	0.0118821	0.252566	0	0	0.181853	0.0388088	0	0	0.0797217	0	0	0.108396	0.0515133	0.0243598	0.00571692	0	0	0.206036	0.000392207	0.0216885	0.021	0.219033	1.01019
GSE15459_GSM387985	0.0344707	0	0.0188481	0.0669712	0	0.18639	0.0691936	0	0.0211067	0	0.0460402	0	0.00799882	0.226901	0.0559795	0.0999841	0.0144281	0.0335473	0.102344	0	0	0.0157962	0.048	0.162568	1.01518
GSE15459_GSM387986	0.236862	0	0.119577	0.0914386	0	0.119249	0.0176157	0.0704062	0	0.00448547	0	0	0	0.0568478	0.0502156	0.140793	0.012416	0	0	0.0800945	0	0	0.001	0.431984	0.90232
GSE15459_GSM387987	0.0961558	0	0.0239827	0.065947	0	0.203238	0	0.0297272	0.0416232	0	0.0199474	0.0519285	0	0.23933	0.113121	0.0473842	0.0232845	0	0	0.04433	0	0	0.047	0.166237	1.02721

## Sheet: S6
Table S6: Relative Fractions of tumor-infiltrating immune cells of GC patients by the ssGSEA algorithm
ID	aDCs	APC_co_inhibition	APC_co_stimulation	B_cells	CCR	CD8+_T_cells	Check-point	Cytolytic_activity	DCs	HLA	iDCs	Inflammation-promoting	Macrophages	Mast_cells	MHC_class_I	Neutrophils	NK_cells	Parainflammation	pDCs	T_cell_co-inhibition	T_cell_co-stimulation	T_helper_cells	Tfh	Th1_cells	Th2_cells	TIL	Treg	Type_I_IFN_Reponse	Type_II_IFN_Reponse
TCGA-BR-8588	0.582257	0.576008	0.484449	0.483952	0.531364	0.764907	0.467299	0.702061	0.411599	0.8187	0.320121	0.638565	0.688772	0.582554	0.992716	0.642513	0.257602	0.777586	0.53062	0.405733	0.417596	0.752231	0.537691	0.287938	0.405746	0.604941	0.642793	0.703668	0.694133
TCGA-VQ-A8DU	0.474332	0.497213	0.372716	0.342859	0.49108	0.454442	0.390472	0.576872	0.244161	0.739911	0.212616	0.599704	0.603503	0.472764	0.970485	0.533367	0.203717	0.7241	0.422696	0.286799	0.374695	0.576536	0.437022	0.242505	0.303037	0.461541	0.623816	0.701973	0.601917
TCGA-HU-A4G9	0.393348	0.563269	0.362617	0.31305	0.45136	0.376513	0.367069	0.450307	0.248955	0.715601	0.176975	0.445752	0.555943	0.282981	0.985564	0.524868	0.183198	0.655236	0.39518	0.278376	0.286269	0.418576	0.25479	0.228512	0.394625	0.382027	0.615184	0.574771	0.592477
TCGA-CD-A4MG	0.483775	0.539831	0.478972	0.481354	0.49461	0.376911	0.448791	0.530067	0.314427	0.746041	0.214044	0.544093	0.731653	0.354152	0.935567	0.578508	0.18604	0.718558	0.438151	0.392867	0.360041	0.729552	0.540181	0.260212	0.379672	0.541229	0.613477	0.643792	0.612131
TCGA-HU-8602	0.630883	0.714312	0.504435	0.314961	0.539233	0.645541	0.536943	0.825872	0.490333	0.787762	0.178126	0.711662	0.780539	0.149243	0.995191	0.645671	0.271358	0.800713	0.511195	0.553641	0.477058	0.777639	0.568336	0.453095	0.40204	0.589395	0.669674	0.783442	0.581028
TCGA-VQ-A91S	0.42425	0.674591	0.437783	0.380493	0.501026	0.765475	0.475255	0.700974	0.28934	0.749263	0.150422	0.660786	0.667309	0.18233	0.991256	0.593044	0.239527	0.81141	0.470931	0.426344	0.406857	0.699824	0.463865	0.325526	0.372476	0.533161	0.649057	0.704608	0.557511
TCGA-HU-A4GY	0.756338	0.617562	0.529641	0.804997	0.546177	0.863696	0.572805	0.793201	0.648675	0.893795	0.42225	0.704442	0.781358	0.399821	0.992811	0.687032	0.42102	0.802426	0.571407	0.58764	0.591782	0.937305	0.647857	0.475969	0.479118	0.802344	0.674489	0.796163	0.741677
TCGA-BR-8365	0.411236	0.498753	0.445914	0.440971	0.496743	0.683226	0.425037	0.618756	0.33405	0.827801	0.266422	0.570407	0.659011	0.590032	0.972823	0.6208	0.229182	0.750155	0.432012	0.339135	0.390493	0.744899	0.503995	0.260287	0.374053	0.59674	0.617699	0.733248	0.777876
TCGA-D7-5578	0.513185	0.561776	0.418438	0.469437	0.543986	0.631046	0.456191	0.666801	0.435301	0.850298	0.315348	0.635017	0.702519	0.586651	0.985923	0.577006	0.222816	0.748739	0.541059	0.380897	0.457548	0.793952	0.544908	0.341246	0.374845	0.585365	0.644232	0.632296	0.668103
TCGA-BR-8682	0.442392	0.532516	0.427103	0.408332	0.497443	0.519354	0.426538	0.505866	0.47386	0.780943	0.391868	0.495038	0.761115	0.607978	0.974246	0.619599	0.229239	0.688834	0.416525	0.348794	0.373559	0.801683	0.454883	0.252183	0.33483	0.54964	0.643883	0.597728	0.723427
TCGA-CG-4465	0.609154	0.602432	0.491252	0.359009	0.5204	0.461377	0.488694	0.748095	0.368776	0.857147	0.339247	0.621021	0.755287	0.388975	0.969201	0.650535	0.273006	0.803778	0.485295	0.464357	0.410258	0.833116	0.436251	0.32532	0.442899	0.55192	0.655063	0.841664	0.555052
TCGA-CG-5720	0.55311	0.603147	0.460363	0.415734	0.55819	0.579833	0.484487	0.631068	0.523952	0.821823	0.250737	0.587748	0.743804	0.656079	0.990914	0.666582	0.249361	0.766229	0.547497	0.410832	0.447218	0.808049	0.443294	0.354807	0.403685	0.591666	0.661129	0.707402	0.674911
TCGA-D7-6524	0.510837	0.587411	0.455917	0.3508	0.566591	0.430626	0.448181	0.454099	0.393439	0.813819	0.464115	0.478748	0.747847	0.537073	0.989111	0.671757	0.16751	0.753464	0.474461	0.351855	0.385044	0.788382	0.311594	0.315872	0.355293	0.551181	0.665623	0.627389	0.727965
TCGA-CD-A486	0.678225	0.460178	0.485787	0.323437	0.495924	0.341954	0.442837	0.408173	0.230246	0.913764	0.144369	0.508006	0.745818	0.202147	0.980954	0.575196	0.169727	0.756916	0.396636	0.325565	0.390503	0.725061	0.265559	0.234774	0.336154	0.466859	0.618522	0.763581	0.494684
TCGA-CG-5716	0.484544	0.564567	0.422062	0.592748	0.517573	0.567044	0.453328	0.604574	0.44968	0.839036	0.354305	0.544713	0.6477	0.568651	0.975591	0.611947	0.302905	0.715837	0.464896	0.364594	0.477815	0.752856	0.563618	0.329416	0.388889	0.656328	0.647671	0.659018	0.683228
TCGA-RD-A7BT	0.438627	0.485395	0.383199	0.342715	0.486897	0.431422	0.397336	0.532569	0.246573	0.730843	0.351712	0.540059	0.570136	0.343753	0.99042	0.501138	0.175695	0.714693	0.43248	0.314807	0.369459	0.573239	0.393764	0.279372	0.40764	0.467195	0.608971	0.530653	0.586886
TCGA-IN-A7NT	0.693034	0.448483	0.448918	0.278237	0.520542	0.481669	0.397731	0.361907	0.341697	0.73045	0.101837	0.505598	0.663054	0.350058	0.973117	0.53357	0.0939578	0.750166	0.368335	0.331156	0.322502	0.514921	0.381342	0.409141	0.347098	0.428549	0.625478	0.754675	0.566193
TCGA-BR-8296	0.607141	0.526933	0.49176	0.643797	0.532895	0.662252	0.487724	0.652553	0.373205	0.851109	0.340611	0.62985	0.667082	0.532488	0.992639	0.6653	0.237765	0.787835	0.51429	0.408982	0.469963	0.792133	0.599487	0.339057	0.392805	0.673791	0.640099	0.816436	0.710299
TCGA-BR-4187	0.475053	0.60796	0.468273	0.445288	0.539619	0.643836	0.470503	0.743846	0.569649	0.828438	0.270384	0.566455	0.708692	0.908861	0.967758	0.700868	0.380947	0.806471	0.553186	0.416492	0.382013	0.91832	0.522762	0.296783	0.383114	0.633205	0.646674	0.863679	0.720452
TCGA-VQ-A91K	0.591695	0.599609	0.463713	0.343042	0.499118	0.523731	0.454103	0.551632	0.40383	0.829182	0.267636	0.580376	0.711121	0.443115	0.991319	0.615895	0.172341	0.798814	0.477534	0.39738	0.426775	0.771727	0.439319	0.301234	0.416	0.525189	0.630226	0.822573	0.597621
TCGA-IN-A6RL	0.502429	0.507593	0.378722	0.406168	0.486108	0.419428	0.391835	0.470559	0.362364	0.825048	0.232362	0.537677	0.603204	0.522125	0.987015	0.567214	0.254476	0.770022	0.400955	0.31249	0.320541	0.600466	0.472006	0.270335	0.309066	0.491698	0.605817	0.750169	0.632395
TCGA-MX-A5UJ	0.49547	0.536969	0.41769	0.423873	0.497969	0.452282	0.416986	0.575174	0.360218	0.744024	0.164644	0.588924	0.639618	0.632843	0.984263	0.574342	0.203604	0.756467	0.474853	0.321847	0.372553	0.583812	0.482461	0.257956	0.310525	0.499464	0.624818	0.68859	0.666544
TCGA-BR-8286	0.448065	0.515863	0.485062	0.353237	0.507699	0.65185	0.451032	0.569632	0.5553	0.800368	0.425583	0.588058	0.697455	0.564115	0.9919	0.54021	0.156085	0.758026	0.461742	0.357877	0.395939	0.736202	0.405083	0.291605	0.393454	0.520118	0.632176	0.643938	0.658771
TCGA-R5-A7ZF	0.537669	0.372844	0.421527	0.309295	0.487202	0.444779	0.368587	0.569734	0.271832	0.772919	0.166031	0.587699	0.539565	0.2257	0.992125	0.427982	0.288012	0.730782	0.441692	0.28126	0.291368	0.395157	0.334069	0.388156	0.333862	0.400266	0.617103	0.632437	0.580371
TCGA-VQ-A8E7	0.397073	0.448335	0.411203	0.282189	0.476727	0.328483	0.388856	0.399114	0.278398	0.743957	0.123514	0.459334	0.608595	0.453683	0.98609	0.497639	0.175126	0.734109	0.415765	0.272322	0.293656	0.49605	0.232944	0.247594	0.345802	0.407175	0.627029	0.593265	0.638747
TCGA-CG-4436	0.444112	0.617314	0.446984	0.30924	0.524246	0.366339	0.43084	0.669302	0.331263	0.845128	0.231167	0.564546	0.692654	0.273756	0.990142	0.627091	0.217359	0.747872	0.45734	0.362808	0.392241	0.622861	0.264809	0.364843	0.502474	0.504455	0.641311	0.618615	0.553683
TCGA-D7-6520	0.570752	0.538233	0.453	0.324735	0.49532	0.381231	0.436695	0.443399	0.345245	0.809376	0.236212	0.567236	0.681136	0.454919	0.9936	0.54077	0.168988	0.798326	0.480333	0.337754	0.355076	0.723697	0.434159	0.311216	0.331931	0.481028	0.620887	0.86749	0.611607
TCGA-BR-4368	0.559788	0.575798	0.515743	0.440537	0.526331	0.778605	0.500361	0.810332	0.440884	0.818154	0.258781	0.691907	0.743572	0.559218	0.976968	0.648689	0.277213	0.783905	0.54073	0.495665	0.46145	0.815268	0.565893	0.403022	0.439644	0.620384	0.651271	0.784045	0.699885
TCGA-BR-8676	0.504038	0.57187	0.427873	0.330758	0.488975	0.824589	0.460662	0.743815	0.420224	0.887633	0.211685	0.654748	0.657861	0.260471	0.989604	0.626812	0.285284	0.679499	0.483624	0.478296	0.458998	0.820383	0.300817	0.378639	0.472799	0.583787	0.60988	0.635256	0.512114
TCGA-BR-6457	0.495509	0.524465	0.407505	0.494942	0.519788	0.677315	0.446324	0.683287	0.404738	0.826509	0.372719	0.628955	0.674053	0.666062	0.97681	0.614082	0.234752	0.75482	0.525774	0.34355	0.413234	0.798897	0.54662	0.259944	0.375556	0.610326	0.633964	0.660938	0.791354
TCGA-D7-A747	0.49716	0.476449	0.453891	0.596639	0.502905	0.626556	0.439707	0.583952	0.382944	0.810299	0.381883	0.60983	0.655488	0.58749	0.973386	0.634336	0.225203	0.724926	0.486813	0.38655	0.436866	0.804184	0.59169	0.279113	0.382053	0.634953	0.631158	0.723434	0.646141
TCGA-CG-4304	0.561686	0.533872	0.481516	0.460891	0.535512	0.508952	0.479719	0.625587	0.477794	0.818773	0.273487	0.608962	0.747401	0.433824	0.961265	0.687088	0.291366	0.746999	0.456467	0.408354	0.445958	0.797817	0.535146	0.35492	0.39796	0.6166	0.650054	0.642581	0.730094
TCGA-BR-A44U	0.435178	0.538498	0.475737	0.292904	0.467974	0.349514	0.406183	0.567006	0.192955	0.73373	0.279861	0.508174	0.615196	0.46901	0.973567	0.509594	0.234298	0.775347	0.446133	0.289006	0.315508	0.478031	0.223294	0.230755	0.387108	0.420595	0.625053	0.779099	0.568001
TCGA-KB-A93G	0.474735	0.597523	0.431634	0.314895	0.570347	0.314045	0.438097	0.430854	0.547722	0.743679	0.238632	0.466519	0.762482	0.363626	0.96204	0.689534	0.202296	0.720315	0.407178	0.38365	0.36106	0.734781	0.363655	0.361587	0.359588	0.541898	0.675086	0.55442	0.623143
TCGA-BR-8367	0.384377	0.497445	0.347488	0.331852	0.469517	0.511795	0.371817	0.44868	0.37821	0.758889	0.249825	0.481572	0.668618	0.554931	0.970546	0.567959	0.234411	0.679251	0.395851	0.310381	0.311553	0.703632	0.370865	0.23917	0.341351	0.48774	0.626145	0.570474	0.644939
TCGA-D7-A6F2	0.454444	0.554236	0.403488	0.388724	0.494796	0.634969	0.449141	0.659335	0.29996	0.816376	0.293915	0.585531	0.74684	0.399219	0.987069	0.589018	0.350139	0.726843	0.511756	0.403039	0.435935	0.827034	0.299501	0.307169	0.37023	0.564378	0.621445	0.603784	0.589341
TCGA-D7-6521	0.541355	0.540201	0.499634	0.541243	0.537229	0.753482	0.483901	0.668211	0.305412	0.8465	0.304372	0.5986	0.754709	0.550721	0.973943	0.62739	0.317001	0.750194	0.533311	0.419777	0.437447	0.850281	0.608484	0.28763	0.366806	0.638891	0.643206	0.651619	0.707256
TCGA-BR-6454	0.616533	0.572968	0.495168	0.496654	0.553909	0.889956	0.534689	0.845642	0.381606	0.896641	0.314728	0.728094	0.670579	0.493665	0.998714	0.629186	0.357585	0.77724	0.558728	0.475781	0.51249	0.83033	0.641929	0.4009	0.483252	0.670323	0.656627	0.756187	0.649201
TCGA-CG-4466	0.396179	0.433368	0.406934	0.303921	0.485439	0.321719	0.369226	0.619386	0.344259	0.707468	0.187189	0.568002	0.584667	0.13744	0.978727	0.576246	0.289547	0.727236	0.402326	0.288059	0.310957	0.479452	0.21375	0.333314	0.349721	0.429818	0.611168	0.508313	0.5475
TCGA-CD-8524	0.554209	0.492703	0.425797	0.41723	0.50236	0.67993	0.429884	0.574866	0.260312	0.802038	0.228713	0.590455	0.629772	0.462166	0.979226	0.594906	0.180015	0.783836	0.47646	0.358398	0.407336	0.683681	0.435664	0.277238	0.361061	0.532673	0.631476	0.763656	0.643348
TCGA-BR-7723	0.517155	0.46578	0.404657	0.45887	0.468167	0.642471	0.439304	0.566137	0.448866	0.764862	0.241237	0.605545	0.744427	0.296294	0.950506	0.574783	0.168931	0.673641	0.440947	0.397077	0.441874	0.850054	0.498322	0.350459	0.355277	0.570887	0.620733	0.545213	0.606971
TCGA-VQ-A91X	0.353294	0.46882	0.423264	0.348642	0.45036	0.365486	0.372398	0.451149	0.23381	0.660291	0.28919	0.444611	0.534297	0.279464	0.963088	0.499359	0.191951	0.660801	0.384965	0.264723	0.339563	0.420167	0.262641	0.235352	0.34992	0.402132	0.613093	0.471638	0.539151
TCGA-BR-6801	0.430742	0.523322	0.486944	0.281794	0.479865	0.355482	0.401837	0.443358	0.334988	0.75774	0.174634	0.462682	0.67433	0.299584	0.971199	0.507857	0.31433	0.71562	0.461894	0.285225	0.283473	0.571932	0.284963	0.217239	0.345328	0.42427	0.622046	0.674633	0.571664
TCGA-IN-A6RN	0.538546	0.537578	0.450381	0.325606	0.491897	0.340249	0.401949	0.427926	0.27545	0.76374	0.207643	0.428303	0.599456	0.443299	0.948199	0.511323	0.208435	0.735825	0.407509	0.273283	0.340046	0.552038	0.261748	0.231702	0.343204	0.419738	0.609029	0.630681	0.625668
TCGA-VQ-A928	0.412221	0.478246	0.370109	0.30319	0.490255	0.351276	0.386767	0.401892	0.374339	0.843794	0.202478	0.45493	0.669265	0.511656	0.978624	0.50994	0.217814	0.661698	0.416338	0.307571	0.352819	0.59535	0.31413	0.265288	0.34701	0.441123	0.604342	0.529319	0.613783
TCGA-BR-7958	0.713348	0.696454	0.575124	0.4481	0.579606	0.955551	0.583773	0.904977	0.614077	0.896778	0.556527	0.770046	0.770352	0.575879	0.997939	0.649548	0.289888	0.818701	0.638095	0.583158	0.534409	0.908827	0.646517	0.527942	0.508123	0.704005	0.685343	0.761397	0.640364
TCGA-CG-4305	0.553806	0.610156	0.522507	0.449284	0.529763	0.692264	0.514823	0.814926	0.49903	0.866471	0.277911	0.692911	0.749407	0.495511	0.975871	0.656867	0.358779	0.763789	0.527384	0.490959	0.462038	0.883533	0.530076	0.377388	0.393736	0.638357	0.645892	0.62146	0.636307
TCGA-CD-A48C	0.626526	0.517141	0.422102	0.391542	0.501459	0.55164	0.428659	0.601994	0.358513	0.746187	0.370259	0.575391	0.689863	0.430865	0.960283	0.536865	0.206389	0.748213	0.447235	0.352774	0.359052	0.637299	0.400427	0.296716	0.356241	0.495023	0.619636	0.602316	0.609732
TCGA-HU-A4GX	0.614437	0.604086	0.525149	0.425274	0.509563	0.885068	0.517706	0.83572	0.284971	0.855274	0.198861	0.714375	0.633253	0.46027	0.994993	0.591966	0.319275	0.792728	0.53585	0.479021	0.452491	0.725004	0.599332	0.42865	0.430483	0.609137	0.639765	0.809108	0.613383
TCGA-BR-8382	0.541823	0.622559	0.500588	0.414125	0.537785	0.474109	0.497169	0.832878	0.348235	0.891588	0.320448	0.705988	0.72307	0.449763	0.997125	0.61116	0.288922	0.831665	0.514829	0.437375	0.446558	0.725232	0.528479	0.346215	0.394251	0.549314	0.658118	0.825032	0.591514
TCGA-IN-AB1V	0.335278	0.471383	0.374867	0.424999	0.466191	0.423066	0.376436	0.418409	0.332546	0.722606	0.24205	0.479243	0.580507	0.362895	0.972226	0.544407	0.222759	0.719342	0.368266	0.275277	0.308609	0.421304	0.458242	0.229887	0.331205	0.447373	0.608247	0.650051	0.61388
TCGA-CD-8532	0.589491	0.597788	0.569261	0.456149	0.544024	0.82709	0.522246	0.787815	0.475697	0.855589	0.419273	0.652517	0.732219	0.566394	0.991024	0.620569	0.225146	0.793881	0.518184	0.420626	0.492327	0.855454	0.492312	0.385613	0.428923	0.663527	0.665662	0.773545	0.598971
TCGA-IN-8663	0.428091	0.641409	0.428503	0.318357	0.451415	0.417609	0.403927	0.431223	0.335637	0.695019	0.221567	0.483933	0.636818	0.247608	0.993999	0.464944	0.159097	0.749287	0.363374	0.389065	0.334896	0.459615	0.268223	0.29351	0.407859	0.409502	0.612594	0.733286	0.588653
TCGA-VQ-A91D	0.571002	0.608757	0.46462	0.351362	0.506335	0.40374	0.47174	0.726187	0.306228	0.805875	0.14497	0.661095	0.716467	0.33958	0.993723	0.555998	0.290911	0.796966	0.479833	0.448915	0.377435	0.703632	0.486292	0.30366	0.404302	0.488654	0.635967	0.778167	0.583662
TCGA-KB-A6F7	0.609974	0.486133	0.420754	0.404219	0.511925	0.797135	0.481705	0.823135	0.526844	0.819471	0.279281	0.705023	0.740121	0.384671	0.990413	0.593822	0.155289	0.742266	0.478075	0.482741	0.468194	0.805889	0.579408	0.409323	0.413541	0.581431	0.63398	0.684843	0.551762
TCGA-VQ-A91V	0.405667	0.525253	0.390016	0.368187	0.455285	0.397147	0.375308	0.503748	0.27147	0.703629	0.19398	0.43517	0.562503	0.369653	0.986081	0.525214	0.203092	0.733615	0.435267	0.275634	0.286416	0.46149	0.253794	0.217313	0.331654	0.433238	0.612446	0.831926	0.62121
TCGA-VQ-A8PM	0.525266	0.548444	0.450964	0.551381	0.523848	0.577218	0.474192	0.689387	0.436407	0.849944	0.302812	0.615799	0.668452	0.571267	0.979942	0.647347	0.350423	0.739373	0.48595	0.386574	0.465194	0.786449	0.553552	0.341066	0.411906	0.642045	0.646655	0.701354	0.619718
TCGA-CD-8529	0.614686	0.570059	0.555625	0.547713	0.54214	0.681578	0.534494	0.706518	0.477084	0.85328	0.276688	0.669421	0.785173	0.512019	0.994954	0.648234	0.252885	0.804125	0.538886	0.47897	0.485916	0.892457	0.596229	0.384012	0.360404	0.682748	0.667759	0.745467	0.740664
TCGA-CG-4460	0.46824	0.462503	0.417047	0.357034	0.484261	0.405786	0.392979	0.563535	0.492386	0.81874	0.179429	0.549309	0.714082	0.313274	0.952732	0.571446	0.225374	0.700877	0.390497	0.329296	0.344905	0.630137	0.363761	0.269256	0.465347	0.491697	0.609654	0.618322	0.614575
TCGA-BR-A4J9	0.393441	0.418129	0.452742	0.503531	0.472951	0.444211	0.405811	0.532289	0.315432	0.753409	0.257143	0.556829	0.611026	0.426061	0.937856	0.623961	0.23515	0.663218	0.425013	0.340572	0.376739	0.628887	0.556016	0.265157	0.358542	0.576605	0.616202	0.627249	0.71427
TCGA-B7-A5TJ	0.34457	0.502263	0.397562	0.321342	0.458075	0.346104	0.369945	0.396996	0.244614	0.731174	0.233462	0.434693	0.680604	0.391124	0.984045	0.496354	0.165748	0.6953	0.42391	0.278872	0.29246	0.580742	0.218015	0.202156	0.34926	0.426027	0.609522	0.532141	0.596554
TCGA-IN-A6RS	0.498981	0.533644	0.460806	0.34789	0.537175	0.678963	0.461808	0.735612	0.51468	0.828115	0.22401	0.655341	0.685995	0.217026	0.995786	0.566563	0.413062	0.752017	0.483926	0.376504	0.438702	0.6639	0.559268	0.3539	0.480174	0.543175	0.648465	0.595741	0.530087
TCGA-D7-A6EZ	0.695466	0.710572	0.469934	0.348998	0.549453	0.779287	0.518602	0.871573	0.561931	0.889827	0.207394	0.745782	0.753714	0.35888	0.997351	0.597069	0.299892	0.77544	0.542606	0.521018	0.475243	0.831126	0.551414	0.488776	0.409816	0.593658	0.637737	0.760377	0.576305
TCGA-BR-7717	0.457714	0.504544	0.443041	0.451629	0.49886	0.428239	0.406419	0.517214	0.260402	0.742944	0.215044	0.51333	0.643797	0.458452	0.975018	0.541586	0.21122	0.757177	0.483561	0.285579	0.347183	0.591144	0.45596	0.241991	0.357808	0.501166	0.620746	0.722146	0.593548
TCGA-CD-8527	0.517037	0.521544	0.51771	0.325015	0.461173	0.641903	0.452165	0.509573	0.235098	0.801215	0.131297	0.577139	0.627246	0.476469	0.988959	0.54569	0.220372	0.736945	0.479995	0.342006	0.354197	0.589496	0.482299	0.240302	0.396934	0.464382	0.597	0.765895	0.565486
TCGA-IN-A6RR	0.463691	0.519501	0.371588	0.385242	0.491524	0.556642	0.384499	0.594562	0.287782	0.75809	0.216381	0.5146	0.570896	0.528637	0.963151	0.552701	0.178366	0.722316	0.460309	0.308497	0.315751	0.53004	0.352054	0.264289	0.340378	0.465122	0.620766	0.674726	0.645704
TCGA-BR-6452	0.535277	0.587889	0.440289	0.400882	0.529022	0.630364	0.463337	0.766377	0.476361	0.78539	0.318418	0.68784	0.745882	0.423978	0.987388	0.577822	0.291707	0.765966	0.516222	0.439404	0.446974	0.816461	0.539986	0.375743	0.416259	0.568088	0.65765	0.626379	0.60361
TCGA-BR-8592	0.394339	0.494772	0.371871	0.501498	0.484506	0.587109	0.409548	0.551841	0.311385	0.798298	0.246216	0.535679	0.64684	0.563341	0.959579	0.660967	0.266185	0.681942	0.466377	0.326372	0.390941	0.744614	0.547328	0.254921	0.339096	0.608149	0.618427	0.621516	0.73485
TCGA-D7-8573	0.475021	0.542373	0.442854	0.373325	0.490053	0.484511	0.395136	0.533849	0.380741	0.745822	0.272455	0.579666	0.614514	0.36586	0.991259	0.522816	0.124652	0.724041	0.422684	0.35107	0.350533	0.557495	0.419072	0.311702	0.419225	0.471867	0.617259	0.494212	0.566079
TCGA-D7-A6F0	0.666528	0.437837	0.40984	0.358156	0.473796	0.507475	0.448809	0.657197	0.516287	0.81817	0.177953	0.628375	0.700584	0.177041	0.991245	0.527686	0.163701	0.680959	0.399075	0.383068	0.434935	0.80856	0.358082	0.381186	0.341133	0.516582	0.597579	0.548304	0.486608
TCGA-FP-A8CX	0.40825	0.546925	0.39601	0.432338	0.490596	0.511795	0.423417	0.521779	0.334163	0.805808	0.309459	0.551898	0.681647	0.431187	0.982712	0.573435	0.299778	0.752033	0.466629	0.360738	0.396583	0.626045	0.483237	0.315804	0.367835	0.539882	0.629159	0.763117	0.596245
TCGA-D7-8570	0.664868	0.666445	0.511046	0.488266	0.555939	0.729552	0.567195	0.883014	0.614743	0.881773	0.528553	0.75038	0.827553	0.524092	0.994974	0.629013	0.284374	0.7721	0.596892	0.580009	0.540062	0.946342	0.610211	0.48443	0.471798	0.714805	0.682338	0.656439	0.605052
TCGA-BR-6453	0.732054	0.575256	0.568808	0.797016	0.549172	0.762462	0.550731	0.770011	0.703906	0.877021	0.533356	0.67255	0.790219	0.645891	0.982316	0.670171	0.402888	0.755792	0.64766	0.468721	0.553782	0.894163	0.726006	0.371189	0.50074	0.763028	0.65756	0.715384	0.753658
TCGA-HU-A4GP	0.397283	0.544701	0.392782	0.430894	0.481474	0.444495	0.392775	0.481542	0.32884	0.719925	0.266312	0.47219	0.600697	0.430027	0.963267	0.545079	0.193941	0.694152	0.431903	0.326048	0.322447	0.574092	0.441366	0.251374	0.368763	0.467735	0.633877	0.540786	0.631301
TCGA-HU-A4H8	0.56173	0.582819	0.405497	0.362146	0.460035	0.471722	0.395111	0.543576	0.35328	0.835688	0.22591	0.528262	0.631405	0.34469	0.992662	0.535017	0.175695	0.726782	0.404693	0.355078	0.341081	0.533337	0.290904	0.279068	0.3653	0.443714	0.64423	0.747888	0.613005
TCGA-VQ-A8E3	0.481481	0.677477	0.39149	0.343933	0.499762	0.697266	0.475561	0.926967	0.495222	0.878622	0.237031	0.729957	0.607682	0.307319	0.997692	0.582144	0.323481	0.788882	0.50417	0.533055	0.414979	0.663048	0.586672	0.373743	0.480057	0.551815	0.64383	0.786433	0.61432
TCGA-KB-A93H	0.476463	0.589041	0.383399	0.295764	0.460633	0.392258	0.391077	0.561532	0.194802	0.748842	0.194158	0.562681	0.594132	0.298846	0.98717	0.505618	0.177741	0.723806	0.430167	0.30513	0.348787	0.540783	0.211541	0.256079	0.38334	0.430513	0.612049	0.781484	0.543708
TCGA-CG-4476	0.562604	0.561161	0.434849	0.457243	0.5174	0.575115	0.453838	0.689668	0.493502	0.880093	0.479724	0.544949	0.727576	0.764528	0.96042	0.652894	0.328199	0.736466	0.438876	0.393391	0.413648	0.842665	0.521275	0.27454	0.420846	0.611717	0.640147	0.673473	0.698465
TCGA-BR-8297	0.414284	0.461917	0.377656	0.4486	0.478405	0.525038	0.381838	0.582135	0.325916	0.751502	0.214428	0.574615	0.604722	0.532441	0.974702	0.564459	0.274825	0.739075	0.459812	0.303116	0.347854	0.58961	0.534759	0.245762	0.334768	0.527072	0.611887	0.740877	0.671974
TCGA-HU-A4GF	0.567485	0.519526	0.400188	0.323251	0.498945	0.473825	0.422578	0.549794	0.361889	0.779347	0.211697	0.580165	0.676084	0.248473	0.992505	0.597508	0.183198	0.774865	0.454075	0.342287	0.382569	0.688399	0.342826	0.346497	0.346797	0.49794	0.631916	0.728919	0.666417
TCGA-HU-A4GT	0.452149	0.54954	0.437395	0.352246	0.489169	0.440857	0.423974	0.593125	0.307889	0.76331	0.252896	0.548801	0.648397	0.364516	0.98726	0.537834	0.18172	0.736118	0.488943	0.359174	0.373701	0.553914	0.414382	0.282884	0.443679	0.462882	0.633789	0.711699	0.542396
TCGA-VQ-A91A	0.439559	0.548365	0.425347	0.338391	0.534116	0.33735	0.436637	0.430545	0.534246	0.763324	0.223412	0.44507	0.791841	0.357048	0.967946	0.611138	0.129426	0.747639	0.410837	0.350191	0.329593	0.702439	0.2381	0.316176	0.332073	0.508396	0.634883	0.560612	0.636392
TCGA-VQ-A8PX	0.475867	0.516947	0.421103	0.403392	0.481673	0.560905	0.426036	0.553216	0.313071	0.84235	0.31661	0.54295	0.560998	0.323364	0.986295	0.588594	0.209913	0.700315	0.432231	0.331772	0.41167	0.57898	0.270855	0.305234	0.427691	0.506772	0.621004	0.69689	0.599423
TCGA-IN-A7NR	0.544159	0.516033	0.436207	0.492667	0.513712	0.56352	0.43007	0.569534	0.453552	0.763059	0.273511	0.590066	0.623272	0.613345	0.96561	0.58499	0.273518	0.778169	0.43635	0.298593	0.394865	0.623941	0.522487	0.285159	0.402334	0.56115	0.610506	0.735698	0.692204
TCGA-HU-A4G8	0.583771	0.654228	0.457733	0.505236	0.509854	0.603933	0.484933	0.704279	0.454225	0.839233	0.195692	0.688208	0.704383	0.244035	0.996062	0.603981	0.279543	0.795052	0.490996	0.441122	0.430598	0.684136	0.60138	0.356328	0.367092	0.567365	0.627038	0.84526	0.547059
TCGA-CG-5724	0.510369	0.564117	0.456102	0.35563	0.517067	0.52015	0.446676	0.566727	0.610504	0.827677	0.218823	0.585599	0.710603	0.383632	0.992414	0.552889	0.0950946	0.777183	0.466679	0.367125	0.371201	0.695504	0.340917	0.356706	0.338521	0.508463	0.615481	0.680083	0.534822
TCGA-BR-4201	0.563808	0.598175	0.547123	0.42125	0.542921	0.455977	0.504481	0.731838	0.463977	0.840886	0.234455	0.657555	0.783558	0.554267	0.966605	0.6637	0.263571	0.806983	0.458861	0.433348	0.406248	0.793441	0.495805	0.343235	0.385951	0.587506	0.660361	0.768809	0.609241
TCGA-CD-5799	0.450007	0.518469	0.422225	0.296164	0.496505	0.369977	0.414311	0.482646	0.282468	0.736804	0.224144	0.466845	0.662891	0.357802	0.983185	0.498959	0.193259	0.731038	0.490997	0.270001	0.352679	0.504803	0.20314	0.216876	0.34222	0.425085	0.608946	0.699605	0.550264
TCGA-HU-A4H0	0.54545	0.739578	0.60368	0.333884	0.523498	0.781788	0.529063	0.831939	0.427687	0.931789	0.250723	0.699134	0.680793	0.393324	0.999186	0.545248	0.318195	0.807329	0.493748	0.523043	0.457753	0.818166	0.481098	0.461489	0.482376	0.598625	0.644932	0.701175	0.597054
TCGA-FP-A4BF	0.585342	0.612356	0.575658	0.434835	0.553089	0.863525	0.586284	0.953694	0.559575	0.836522	0.203904	0.769827	0.774081	0.53882	0.994203	0.637702	0.291821	0.846192	0.55196	0.603628	0.534277	0.892514	0.580048	0.495164	0.449905	0.679815	0.688247	0.860014	0.621821
TCGA-BR-8380	0.348998	0.434606	0.379135	0.398221	0.470477	0.511851	0.369528	0.456858	0.344209	0.760171	0.238807	0.492654	0.631408	0.4712	0.966568	0.572841	0.221168	0.680599	0.416052	0.285769	0.297884	0.638265	0.479507	0.265249	0.309572	0.50754	0.618738	0.601414	0.713338
TCGA-VQ-A91Q	0.440401	0.499242	0.422397	0.33151	0.480914	0.251009	0.404288	0.382833	0.217842	0.805547	0.145708	0.438347	0.611171	0.538024	0.981816	0.532024	0.230035	0.752117	0.420513	0.261768	0.330919	0.474734	0.155492	0.264528	0.331899	0.40839	0.634846	0.75982	0.696657
TCGA-FP-7829	0.481399	0.51036	0.411339	0.328063	0.485758	0.269539	0.385212	0.342337	0.346017	0.717472	0.288054	0.409848	0.750364	0.327066	0.986175	0.523899	0.197124	0.689834	0.438724	0.308332	0.289499	0.692491	0.364045	0.202778	0.313002	0.448268	0.620321	0.566896	0.612495
TCGA-HF-7134	0.527334	0.569432	0.487071	0.413474	0.513465	0.460126	0.454262	0.51927	0.295341	0.750704	0.222704	0.486558	0.697513	0.382721	0.983712	0.56904	0.288581	0.779111	0.455973	0.358321	0.383728	0.708748	0.263769	0.277706	0.392112	0.507057	0.651616	0.680498	0.576759
TCGA-CG-4441	0.480464	0.543728	0.463328	0.356634	0.536385	0.564259	0.463126	0.549994	0.324299	0.808281	0.156227	0.5789	0.734755	0.41018	0.980824	0.593183	0.139487	0.759377	0.465467	0.357967	0.398276	0.727846	0.403099	0.303026	0.33568	0.519359	0.642455	0.712896	0.602175
TCGA-FP-8631	0.599833	0.491079	0.385151	0.304625	0.45602	0.261922	0.368816	0.366276	0.179618	0.7377	0.132314	0.425291	0.582571	0.520733	0.989164	0.501098	0.244188	0.737374	0.44939	0.280935	0.309853	0.457568	0.167137	0.212346	0.277674	0.404301	0.592667	0.784273	0.604007
TCGA-BR-4279	0.56311	0.599869	0.496804	0.43125	0.561576	0.693287	0.491222	0.794362	0.524273	0.850079	0.279693	0.629464	0.808679	0.707852	0.969899	0.671934	0.614563	0.815721	0.500652	0.436572	0.415569	0.846473	0.384769	0.349601	0.43102	0.613794	0.655343	0.767421	0.729603
TCGA-IN-A6RJ	0.566642	0.502681	0.419421	0.373165	0.479505	0.410788	0.382033	0.485706	0.400118	0.750246	0.490474	0.51407	0.588383	0.495495	0.981205	0.519597	0.375774	0.748893	0.394684	0.31386	0.333224	0.483033	0.365203	0.282432	0.359584	0.456798	0.609943	0.755693	0.590465
TCGA-VQ-AA6J	0.666399	0.627972	0.428149	0.545607	0.527557	0.549423	0.497529	0.640531	0.404457	0.878513	0.367463	0.683169	0.769741	0.264972	0.994958	0.626093	0.256864	0.750341	0.486449	0.448497	0.477368	0.90212	0.580307	0.407578	0.420836	0.633336	0.655401	0.672028	0.608198
TCGA-CD-5800	0.59664	0.471882	0.426081	0.38642	0.468612	0.407321	0.386593	0.413145	0.336466	0.796376	0.201735	0.522778	0.660248	0.301548	0.976299	0.536714	0.130563	0.75737	0.430905	0.265143	0.340681	0.615472	0.472766	0.204806	0.307135	0.461591	0.580834	0.773724	0.501845
TCGA-CG-4442	0.50335	0.477653	0.474513	0.33604	0.503402	0.422896	0.414815	0.617057	0.324526	0.738911	0.199419	0.599379	0.686293	0.283474	0.94526	0.613986	0.136986	0.7522	0.408206	0.3766	0.362717	0.560507	0.418128	0.363785	0.400404	0.479078	0.643947	0.696192	0.567355
TCGA-VQ-A8PQ	0.709721	0.585889	0.520156	0.882832	0.54667	0.850168	0.573952	0.732411	0.499159	0.889447	0.327305	0.684347	0.758421	0.526505	0.987897	0.704501	0.296879	0.798494	0.620791	0.541567	0.611174	0.943955	0.653457	0.431715	0.441024	0.831065	0.674564	0.84669	0.704777
TCGA-B7-A5TN	0.48824	0.565865	0.474189	0.318995	0.480706	0.417211	0.444833	0.491873	0.211448	0.868302	0.16058	0.5051	0.663524	0.531986	0.985622	0.551103	0.222304	0.760716	0.436484	0.332056	0.355877	0.666401	0.26887	0.22553	0.344981	0.457093	0.622969	0.753442	0.560926
TCGA-VQ-A8E0	0.475393	0.520724	0.428779	0.335455	0.49287	0.342182	0.436095	0.554418	0.399533	0.829888	0.397599	0.485026	0.710685	0.371253	0.985225	0.565296	0.178935	0.688397	0.458772	0.343147	0.391034	0.724152	0.346517	0.290735	0.380546	0.48497	0.632076	0.637244	0.612228
TCGA-CD-5803	0.623189	0.641568	0.592181	0.584037	0.564296	0.92605	0.5721	0.873432	0.735045	0.887979	0.434033	0.7276	0.730054	0.531015	0.997051	0.675742	0.330472	0.845873	0.612641	0.522615	0.556526	0.928381	0.674297	0.424979	0.435972	0.743928	0.670276	0.91951	0.756572
TCGA-BR-8371	0.556301	0.458696	0.423976	0.644885	0.474881	0.494117	0.422064	0.41282	0.382344	0.804103	0.218129	0.542344	0.642876	0.476659	0.952945	0.650059	0.233331	0.693836	0.445218	0.339017	0.398736	0.642074	0.598852	0.273753	0.367245	0.620482	0.59403	0.776814	0.690509
TCGA-VQ-A8PU	0.369508	0.468929	0.428685	0.319015	0.484325	0.32115	0.378425	0.45218	0.18988	0.708591	0.207587	0.406679	0.542031	0.347454	0.961875	0.5426	0.1479	0.687644	0.407549	0.25942	0.280751	0.517933	0.155899	0.272985	0.362366	0.406792	0.621108	0.555132	0.571195
TCGA-BR-8284	0.550878	0.595165	0.515421	0.427842	0.530652	0.928267	0.499517	0.827605	0.355155	0.850875	0.349798	0.68577	0.723201	0.46988	0.987706	0.640195	0.182402	0.725918	0.543652	0.462097	0.470439	0.8467	0.5926	0.359305	0.465005	0.651128	0.654149	0.632773	0.657108
TCGA-VQ-A8PD	0.584299	0.599306	0.4514	0.679012	0.548018	0.757119	0.505581	0.752934	0.469306	0.840552	0.327764	0.694473	0.719887	0.504865	0.98842	0.676942	0.403968	0.785768	0.523195	0.4517	0.507902	0.821577	0.611592	0.397771	0.424508	0.712347	0.676429	0.705812	0.71124
TCGA-VQ-A922	0.559231	0.430034	0.428999	0.324537	0.476996	0.269596	0.398143	0.376532	0.234326	0.681523	0.136671	0.497627	0.652176	0.410249	0.95935	0.517447	0.0948104	0.726164	0.39832	0.260647	0.304051	0.572387	0.309194	0.275561	0.303673	0.432834	0.608611	0.672862	0.606848
TCGA-VQ-A8PB	0.413121	0.461563	0.449074	0.374096	0.492927	0.599614	0.430026	0.650671	0.319405	0.681381	0.185503	0.592391	0.703542	0.331649	0.937402	0.547774	0.296197	0.67834	0.407895	0.368403	0.373126	0.53743	0.449556	0.348568	0.39054	0.496983	0.630429	0.478024	0.587838
TCGA-FP-8210	0.636178	0.531598	0.458034	0.73069	0.556003	0.879327	0.488951	0.7674	0.619458	0.841154	0.534745	0.656743	0.735942	0.745658	0.980712	0.68113	0.35372	0.780951	0.556308	0.44443	0.499016	0.884215	0.669005	0.36781	0.39445	0.742967	0.658333	0.702612	0.811156
TCGA-RD-A8N0	0.689401	0.56894	0.470328	0.763007	0.53455	0.887455	0.510779	0.793857	0.489732	0.887937	0.377168	0.685677	0.70494	0.682516	0.981526	0.677263	0.382595	0.745274	0.505655	0.479726	0.51588	0.814642	0.639225	0.411697	0.442278	0.765626	0.666724	0.702295	0.694423
TCGA-BR-8289	0.520136	0.519532	0.427372	0.340719	0.443394	0.455749	0.393565	0.435733	0.255549	0.726948	0.230194	0.461795	0.715613	0.531038	0.955826	0.480147	0.148582	0.700539	0.443825	0.296516	0.346367	0.620076	0.281635	0.206221	0.294932	0.449547	0.625896	0.659532	0.606975
TCGA-HU-A4GJ	0.731776	0.590106	0.547027	0.921598	0.550008	0.909737	0.591902	0.847299	0.559063	0.903898	0.396708	0.670442	0.734644	0.53207	0.981503	0.675547	0.465583	0.723392	0.559046	0.595677	0.659492	0.915989	0.856691	0.494075	0.501339	0.856611	0.691097	0.66922	0.713688
TCGA-HU-A4H3	0.590919	0.540604	0.453077	0.347509	0.506596	0.621895	0.439977	0.76466	0.28056	0.710859	0.140507	0.658094	0.647884	0.51943	0.969799	0.537841	0.292957	0.781756	0.504072	0.395752	0.402079	0.536861	0.551993	0.337807	0.412655	0.484459	0.620346	0.720364	0.595156
TCGA-BR-A4QL	0.378124	0.559637	0.435071	0.284683	0.471132	0.468084	0.412272	0.694231	0.268405	0.781593	0.228311	0.597901	0.607364	0.251344	0.983795	0.523914	0.27545	0.677068	0.527928	0.340796	0.392392	0.533508	0.368691	0.281086	0.467317	0.452888	0.610892	0.620335	0.479843
TCGA-BR-7716	0.551633	0.600062	0.495922	0.438072	0.519463	0.853692	0.525005	0.742468	0.441584	0.853527	0.30104	0.719304	0.741833	0.474453	0.984795	0.623042	0.213039	0.806135	0.565768	0.489398	0.505743	0.880975	0.623592	0.396591	0.417633	0.642879	0.655385	0.738178	0.62679
TCGA-HU-8608	0.68157	0.881547	0.496282	0.517842	0.58533	0.922981	0.611506	0.92708	0.666419	0.879899	0.254206	0.760115	0.786344	0.231813	0.998731	0.642845	0.361735	0.799809	0.596876	0.6694	0.593753	0.917751	0.629607	0.586552	0.520028	0.747811	0.719905	0.776496	0.571475
TCGA-F1-A72C	0.534723	0.540295	0.468209	0.429526	0.537489	0.61371	0.476883	0.677025	0.342548	0.842849	0.209351	0.668685	0.701466	0.521292	0.992752	0.553789	0.203433	0.794556	0.49165	0.438097	0.397964	0.628943	0.547594	0.410627	0.465529	0.542074	0.640366	0.802084	0.595557
TCGA-VQ-A8P3	0.407921	0.567769	0.514083	0.298683	0.479468	0.741943	0.450636	0.763721	0.272733	0.827939	0.159436	0.609499	0.588528	0.537328	0.986398	0.526498	0.256125	0.711268	0.484354	0.374777	0.404259	0.528108	0.441957	0.307315	0.467601	0.491925	0.611808	0.617829	0.649973
TCGA-BR-7704	0.599835	0.604721	0.487605	0.455503	0.540062	0.813676	0.541397	0.860984	0.405264	0.910427	0.610604	0.745504	0.722654	0.27459	0.995332	0.597718	0.343546	0.746139	0.550869	0.513693	0.571536	0.921219	0.672109	0.433669	0.468302	0.656661	0.629882	0.647238	0.591458
TCGA-VQ-A91N	0.394879	0.474816	0.397256	0.430888	0.468086	0.486841	0.387644	0.592049	0.308263	0.744741	0.26494	0.53791	0.581411	0.356213	0.987586	0.552674	0.153129	0.71323	0.382034	0.316973	0.352653	0.534645	0.389209	0.274419	0.350809	0.481247	0.622781	0.573543	0.612593
TCGA-CD-A4MH	0.502802	0.49841	0.405645	0.370734	0.490911	0.449497	0.413389	0.511202	0.257933	0.745261	0.369832	0.544494	0.552188	0.502085	0.960992	0.591393	0.246689	0.68213	0.485986	0.326914	0.415773	0.555619	0.380274	0.254562	0.334861	0.467944	0.62251	0.599774	0.550127
TCGA-EQ-8122	0.372702	0.528705	0.362171	0.279954	0.501302	0.323879	0.36616	0.38449	0.247824	0.705128	0.139742	0.443622	0.68099	0.384214	0.973355	0.524967	0.195532	0.777054	0.404175	0.268587	0.26623	0.51367	0.272149	0.247885	0.300976	0.425622	0.623771	0.748952	0.656313
TCGA-VQ-A91Y	0.560307	0.55963	0.442084	0.436555	0.520375	0.658444	0.468785	0.652137	0.429432	0.85613	0.26581	0.633582	0.714175	0.533966	0.994107	0.617962	0.361451	0.789785	0.464692	0.425223	0.45425	0.799125	0.507877	0.328306	0.367779	0.611816	0.65356	0.805502	0.690927
TCGA-CG-4438	0.472683	0.632323	0.475925	0.36058	0.50317	0.618883	0.50497	0.872554	0.377061	0.855548	0.180341	0.712889	0.760393	0.315228	0.994975	0.612137	0.208776	0.822642	0.517228	0.484339	0.444074	0.778662	0.466981	0.371036	0.375281	0.596186	0.653453	0.758172	0.563201
TCGA-BR-4366	0.642614	0.476014	0.430696	0.34711	0.471163	0.388848	0.396034	0.464566	0.318514	0.796059	0.173128	0.486997	0.746766	0.268416	0.951756	0.610138	0.258285	0.758327	0.394093	0.333445	0.306857	0.715057	0.212182	0.214903	0.284884	0.462255	0.617567	0.742698	0.546199
TCGA-ZQ-A9CR	0.62006	0.589795	0.492901	0.385506	0.560099	0.661854	0.496973	0.755667	0.43088	0.794204	0.238872	0.67732	0.710888	0.445793	0.984218	0.608017	0.238845	0.790727	0.522601	0.407975	0.441867	0.733928	0.402975	0.45563	0.432695	0.568061	0.673292	0.708894	0.70591
TCGA-BR-8690	0.570346	0.535351	0.494311	0.396735	0.515627	0.845393	0.526036	0.793673	0.410682	0.87165	0.277778	0.73427	0.684464	0.453949	0.996162	0.612349	0.29148	0.805662	0.551479	0.51416	0.505727	0.832092	0.623003	0.397174	0.443985	0.625755	0.645448	0.796552	0.527738
TCGA-BR-4357	0.630871	0.666517	0.508616	0.43346	0.54234	0.683852	0.542004	0.803868	0.459205	0.896816	0.223623	0.700894	0.811739	0.300505	0.984807	0.617878	0.27079	0.805613	0.517815	0.506886	0.494996	0.878247	0.531224	0.427261	0.404602	0.629583	0.649061	0.786942	0.559378
TCGA-CG-4440	0.39177	0.408667	0.435665	0.316974	0.475908	0.379412	0.428347	0.581531	0.318996	0.727394	0.213756	0.517687	0.681431	0.472331	0.988002	0.567844	0.304041	0.768273	0.427506	0.361122	0.348814	0.647985	0.19901	0.268034	0.343216	0.483994	0.625892	0.779362	0.592362
TCGA-BR-6802	0.572146	0.704962	0.551534	0.463924	0.543009	0.827716	0.537835	0.880286	0.517624	0.898638	0.29345	0.743204	0.666194	0.449443	0.997466	0.623861	0.26772	0.829004	0.533437	0.524411	0.455813	0.710169	0.611165	0.381407	0.51927	0.610991	0.65143	0.843114	0.617055
TCGA-BR-4370	0.629946	0.600718	0.536766	0.461699	0.568552	0.516342	0.499461	0.704255	0.524961	0.827858	0.291671	0.650532	0.799419	0.612269	0.975627	0.684081	0.296823	0.8355	0.4783	0.433022	0.449981	0.826465	0.502709	0.391373	0.390342	0.605175	0.66898	0.840307	0.662328
TCGA-VQ-A8E2	0.471598	0.395554	0.414553	0.261008	0.466345	0.495709	0.39817	0.586918	0.201393	0.748908	0.223768	0.590497	0.637838	0.444802	0.994355	0.486735	0.15455	0.680152	0.461905	0.297216	0.377475	0.687774	0.425784	0.263023	0.316049	0.439895	0.617481	0.544077	0.581891
TCGA-D7-6818	0.5257	0.541622	0.365721	0.377534	0.489065	0.339567	0.420216	0.457284	0.369762	0.843701	0.33531	0.458996	0.757158	0.524593	0.987093	0.667775	0.219178	0.751972	0.475282	0.411838	0.326669	0.8924	0.314985	0.231429	0.374289	0.563846	0.611223	0.797468	0.655403
TCGA-RD-A8N9	0.487118	0.542672	0.453314	0.463944	0.514181	0.674018	0.4782	0.642687	0.400572	0.822004	0.352289	0.588092	0.74134	0.601397	0.983843	0.611166	0.249304	0.773109	0.469291	0.408344	0.469961	0.813903	0.475179	0.343961	0.396242	0.611714	0.676014	0.712826	0.73936
TCGA-D7-6525	0.476461	0.579813	0.408439	0.321806	0.504943	0.505315	0.448468	0.556257	0.494051	0.824105	0.218057	0.543384	0.718244	0.537318	0.994542	0.550949	0.354516	0.772926	0.449586	0.370004	0.329943	0.657364	0.34981	0.25861	0.354194	0.483243	0.609418	0.852833	0.593581
TCGA-HU-A4G2	0.432753	0.558282	0.439786	0.352186	0.507658	0.647132	0.446214	0.738899	0.380305	0.813881	0.333547	0.628187	0.664933	0.290725	0.985797	0.558628	0.376229	0.754276	0.482056	0.383952	0.379717	0.66049	0.277611	0.313062	0.356517	0.528964	0.643933	0.626467	0.575953
TCGA-B7-A5TK	0.674326	0.811759	0.561521	0.410532	0.574769	0.951458	0.591862	0.94164	0.665044	0.884723	0.263259	0.801997	0.742091	0.512357	0.996032	0.642555	0.298187	0.865623	0.573398	0.642781	0.506649	0.854317	0.558386	0.584361	0.573628	0.682735	0.692257	0.891615	0.672305
TCGA-SW-A7EB	0.554009	0.47508	0.42437	0.522508	0.494044	0.622918	0.432856	0.63349	0.409292	0.778919	0.227366	0.595984	0.619378	0.494414	0.961196	0.583345	0.135622	0.718683	0.444544	0.333346	0.430743	0.659637	0.578735	0.291423	0.379001	0.566987	0.620634	0.675577	0.575449
TCGA-BR-7959	0.46244	0.558256	0.438684	0.331457	0.503871	0.485364	0.412205	0.421994	0.32123	0.746364	0.183693	0.51373	0.689565	0.549221	0.980502	0.56285	0.193486	0.81519	0.438932	0.335123	0.307748	0.727903	0.250688	0.294839	0.377307	0.486622	0.633061	0.806656	0.664385
TCGA-CG-4301	0.623663	0.582602	0.491026	0.365172	0.512002	0.347809	0.469824	0.525478	0.391021	0.857301	0.351601	0.50653	0.758129	0.574168	0.958052	0.645714	0.309157	0.785471	0.479009	0.396003	0.385671	0.784971	0.217095	0.299227	0.366088	0.544138	0.647419	0.764041	0.613811
TCGA-BR-8060	0.57852	0.475681	0.384053	0.401038	0.50095	0.553061	0.420562	0.688463	0.485672	0.798365	0.337126	0.633507	0.739791	0.436798	0.984419	0.621086	0.155119	0.722389	0.464005	0.393983	0.369064	0.77923	0.502295	0.395872	0.305328	0.552929	0.628535	0.746874	0.666917
TCGA-RD-A8MV	0.665039	0.598373	0.467951	0.532751	0.566652	0.786904	0.514993	0.851909	0.472353	0.873074	0.287861	0.706655	0.731879	0.527903	0.997598	0.694529	0.414938	0.820657	0.552195	0.501303	0.498149	0.803104	0.60813	0.439224	0.395695	0.688316	0.678577	0.90452	0.711821
TCGA-BR-8484	0.648662	0.591784	0.500437	0.4661	0.522535	0.763542	0.510679	0.729137	0.431074	0.882503	0.291675	0.641198	0.782537	0.548359	0.990313	0.638193	0.289092	0.753829	0.474214	0.44387	0.513174	0.869835	0.510704	0.38477	0.402282	0.648262	0.668068	0.719516	0.664287
TCGA-HU-A4GC	0.343543	0.509341	0.415646	0.384334	0.482828	0.589894	0.408554	0.672	0.333373	0.759411	0.275087	0.568172	0.601516	0.472966	0.976612	0.559401	0.155573	0.753007	0.4552	0.389523	0.335088	0.558574	0.264986	0.265915	0.410168	0.489114	0.611727	0.68996	0.637521
TCGA-BR-6564	0.542353	0.54073	0.429657	0.407769	0.497939	0.630592	0.435684	0.671698	0.345533	0.858943	0.33558	0.580654	0.624258	0.571503	0.979347	0.611856	0.258853	0.777706	0.512876	0.350991	0.405691	0.78679	0.46932	0.249469	0.364455	0.583875	0.605401	0.884395	0.744172
TCGA-HU-A4GU	0.506629	0.537719	0.441334	0.277204	0.474034	0.420053	0.406656	0.585825	0.264446	0.719353	0.140685	0.49062	0.648166	0.248336	0.977809	0.488258	0.17632	0.723463	0.43309	0.321973	0.362303	0.507588	0.318229	0.280587	0.368651	0.423074	0.614495	0.717651	0.583469
TCGA-BR-8059	0.384744	0.400798	0.429491	0.358482	0.502925	0.388677	0.38648	0.49949	0.3146	0.688102	0.162685	0.534868	0.669066	0.300354	0.91131	0.54093	0.302791	0.724088	0.400626	0.295822	0.332217	0.503837	0.268464	0.256435	0.358339	0.45846	0.622649	0.588527	0.606982
TCGA-F1-6177	0.510485	0.59466	0.424101	0.295115	0.484795	0.438413	0.434343	0.55622	0.430832	0.77651	0.208345	0.565862	0.678156	0.257716	0.993018	0.524542	0.14483	0.739334	0.471525	0.348936	0.404799	0.601262	0.327095	0.322579	0.36063	0.438774	0.61323	0.715875	0.562956
TCGA-CD-8528	0.401175	0.577092	0.467454	0.295462	0.46377	0.445632	0.429683	0.629587	0.24659	0.715667	0.296871	0.49537	0.679401	0.332792	0.978489	0.529412	0.17632	0.695347	0.397766	0.367607	0.32768	0.671119	0.330964	0.267199	0.331772	0.45893	0.633248	0.552616	0.584093
TCGA-BR-6710	0.36522	0.54667	0.382557	0.403924	0.471845	0.642017	0.381043	0.707776	0.234793	0.746511	0.183574	0.510323	0.569517	0.574397	0.968202	0.532322	0.259819	0.718555	0.441313	0.314115	0.362168	0.578867	0.239329	0.261544	0.377829	0.509098	0.62462	0.812699	0.718835
TCGA-BR-8291	0.489883	0.514588	0.49653	0.392152	0.521348	0.784289	0.461711	0.720773	0.591997	0.835871	0.453129	0.548023	0.746477	0.617868	0.975993	0.622833	0.293185	0.767043	0.490552	0.384543	0.388052	0.84562	0.358164	0.300035	0.347583	0.612573	0.653066	0.618937	0.7552
TCGA-D7-6526	0.366711	0.465294	0.397326	0.29849	0.485679	0.330586	0.370475	0.356982	0.334143	0.748961	0.22357	0.409845	0.651816	0.340025	0.975622	0.593071	0.11965	0.771676	0.414098	0.274419	0.31326	0.533394	0.20274	0.251905	0.299068	0.430803	0.610624	0.645954	0.618666
TCGA-BR-8364	0.570566	0.494819	0.409089	0.441767	0.514322	0.73228	0.420672	0.620909	0.423572	0.808817	0.318912	0.545607	0.745612	0.607883	0.97164	0.631353	0.273063	0.772029	0.476386	0.342782	0.379539	0.835446	0.444314	0.246042	0.342253	0.595812	0.651262	0.729149	0.732679
TCGA-KB-A93J	0.57917	0.654465	0.47174	0.406686	0.493485	0.593929	0.517589	0.786084	0.453232	0.890016	0.248311	0.66055	0.775859	0.371519	0.990539	0.613464	0.306997	0.741811	0.499604	0.478225	0.438967	0.886773	0.472556	0.379141	0.388361	0.594332	0.648316	0.704548	0.559979
TCGA-BR-8080	0.467316	0.564526	0.495125	0.520843	0.542675	0.726369	0.467051	0.700211	0.41833	0.795485	0.278772	0.622168	0.725336	0.54923	0.983101	0.630268	0.280566	0.773296	0.483613	0.372574	0.4226	0.813619	0.55885	0.320459	0.329487	0.627671	0.649635	0.647666	0.726891
TCGA-IN-8462	0.427792	0.516526	0.49158	0.374654	0.51424	0.404593	0.420004	0.498886	0.380271	0.772903	0.410256	0.536738	0.598919	0.595887	0.967925	0.570817	0.293242	0.781188	0.448386	0.322264	0.331341	0.650372	0.328958	0.246737	0.329749	0.480811	0.610992	0.703901	0.674507
TCGA-F1-6874	0.489125	0.58718	0.450365	0.315333	0.539569	0.599557	0.47286	0.809862	0.361053	0.789794	0.197504	0.673137	0.758882	0.214298	0.98492	0.666191	0.343205	0.772916	0.522553	0.401653	0.406404	0.736202	0.439266	0.388726	0.453075	0.562913	0.656651	0.671411	0.609342
TCGA-CD-A487	0.58745	0.540627	0.416672	0.289162	0.476735	0.421077	0.400126	0.496742	0.222889	0.639357	0.136946	0.492705	0.596126	0.609175	0.965383	0.583376	0.209231	0.754897	0.413912	0.276637	0.316831	0.395782	0.245594	0.212752	0.403895	0.442345	0.609233	0.826639	0.573139
TCGA-BR-4369	0.58986	0.423375	0.45322	0.411979	0.496042	0.427102	0.443389	0.579109	0.382931	0.847203	0.494236	0.547498	0.684005	0.413055	0.94116	0.639208	0.281248	0.719564	0.414017	0.36633	0.452761	0.817769	0.353838	0.311582	0.372777	0.56982	0.630776	0.544236	0.598431
TCGA-D7-6519	0.534974	0.519407	0.490713	0.299966	0.466849	0.602967	0.425202	0.685807	0.263539	0.765098	0.273145	0.51322	0.624597	0.556416	0.964615	0.523983	0.142614	0.749745	0.435224	0.331059	0.333358	0.615188	0.2713	0.221928	0.350702	0.455402	0.590343	0.787761	0.594833
TCGA-VQ-A91U	0.509035	0.566328	0.442338	0.437955	0.494817	0.747059	0.480124	0.785234	0.316718	0.839229	0.370747	0.661113	0.694382	0.329288	0.997617	0.585037	0.223839	0.726877	0.486833	0.418273	0.470486	0.782755	0.51245	0.365531	0.370439	0.574334	0.65451	0.625731	0.594454
TCGA-VQ-A925	0.565423	0.517258	0.414538	0.344735	0.461328	0.501563	0.395999	0.528485	0.286521	0.736294	0.205649	0.511206	0.563476	0.430958	0.97885	0.526053	0.214745	0.730841	0.40678	0.270846	0.337479	0.497471	0.299436	0.244867	0.319883	0.458879	0.637072	0.671192	0.568954
TCGA-BR-8372	0.562547	0.665306	0.502909	0.406474	0.526019	0.806571	0.524003	0.839088	0.424182	0.856151	0.594604	0.723012	0.751122	0.330741	0.996383	0.561833	0.362133	0.782141	0.558111	0.504965	0.4881	0.820952	0.580866	0.404792	0.455356	0.604167	0.638765	0.762837	0.619486
TCGA-F1-6875	0.37034	0.453343	0.33293	0.304301	0.444844	0.354573	0.362388	0.320814	0.173252	0.644382	0.12826	0.351732	0.599701	0.18829	0.982516	0.453002	0.106918	0.632065	0.355683	0.342349	0.281201	0.379469	0.358284	0.364992	0.372749	0.371032	0.610718	0.604474	0.572131
TCGA-FP-7916	0.664326	0.654354	0.505651	0.489565	0.550415	0.888251	0.540492	0.808798	0.445775	0.836761	0.290657	0.721315	0.747737	0.557201	0.994673	0.667299	0.376172	0.823041	0.598353	0.514949	0.522434	0.896493	0.548694	0.441562	0.427384	0.697014	0.670518	0.877925	0.68383
TCGA-VQ-AA6D	0.618356	0.523492	0.390345	0.296993	0.475184	0.323936	0.394619	0.385904	0.226035	0.669467	0.149248	0.498288	0.620672	0.27773	0.974478	0.537342	0.131075	0.744358	0.399204	0.295964	0.371651	0.436424	0.27977	0.276346	0.29465	0.378185	0.629423	0.759631	0.534129
TCGA-BR-8589	0.617116	0.63697	0.522718	0.375032	0.53418	0.953277	0.531037	0.891347	0.513062	0.90261	0.523099	0.730207	0.757581	0.367066	0.994141	0.590527	0.193202	0.771313	0.542742	0.550357	0.505053	0.872222	0.57676	0.437922	0.459013	0.662877	0.652801	0.658626	0.573382
TCGA-3M-AB46	0.544023	0.507432	0.473278	0.307365	0.471476	0.351049	0.392285	0.450076	0.21402	0.756027	0.248808	0.519871	0.636565	0.341553	0.959704	0.486193	0.168874	0.700218	0.402885	0.278446	0.327921	0.545103	0.243456	0.236905	0.395765	0.425682	0.62247	0.703119	0.525567
TCGA-CG-5734	0.604821	0.63848	0.482151	0.514258	0.580585	0.687887	0.551064	0.869754	0.575359	0.899372	0.38032	0.716667	0.750965	0.579731	0.993562	0.666732	0.388564	0.814037	0.567818	0.493504	0.52717	0.875064	0.580525	0.476046	0.423585	0.683685	0.668307	0.775632	0.697321
TCGA-BR-4294	0.404478	0.348007	0.356291	0.303031	0.428077	0.475075	0.330221	0.445562	0.243547	0.73264	0.16714	0.436454	0.635319	0.249571	0.888245	0.564317	0.278918	0.600602	0.362911	0.283865	0.256658	0.562781	0.206664	0.298275	0.299122	0.439944	0.601545	0.542033	0.606831
TCGA-VQ-A924	0.600224	0.66334	0.484088	0.352214	0.50441	0.654579	0.497814	0.706086	0.510167	0.785169	0.257302	0.678998	0.724344	0.263269	0.996158	0.550957	0.178992	0.79487	0.527638	0.443546	0.440173	0.70727	0.546641	0.311818	0.410377	0.516359	0.637775	0.834627	0.588613
TCGA-BR-8683	0.494336	0.520878	0.494684	0.385716	0.50639	0.681635	0.463676	0.563042	0.370234	0.79519	0.326844	0.591426	0.65746	0.417162	0.996391	0.563994	0.147445	0.792098	0.447376	0.367559	0.388479	0.647644	0.490199	0.305192	0.349193	0.521499	0.651662	0.82141	0.648942
TCGA-VQ-A8PK	0.587242	0.565321	0.471846	0.319621	0.499387	0.364122	0.462015	0.727433	0.301531	0.801128	0.125428	0.603355	0.661747	0.347828	0.981468	0.54813	0.214688	0.788355	0.475133	0.353858	0.325719	0.585744	0.29744	0.358824	0.319093	0.451565	0.619073	0.802195	0.566327
TCGA-BR-A4J4	0.439226	0.638952	0.483246	0.416887	0.50808	0.596317	0.456993	0.734077	0.386564	0.820261	0.589361	0.618305	0.677398	0.318268	0.993278	0.596176	0.15114	0.756151	0.459232	0.416257	0.381467	0.715228	0.392993	0.344556	0.38322	0.523959	0.651135	0.597314	0.62952
TCGA-R5-A7ZE	0.403717	0.404276	0.432829	0.276877	0.487155	0.287785	0.367112	0.342627	0.287006	0.667096	0.260212	0.364244	0.609522	0.262282	0.968409	0.458081	0.214119	0.695454	0.423077	0.243158	0.277461	0.397829	0.159524	0.254914	0.340376	0.369907	0.601257	0.522996	0.585507
TCGA-D7-6522	0.660757	0.635088	0.531965	0.68068	0.589072	0.853237	0.572927	0.83772	0.7003	0.927946	0.520223	0.729382	0.782614	0.777174	0.988003	0.691668	0.397147	0.814865	0.734355	0.527509	0.584256	0.957711	0.753339	0.448231	0.462588	0.777482	0.667889	0.761412	0.761937
TCGA-D7-6822	0.477077	0.498391	0.370477	0.290305	0.480465	0.564429	0.38724	0.734286	0.226987	0.739843	0.26863	0.607961	0.66248	0.310355	0.996673	0.569963	0.139885	0.732793	0.408841	0.336445	0.327083	0.654238	0.299021	0.272266	0.352883	0.459863	0.616577	0.705789	0.584808
TCGA-BR-6803	0.489837	0.535625	0.431589	0.481694	0.513441	0.748991	0.453173	0.749663	0.330812	0.838046	0.357273	0.623991	0.671163	0.563319	0.976016	0.607556	0.201614	0.753185	0.517082	0.362557	0.435108	0.808617	0.545872	0.275315	0.385245	0.625982	0.62895	0.698175	0.769692
TCGA-BR-8483	0.448804	0.513199	0.418725	0.311116	0.458222	0.382936	0.386508	0.421757	0.193094	0.662902	0.213997	0.50955	0.661286	0.298995	0.971653	0.473792	0.20133	0.760196	0.434756	0.274971	0.305695	0.39601	0.240819	0.23144	0.347601	0.397354	0.603782	0.784277	0.5877
TCGA-BR-6563	0.536402	0.576027	0.496771	0.606216	0.540899	0.883079	0.511581	0.781843	0.477868	0.879281	0.36604	0.674871	0.735969	0.704505	0.980536	0.648335	0.35156	0.780663	0.574679	0.466876	0.491818	0.898426	0.613652	0.333078	0.446476	0.706601	0.656628	0.73264	0.729178
TCGA-SW-A7EA	0.491851	0.736301	0.490793	0.37508	0.519133	0.640653	0.478288	0.819993	0.38973	0.729031	0.297301	0.700129	0.650189	0.448595	0.993443	0.537439	0.13835	0.79816	0.498741	0.457329	0.372981	0.565736	0.515515	0.319525	0.432131	0.496812	0.627007	0.852801	0.496074
TCGA-BR-6705	0.509162	0.522312	0.40626	0.423884	0.50301	0.538567	0.431673	0.603616	0.45	0.811083	0.299205	0.531162	0.679967	0.674869	0.970381	0.588605	0.260047	0.754714	0.490225	0.319165	0.388463	0.751208	0.411195	0.243452	0.347692	0.56843	0.627937	0.689333	0.845714
TCGA-BR-8678	0.579575	0.525627	0.371512	0.328036	0.474899	0.511908	0.397265	0.605551	0.216453	0.687802	0.145229	0.621916	0.629184	0.171882	0.998144	0.501499	0.176377	0.703974	0.41153	0.371425	0.330202	0.518104	0.382233	0.306875	0.353108	0.426691	0.605351	0.735924	0.472811
TCGA-BR-8680	0.324044	0.438768	0.425328	0.330259	0.440338	0.393452	0.375982	0.403925	0.189244	0.574429	0.207697	0.461021	0.596228	0.427298	0.907972	0.464526	0.246177	0.684844	0.404533	0.290588	0.285182	0.400159	0.337925	0.210302	0.331152	0.379318	0.597053	0.491507	0.507414
TCGA-CG-4462	0.593693	0.56401	0.476359	0.353586	0.579881	0.458478	0.488373	0.570669	0.685057	0.867948	0.248038	0.500872	0.8334	0.608176	0.963022	0.761909	0.271642	0.769813	0.459003	0.428302	0.397516	0.87171	0.214038	0.315536	0.367563	0.620972	0.664996	0.61313	0.795711
TCGA-RD-A8N5	0.446348	0.547893	0.472438	0.309464	0.535352	0.3091	0.423479	0.549838	0.405586	0.78726	0.213861	0.470454	0.798523	0.40845	0.972283	0.685039	0.22185	0.755494	0.410165	0.337439	0.320127	0.71068	0.492755	0.249223	0.326625	0.541335	0.652862	0.651069	0.650123
TCGA-BR-8295	0.451733	0.251379	0.305413	0.343437	0.38848	0.323822	0.289567	0.291733	0.157335	0.599076	0.147596	0.394216	0.537233	0.323756	0.8781	0.469233	0.11874	0.580305	0.283427	0.241523	0.247571	0.408231	0.264808	0.263413	0.338384	0.363944	0.550652	0.456887	0.509588
TCGA-D7-8578	0.509769	0.518215	0.531098	0.379488	0.50744	0.595407	0.450017	0.57641	0.307115	0.778788	0.263276	0.521261	0.701339	0.541661	0.971504	0.57907	0.187177	0.742166	0.425381	0.317538	0.366432	0.629739	0.45879	0.220481	0.380816	0.507154	0.634619	0.674906	0.62446
TCGA-R5-A7ZI	0.584091	0.710707	0.523876	0.478301	0.568352	0.853465	0.575785	0.819708	0.717084	0.9278	0.279436	0.721913	0.705433	0.584739	0.991457	0.564693	0.351447	0.778084	0.561837	0.607248	0.582883	0.895243	0.605738	0.489755	0.510248	0.673464	0.660367	0.806468	0.538058
TCGA-FP-8209	0.680911	0.517568	0.479717	0.771921	0.53561	0.889104	0.485159	0.750531	0.546966	0.842396	0.599682	0.648383	0.724835	0.778416	0.973376	0.695349	0.369465	0.743835	0.623146	0.47478	0.491912	0.893821	0.64177	0.34043	0.392639	0.747047	0.63899	0.724589	0.78342
TCGA-HU-8610	0.681634	0.566644	0.495406	0.365352	0.584606	0.472915	0.538679	0.675865	0.658232	0.815587	0.507993	0.607866	0.796473	0.368717	0.986321	0.633556	0.262036	0.828787	0.486775	0.499528	0.55485	0.879952	0.520235	0.431498	0.484136	0.625692	0.676856	0.811005	0.567499
TCGA-VQ-AA69	0.503573	0.563951	0.432665	0.324185	0.478215	0.572159	0.440738	0.816682	0.321356	0.768853	0.210197	0.629526	0.650047	0.525754	0.992547	0.537462	0.309214	0.698732	0.433885	0.504022	0.410311	0.646394	0.507361	0.4446	0.400844	0.487396	0.629066	0.535002	0.573633
TCGA-CG-5723	0.689136	0.693413	0.533609	0.44546	0.576889	0.80316	0.534806	0.847988	0.670584	0.930272	0.296193	0.752679	0.755247	0.408662	0.99639	0.635134	0.331439	0.833202	0.539251	0.498044	0.493038	0.801512	0.563379	0.54569	0.427464	0.618274	0.664223	0.772315	0.606935
TCGA-RD-A8N2	0.444577	0.393289	0.400241	0.386154	0.478868	0.650316	0.381541	0.564656	0.435066	0.779329	0.417977	0.526883	0.639186	0.561705	0.935935	0.594941	0.298585	0.641387	0.41021	0.356564	0.361723	0.718922	0.509988	0.248267	0.373381	0.558064	0.615522	0.578132	0.728626
TCGA-BR-7722	0.435427	0.524431	0.470215	0.390829	0.50237	0.483829	0.433129	0.47278	0.338952	0.838266	0.287889	0.498602	0.694314	0.657131	0.968537	0.554633	0.204684	0.735745	0.417474	0.317715	0.371167	0.735008	0.321602	0.245769	0.33936	0.512351	0.621085	0.713222	0.579983
TCGA-D7-8576	0.460816	0.544083	0.437663	0.358451	0.478389	0.373217	0.406389	0.410127	0.328167	0.784468	0.364028	0.4834	0.715458	0.542958	0.985071	0.560244	0.217018	0.766123	0.458546	0.333975	0.318359	0.683738	0.255882	0.246972	0.316925	0.488232	0.639238	0.731159	0.669448
TCGA-BR-8058	0.605482	0.607646	0.51904	0.518597	0.550135	0.876826	0.518143	0.751088	0.417372	0.854702	0.468394	0.685239	0.757422	0.549357	0.99044	0.652444	0.257659	0.791924	0.588325	0.472056	0.506477	0.89007	0.623665	0.375043	0.436534	0.701183	0.67321	0.778432	0.688569
TCGA-VQ-A91E	0.403081	0.557472	0.429136	0.492786	0.490097	0.661229	0.444786	0.760278	0.321995	0.83269	0.189319	0.643336	0.620484	0.385772	0.990687	0.574764	0.323765	0.733735	0.441138	0.387415	0.435534	0.611152	0.544489	0.334321	0.395687	0.55937	0.633531	0.627999	0.58613
TCGA-VQ-A8PO	0.527473	0.618338	0.483496	0.507574	0.520444	0.787416	0.512624	0.780347	0.421566	0.867959	0.241656	0.704619	0.731853	0.30817	0.995674	0.60273	0.278804	0.755391	0.538442	0.47299	0.485853	0.780254	0.614125	0.419465	0.451814	0.61153	0.649446	0.672731	0.55192
TCGA-CG-4444	0.504969	0.537102	0.452942	0.454505	0.527711	0.455522	0.462484	0.616595	0.400274	0.833164	0.277344	0.573101	0.758299	0.484259	0.9689	0.635688	0.374297	0.772231	0.45009	0.403828	0.427766	0.779174	0.407799	0.350763	0.348565	0.589904	0.636319	0.743401	0.637437
TCGA-CD-5798	0.481648	0.539163	0.533467	0.349794	0.52907	0.572103	0.45295	0.570493	0.634838	0.822396	0.518255	0.487243	0.701036	0.541555	0.970899	0.57946	0.179674	0.77044	0.460205	0.369542	0.342464	0.806571	0.246963	0.258335	0.428833	0.530988	0.619115	0.738579	0.707585
TCGA-BR-7851	0.433341	0.523497	0.438372	0.432172	0.505134	0.587052	0.444631	0.668142	0.37833	0.759237	0.200116	0.646339	0.716108	0.481915	0.959609	0.583443	0.182914	0.715144	0.5115	0.398642	0.413959	0.702268	0.551885	0.336443	0.391953	0.552966	0.62907	0.560154	0.634726
TCGA-BR-8591	0.579976	0.575659	0.495762	0.430921	0.527533	0.468823	0.47951	0.722451	0.372561	0.805863	0.276881	0.666041	0.716072	0.481943	0.994216	0.581999	0.233218	0.786196	0.517962	0.403188	0.436818	0.737225	0.514208	0.388204	0.415107	0.54755	0.655328	0.746035	0.63238
TCGA-D7-A6EV	0.470914	0.472817	0.400969	0.325151	0.481742	0.352583	0.414775	0.407874	0.369464	0.732929	0.230881	0.444801	0.59665	0.476693	0.960806	0.517278	0.117035	0.659161	0.399708	0.309649	0.359183	0.526403	0.302529	0.289569	0.389977	0.4259	0.608262	0.533689	0.557126
TCGA-R5-A805	0.606045	0.594606	0.478379	0.36427	0.570889	0.594384	0.489906	0.670886	0.543253	0.7886	0.191125	0.556551	0.804681	0.535225	0.986578	0.761809	0.230433	0.844535	0.469216	0.395437	0.440496	0.761269	0.293566	0.322987	0.384994	0.605025	0.667562	0.888665	0.610673
TCGA-VQ-A8P2	0.365977	0.522859	0.450014	0.298349	0.452821	0.390269	0.403421	0.529825	0.302595	0.636318	0.144807	0.451848	0.58137	0.287084	0.957231	0.468108	0.214062	0.674789	0.428972	0.325238	0.35131	0.490024	0.244098	0.258649	0.407987	0.410365	0.607904	0.545971	0.570504
TCGA-BR-8687	0.424252	0.454823	0.36919	0.31552	0.455677	0.382027	0.373215	0.453087	0.277813	0.753596	0.264787	0.438668	0.659225	0.344324	0.967475	0.513925	0.220144	0.672375	0.416928	0.275535	0.29315	0.626215	0.251318	0.223568	0.307217	0.440611	0.612875	0.568287	0.615737
TCGA-MX-A5UG	0.613352	0.575905	0.439028	0.720663	0.553598	0.664185	0.493614	0.714693	0.495097	0.853318	0.389404	0.629177	0.723625	0.593918	0.979927	0.70981	0.320923	0.758984	0.490526	0.434144	0.473794	0.895186	0.615503	0.369925	0.397864	0.71779	0.668919	0.58658	0.778373
TCGA-VQ-A94U	0.296473	0.489164	0.366565	0.297208	0.453525	0.314614	0.366862	0.392798	0.311375	0.766413	0.153396	0.414539	0.572413	0.381764	0.976584	0.489961	0.174047	0.708519	0.363384	0.249287	0.291885	0.507418	0.249528	0.193621	0.287386	0.414869	0.595752	0.668274	0.727845
TCGA-D7-A4Z0	0.602052	0.561303	0.432466	0.55501	0.546941	0.467516	0.459295	0.514507	0.462596	0.80296	0.416189	0.553328	0.687794	0.584875	0.97917	0.647769	0.257261	0.751648	0.477697	0.376988	0.456086	0.698346	0.567193	0.338775	0.386212	0.61287	0.665761	0.626909	0.755468
TCGA-BR-8590	0.653874	0.579755	0.429369	0.44821	0.509102	0.699881	0.455034	0.658616	0.389514	0.821092	0.36042	0.567624	0.747862	0.568794	0.98032	0.639324	0.280111	0.814307	0.50136	0.401197	0.419959	0.803047	0.43485	0.300479	0.345565	0.60974	0.651291	0.773195	0.703958
TCGA-BR-6565	0.550915	0.603367	0.422203	0.430355	0.508958	0.742398	0.473605	0.715505	0.432138	0.876124	0.21867	0.687091	0.746484	0.446924	0.996615	0.586426	0.211448	0.792654	0.516	0.442081	0.459378	0.818564	0.576418	0.360276	0.384517	0.589329	0.645535	0.689446	0.606612
TCGA-VQ-A923	0.665254	0.632506	0.492703	0.533328	0.544286	0.916615	0.53066	0.832777	0.402442	0.877484	0.400689	0.737633	0.744565	0.561942	0.997372	0.666418	0.472631	0.764192	0.554893	0.50655	0.513717	0.840164	0.573434	0.463391	0.45423	0.707315	0.664539	0.687783	0.745205
TCGA-D7-A4YU	0.703794	0.64355	0.481775	0.552073	0.536602	0.834366	0.534833	0.7913	0.499901	0.878164	0.282257	0.732908	0.742233	0.416693	0.999187	0.657122	0.32206	0.807781	0.555454	0.511651	0.537842	0.863923	0.631158	0.465994	0.399066	0.703016	0.665059	0.883818	0.666661
TCGA-VQ-AA6K	0.385871	0.536669	0.418071	0.352597	0.493931	0.656909	0.431339	0.638701	0.329509	0.798674	0.25258	0.595661	0.610993	0.570371	0.984905	0.563287	0.226908	0.770488	0.478829	0.342142	0.383875	0.579378	0.414959	0.315678	0.406388	0.514721	0.625315	0.781338	0.59242
TCGA-BR-8679	0.59533	0.547408	0.433937	0.324317	0.473213	0.320468	0.386463	0.361048	0.251082	0.714185	0.162629	0.444795	0.657013	0.247459	0.994277	0.54919	0.165123	0.79537	0.420448	0.313489	0.263876	0.535838	0.209576	0.207845	0.312509	0.430645	0.627808	0.868052	0.635661
TCGA-F1-A448	0.571184	0.574133	0.455367	0.50074	0.565511	0.519127	0.468973	0.633169	0.456356	0.813123	0.269725	0.542951	0.7659	0.517183	0.976793	0.660466	0.312624	0.770313	0.46851	0.411093	0.420597	0.758597	0.554325	0.368047	0.39627	0.600332	0.668733	0.619776	0.647143
TCGA-CD-8535	0.521223	0.421886	0.383939	0.291293	0.425342	0.441198	0.350015	0.410656	0.107994	0.663741	0.109008	0.42547	0.636104	0.181401	0.983636	0.479228	0.162394	0.712421	0.353309	0.302624	0.256669	0.551413	0.395457	0.219682	0.39391	0.376395	0.605038	0.709965	0.591852
TCGA-D7-8574	0.684418	0.554534	0.487604	0.818349	0.52874	0.915023	0.50813	0.816926	0.395441	0.87535	0.366998	0.652452	0.735801	0.533028	0.978483	0.711272	0.358665	0.776705	0.561827	0.472762	0.524811	0.899051	0.765876	0.391059	0.443625	0.793171	0.659865	0.806285	0.74435
TCGA-D7-5577	0.603074	0.689016	0.541669	0.382489	0.551212	0.85085	0.558904	0.863912	0.540169	0.898857	0.313354	0.749352	0.770959	0.539244	0.996389	0.623125	0.283806	0.821769	0.595607	0.541073	0.503781	0.862389	0.589866	0.441798	0.432743	0.641423	0.658858	0.76243	0.571994
TCGA-CG-5722	0.78918	0.742889	0.495369	0.555191	0.572755	0.922412	0.552864	0.936805	0.545917	0.898608	0.450518	0.757384	0.663379	0.600837	0.985399	0.613133	0.375604	0.728595	0.557896	0.545177	0.556086	0.840448	0.596278	0.427145	0.461869	0.721281	0.671776	0.659427	0.627746
TCGA-CG-5726	0.402109	0.558186	0.382561	0.327727	0.471059	0.424487	0.383175	0.47872	0.301142	0.816585	0.285242	0.497518	0.601992	0.384456	0.90463	0.502818	0.167169	0.709648	0.449958	0.315573	0.309973	0.566021	0.296999	0.264619	0.364343	0.426917	0.621476	0.59997	0.605165
TCGA-D7-A748	0.614216	0.604482	0.525697	0.418051	0.555264	0.466436	0.524648	0.647987	0.526425	0.885954	0.594744	0.53609	0.811517	0.557956	0.974738	0.659065	0.207014	0.820708	0.5252	0.450595	0.425634	0.913602	0.337374	0.303987	0.482688	0.615104	0.648546	0.791465	0.700381
TCGA-BR-8373	0.490603	0.452024	0.436902	0.319461	0.501929	0.372421	0.398712	0.426726	0.321093	0.720786	0.297989	0.491947	0.676416	0.425902	0.974846	0.579945	0.155914	0.74988	0.406999	0.297817	0.334851	0.676633	0.318742	0.230671	0.333219	0.449427	0.636313	0.61916	0.677465
TCGA-BR-A4J7	0.474157	0.539821	0.422132	0.377179	0.510207	0.910533	0.457363	0.849668	0.311484	0.845754	0.223531	0.691292	0.705011	0.51386	0.984563	0.599349	0.279941	0.738691	0.539246	0.446227	0.429468	0.802421	0.461366	0.373791	0.418427	0.64735	0.62124	0.735979	0.661691
TCGA-BR-6852	0.556684	0.724029	0.551719	0.455215	0.56936	0.940715	0.593846	0.959925	0.584731	0.875212	0.217422	0.798839	0.766867	0.425558	0.99911	0.621248	0.206275	0.827511	0.590375	0.611438	0.55094	0.872961	0.690605	0.518956	0.537754	0.693079	0.692733	0.866004	0.601925
TCGA-BR-6458	0.554538	0.548621	0.479119	0.429462	0.518878	0.758938	0.479082	0.683805	0.364381	0.8462	0.296691	0.638954	0.75246	0.335297	0.991418	0.599623	0.225999	0.776123	0.548046	0.452083	0.456596	0.921617	0.500295	0.334753	0.41289	0.615255	0.665874	0.715419	0.661044
TCGA-ZA-A8F6	0.474605	0.539944	0.425562	0.311298	0.49994	0.47644	0.435712	0.488726	0.470475	0.823113	0.251666	0.431685	0.813267	0.70144	0.977269	0.627522	0.2983	0.730431	0.427568	0.364952	0.346495	0.828341	0.206042	0.235332	0.310355	0.536845	0.641097	0.625072	0.694485
TCGA-BR-7196	0.584723	0.581642	0.454548	0.467728	0.535622	0.804581	0.491119	0.745768	0.443204	0.836597	0.313098	0.677609	0.691705	0.524294	0.992865	0.613447	0.2983	0.801445	0.553041	0.426836	0.442474	0.802819	0.468088	0.357905	0.368769	0.634875	0.650926	0.791434	0.772295
TCGA-IN-A6RI	0.533638	0.540403	0.377088	0.293466	0.464423	0.278861	0.377893	0.333103	0.388722	0.817935	0.236997	0.399865	0.620863	0.367111	0.986723	0.474773	0.135452	0.680087	0.428334	0.26857	0.301872	0.469164	0.203109	0.231127	0.310366	0.397373	0.597573	0.680904	0.567154
TCGA-HJ-7597	0.48165	0.560667	0.470504	0.416241	0.514101	0.780481	0.4561	0.813982	0.311833	0.728154	0.175583	0.728943	0.604487	0.40112	0.996554	0.566879	0.23731	0.789075	0.508576	0.396692	0.379414	0.502529	0.560392	0.381045	0.369217	0.531354	0.630155	0.694682	0.555191
TCGA-HU-A4GQ	0.604709	0.59617	0.429673	0.30247	0.492222	0.509578	0.424162	0.713532	0.334495	0.829081	0.169111	0.648658	0.648935	0.398839	0.990543	0.562145	0.209174	0.796099	0.492809	0.365457	0.33933	0.559029	0.475138	0.28232	0.346288	0.466972	0.647348	0.791866	0.599354
TCGA-B7-5818	0.633647	0.647105	0.502752	0.362424	0.534307	0.727448	0.522041	0.790003	0.410739	0.854329	0.309152	0.685125	0.762431	0.383958	0.989018	0.581104	0.21753	0.732364	0.525415	0.491792	0.455582	0.862957	0.503738	0.418074	0.455149	0.590786	0.627113	0.6079	0.512596
TCGA-BR-4256	0.640549	0.741302	0.492804	0.402573	0.563944	0.748764	0.528325	0.796604	0.676414	0.841947	0.216809	0.687381	0.832231	0.607656	0.995183	0.781738	0.338601	0.846058	0.514437	0.539425	0.43355	0.875007	0.517364	0.415605	0.398155	0.654928	0.67119	0.886938	0.68586
TCGA-BR-A4J6	0.397824	0.48191	0.445413	0.411768	0.469632	0.458933	0.403865	0.519688	0.261571	0.809017	0.272958	0.459205	0.596368	0.469475	0.952818	0.517111	0.195305	0.729683	0.408319	0.277407	0.374778	0.517308	0.359349	0.21877	0.394295	0.478211	0.593927	0.714438	0.631436
TCGA-CG-4443	0.348933	0.317384	0.371713	0.285588	0.418695	0.269994	0.347321	0.41531	0.282855	0.746162	0.199077	0.343471	0.656346	0.172927	0.955647	0.489053	0.16768	0.590681	0.304327	0.355903	0.248854	0.662877	0.218479	0.306287	0.319323	0.405721	0.602392	0.446134	0.521513
TCGA-CG-5718	0.533982	0.558614	0.472585	0.383039	0.545007	0.518672	0.477286	0.659898	0.396322	0.83968	0.269467	0.617101	0.711602	0.482913	0.983275	0.612234	0.230489	0.780182	0.526072	0.383752	0.452926	0.825783	0.424767	0.324894	0.462112	0.566723	0.610112	0.753373	0.654248
TCGA-BR-6455	0.499812	0.567728	0.474571	0.424544	0.516995	0.845564	0.478643	0.660733	0.419486	0.82129	0.405846	0.645067	0.722813	0.441297	0.992639	0.585835	0.185585	0.744158	0.510907	0.442215	0.434074	0.84221	0.449354	0.352918	0.395664	0.578188	0.628135	0.616137	0.640691
TCGA-BR-4363	0.604959	0.641737	0.443414	0.404422	0.507649	0.663048	0.498876	0.752773	0.35158	0.855821	0.339358	0.666181	0.762393	0.303777	0.979947	0.671048	0.270335	0.770835	0.476617	0.461111	0.432532	0.847667	0.502091	0.362458	0.383122	0.591654	0.644524	0.71248	0.57934
TCGA-VQ-A8P5	0.442163	0.501939	0.421076	0.297143	0.5074	0.500085	0.442914	0.597149	0.366853	0.820395	0.125685	0.633021	0.664172	0.323385	0.992709	0.526644	0.296084	0.796672	0.483211	0.342323	0.32183	0.573012	0.454246	0.348337	0.380705	0.476027	0.628725	0.808644	0.551639
TCGA-BR-A4PF	0.544586	0.627994	0.416941	0.361214	0.503796	0.581595	0.472298	0.802924	0.312197	0.825054	0.212601	0.64063	0.708837	0.340309	0.993148	0.652606	0.145569	0.794884	0.46857	0.476738	0.417441	0.803899	0.47758	0.36035	0.475422	0.571311	0.642687	0.797629	0.581819
TCGA-VQ-A94R	0.460037	0.557101	0.382832	0.34605	0.474133	0.585744	0.408283	0.513958	0.346825	0.81976	0.22225	0.593299	0.68784	0.397603	0.989909	0.575147	0.202581	0.710976	0.465642	0.357539	0.384521	0.767237	0.481187	0.285187	0.312568	0.529504	0.632606	0.665299	0.71171
TCGA-HU-8249	0.532496	0.562541	0.408543	0.327046	0.536442	0.579662	0.444194	0.777262	0.398308	0.715888	0.211274	0.680852	0.606571	0.418255	0.992485	0.54144	0.24163	0.703067	0.556314	0.374287	0.432518	0.628887	0.437672	0.437806	0.412518	0.517099	0.637276	0.557242	0.555809
TCGA-CG-5725	0.420662	0.364904	0.349742	0.30424	0.444944	0.565168	0.350777	0.463425	0.248649	0.718909	0.132836	0.514823	0.579784	0.351708	0.977471	0.467739	0.113852	0.610135	0.322673	0.290269	0.334403	0.512533	0.221718	0.310513	0.310427	0.396857	0.574718	0.488056	0.515418
TCGA-HU-A4H4	0.647496	0.642006	0.460471	0.456755	0.544747	0.797647	0.518917	0.752209	0.482214	0.855237	0.272482	0.720146	0.736775	0.380019	0.997881	0.609502	0.282669	0.779196	0.549935	0.502025	0.521918	0.741659	0.604541	0.491938	0.407935	0.625616	0.663134	0.761252	0.654404
TCGA-VQ-A8PJ	0.444299	0.487756	0.407793	0.315339	0.475485	0.328312	0.385965	0.385757	0.272079	0.728093	0.189734	0.435616	0.604588	0.29881	0.964264	0.527687	0.197067	0.71354	0.361122	0.235969	0.275134	0.519582	0.193349	0.255185	0.311454	0.409875	0.606646	0.598975	0.58765
TCGA-BR-6709	0.646329	0.736427	0.530473	0.506618	0.557228	0.911272	0.578632	0.869911	0.625901	0.893579	0.233687	0.717367	0.760419	0.263362	0.995108	0.650793	0.279884	0.800578	0.566321	0.5686	0.557601	0.950094	0.687838	0.44822	0.485033	0.724298	0.696246	0.760885	0.573853
TCGA-MX-A666	0.517203	0.394668	0.380381	0.6439	0.465276	0.347979	0.39956	0.362922	0.326898	0.791214	0.216759	0.502887	0.595336	0.533924	0.960998	0.587464	0.170124	0.687652	0.424225	0.317903	0.414508	0.605923	0.582079	0.29623	0.298496	0.565343	0.614222	0.678643	0.678553
TCGA-BR-A44T	0.728134	0.564512	0.51736	0.899762	0.524376	0.802535	0.529875	0.766568	0.471436	0.915666	0.482912	0.697695	0.721961	0.537245	0.976288	0.674405	0.363895	0.695531	0.590685	0.538318	0.564116	0.858694	0.709197	0.430195	0.454986	0.794277	0.634345	0.695042	0.707955
TCGA-CD-5813	0.587154	0.568243	0.449051	0.546424	0.536532	0.823907	0.51615	0.80614	0.5655	0.873121	0.363721	0.664264	0.779586	0.633308	0.978847	0.639655	0.222645	0.765196	0.556034	0.469703	0.512066	0.892912	0.608194	0.365409	0.432717	0.70145	0.631929	0.704599	0.829091
TCGA-VQ-AA64	0.434658	0.509338	0.382927	0.358323	0.454201	0.407151	0.405616	0.457821	0.238864	0.732809	0.130217	0.509599	0.632959	0.271529	0.983009	0.493599	0.263855	0.697092	0.397206	0.269157	0.369606	0.503041	0.471907	0.278648	0.312946	0.441411	0.611392	0.709773	0.604316
TCGA-HF-7132	0.504875	0.599216	0.43326	0.528487	0.532849	0.759166	0.480298	0.776668	0.409388	0.823673	0.385357	0.668641	0.726291	0.523877	0.98833	0.642062	0.280225	0.764906	0.495951	0.433591	0.480455	0.861365	0.589735	0.356256	0.40517	0.652311	0.673525	0.680588	0.648503
TCGA-CG-5717	0.696184	0.601032	0.444115	0.522293	0.531812	0.657364	0.459906	0.682146	0.476244	0.81454	0.50369	0.649196	0.699747	0.601705	0.982132	0.635385	0.38305	0.802803	0.553664	0.412488	0.42524	0.780993	0.568624	0.31912	0.34277	0.604515	0.63053	0.856129	0.717838
TCGA-BR-A4J8	0.371421	0.513579	0.403525	0.366204	0.475914	0.415961	0.394755	0.538702	0.26731	0.766918	0.227109	0.558759	0.650354	0.466334	0.968431	0.528362	0.224805	0.744344	0.4408	0.286842	0.330874	0.547491	0.459637	0.206828	0.302531	0.457859	0.616633	0.685059	0.694727
TCGA-CG-5732	0.55837	0.530851	0.460528	0.547334	0.540675	0.693344	0.464955	0.72667	0.398132	0.897095	0.336984	0.619971	0.687462	0.518265	0.986774	0.660652	0.207924	0.756221	0.495584	0.356588	0.4611	0.772182	0.595392	0.328059	0.358098	0.630879	0.638018	0.708453	0.594184
TCGA-CG-4477	0.71332	0.6824	0.489164	0.437163	0.556898	0.660149	0.515943	0.793892	0.497305	0.939013	0.355307	0.7005	0.718727	0.349904	0.994316	0.67459	0.419712	0.804527	0.497602	0.525487	0.481857	0.838572	0.556468	0.444679	0.400926	0.635044	0.679264	0.812296	0.598096
TCGA-HU-A4G3	0.349429	0.492934	0.404643	0.353398	0.470162	0.382993	0.388355	0.627282	0.324388	0.731014	0.174305	0.46531	0.631471	0.609761	0.962599	0.540682	0.214915	0.717929	0.404619	0.285099	0.300488	0.558631	0.293988	0.217199	0.327342	0.462029	0.61299	0.641081	0.609415
TCGA-IN-AB1X	0.603969	0.657869	0.463562	0.469724	0.544476	0.891434	0.512079	0.838763	0.450573	0.818288	0.255295	0.677582	0.659633	0.431245	0.996785	0.659093	0.296652	0.810521	0.482717	0.471977	0.467731	0.654806	0.599579	0.381829	0.423551	0.615368	0.661381	0.915302	0.61645
TCGA-CD-5804	0.479922	0.526045	0.455978	0.372146	0.520498	0.561985	0.46839	0.591139	0.347012	0.830625	0.261298	0.576895	0.741929	0.426336	0.970498	0.605829	0.241403	0.798906	0.518305	0.391213	0.422369	0.79435	0.343036	0.245393	0.339357	0.551052	0.616491	0.833357	0.666175
TCGA-CG-5721	0.685173	0.75057	0.622908	0.477041	0.575416	0.924686	0.622391	0.950338	0.643587	0.91002	0.291501	0.798119	0.775803	0.401512	0.999111	0.622225	0.226681	0.831868	0.63017	0.635796	0.587261	0.914341	0.678406	0.530398	0.52786	0.712404	0.686138	0.80626	0.659138
TCGA-CD-A489	0.445306	0.534802	0.452463	0.478488	0.505954	0.597567	0.411838	0.623378	0.386355	0.842108	0.25364	0.569217	0.612475	0.473326	0.971647	0.607887	0.312454	0.753223	0.438582	0.334459	0.352842	0.643836	0.528245	0.255045	0.445885	0.558586	0.608589	0.758581	0.728449
TCGA-RD-A8N4	0.485935	0.462804	0.378432	0.45784	0.478948	0.704371	0.402305	0.608774	0.380097	0.773859	0.211059	0.610358	0.605469	0.499648	0.968664	0.611419	0.264082	0.719619	0.465098	0.383262	0.381047	0.71608	0.54617	0.299842	0.4997	0.570057	0.602751	0.787401	0.72954
TCGA-BR-6566	0.498555	0.612863	0.453727	0.416002	0.526604	0.536861	0.499773	0.812527	0.396148	0.874995	0.391177	0.679178	0.746577	0.424574	0.98979	0.588313	0.251691	0.784448	0.54187	0.460642	0.437253	0.827375	0.520145	0.352897	0.459842	0.579143	0.637935	0.737349	0.489373
TCGA-HU-8244	0.340315	0.582233	0.38947	0.323834	0.447751	0.365714	0.361784	0.488811	0.190301	0.710418	0.213398	0.417213	0.563398	0.25952	0.96833	0.512972	0.211334	0.675076	0.412982	0.280589	0.273294	0.462968	0.151834	0.206805	0.448568	0.412979	0.611412	0.531347	0.539118
TCGA-FP-A9TM	0.623597	0.555517	0.439675	0.796301	0.502541	0.486444	0.465378	0.565373	0.332403	0.837973	0.313687	0.594313	0.63384	0.400393	0.982429	0.643479	0.327403	0.753076	0.47376	0.413966	0.44367	0.627124	0.634455	0.350378	0.354005	0.658556	0.646401	0.730739	0.64819
TCGA-RD-A8N1	0.68711	0.590707	0.463925	0.620456	0.534705	0.800489	0.528511	0.800058	0.492857	0.910673	0.395653	0.695683	0.768497	0.531708	0.994238	0.652504	0.368897	0.749857	0.51211	0.502765	0.548737	0.889331	0.644429	0.420972	0.394613	0.728105	0.672931	0.653754	0.687364
TCGA-VQ-A8DT	0.449095	0.526042	0.39305	0.374586	0.484316	0.50719	0.376818	0.565297	0.290604	0.721189	0.21804	0.473509	0.541544	0.555028	0.981033	0.520177	0.297334	0.717581	0.416794	0.302239	0.333593	0.489968	0.194037	0.27545	0.368822	0.44407	0.639193	0.603142	0.575358
TCGA-BR-8487	0.479587	0.557181	0.508629	0.367492	0.492526	0.482294	0.465437	0.671394	0.296931	0.858243	0.301093	0.619205	0.680923	0.454905	0.990473	0.538442	0.16444	0.73184	0.50894	0.404754	0.385683	0.671858	0.418223	0.283756	0.426161	0.50588	0.620551	0.628071	0.570651
TCGA-CD-8526	0.614044	0.439525	0.426762	0.400696	0.492487	0.543853	0.438617	0.615549	0.413735	0.759608	0.333193	0.623671	0.677299	0.405459	0.985902	0.552546	0.22293	0.754265	0.480085	0.345039	0.444419	0.722333	0.547287	0.374545	0.428478	0.549741	0.62842	0.807762	0.655658
TCGA-HU-A4H6	0.515218	0.522594	0.444276	0.542036	0.526989	0.484397	0.437748	0.592549	0.374666	0.802869	0.224049	0.618351	0.646159	0.557776	0.979765	0.623603	0.272211	0.796194	0.479921	0.354652	0.419724	0.649633	0.564137	0.341745	0.377702	0.601222	0.630792	0.841623	0.673377
TCGA-BR-7957	0.432973	0.530863	0.425284	0.311083	0.486562	0.542318	0.397063	0.502055	0.323369	0.751822	0.304159	0.459685	0.651158	0.682573	0.977978	0.586233	0.227477	0.72824	0.463911	0.292333	0.322326	0.661513	0.302806	0.212797	0.313938	0.496431	0.627535	0.650688	0.768004
TCGA-RD-A8N6	0.403826	0.328664	0.40337	0.253635	0.458201	0.319218	0.352848	0.345204	0.258243	0.749401	0.149355	0.483911	0.646842	0.276592	0.968325	0.489689	0.221395	0.71034	0.39062	0.257299	0.299405	0.558631	0.203334	0.197651	0.287159	0.409655	0.603808	0.724409	0.602168
TCGA-D7-A4YX	0.600229	0.69696	0.50738	0.356136	0.515342	0.798215	0.505243	0.808677	0.417759	0.869898	0.224587	0.701765	0.695174	0.339634	0.996122	0.572926	0.322117	0.788364	0.499097	0.500277	0.452479	0.734326	0.464299	0.398565	0.494853	0.579724	0.657764	0.661851	0.587376
TCGA-BR-A4CS	0.480139	0.518558	0.523855	0.277554	0.499206	0.336554	0.43617	0.444818	0.30138	0.772572	0.153321	0.476944	0.68769	0.435149	0.985119	0.566008	0.186608	0.774138	0.4829	0.310104	0.337481	0.521571	0.199071	0.255876	0.338033	0.480587	0.605937	0.793481	0.654295
TCGA-BR-4191	0.585065	0.585286	0.511031	0.44172	0.565974	0.691014	0.521677	0.74796	0.515488	0.881123	0.577492	0.677615	0.814881	0.511384	0.988478	0.66846	0.405445	0.80469	0.506591	0.496731	0.452171	0.931621	0.538272	0.378859	0.418484	0.649025	0.661107	0.745486	0.679505
TCGA-B7-A5TI	0.427129	0.498306	0.469936	0.420018	0.497937	0.490991	0.439236	0.561629	0.388499	0.748679	0.236966	0.578778	0.676369	0.510992	0.965844	0.562291	0.263912	0.727611	0.478469	0.340672	0.387758	0.704428	0.535083	0.283018	0.348204	0.514626	0.605891	0.595079	0.616281
TCGA-IP-7968	0.436944	0.492512	0.497557	0.306611	0.501385	0.792645	0.460373	0.677221	0.390695	0.83942	0.121322	0.652631	0.640899	0.510433	0.995691	0.547382	0.252032	0.749276	0.454936	0.381392	0.387797	0.733928	0.528544	0.346724	0.323267	0.529891	0.638441	0.674738	0.578854
TCGA-IN-A6RO	0.403698	0.539699	0.403007	0.336221	0.45986	0.413972	0.407965	0.500845	0.331835	0.780837	0.247218	0.569868	0.582797	0.42315	0.994598	0.491814	0.393395	0.724996	0.50232	0.312442	0.338594	0.539817	0.414941	0.291566	0.322102	0.441131	0.603763	0.645803	0.57014
TCGA-BR-4280	0.488723	0.621059	0.461407	0.369283	0.509115	0.615586	0.472273	0.807614	0.361135	0.814117	0.257964	0.659641	0.700872	0.241199	0.993186	0.612998	0.2634	0.73552	0.503734	0.436691	0.448503	0.730177	0.427118	0.365932	0.454422	0.547637	0.647732	0.660027	0.50689
TCGA-IN-7808	0.68605	0.569313	0.508378	0.861576	0.533534	0.862957	0.580186	0.818374	0.463758	0.887051	0.382863	0.720764	0.697078	0.298237	0.979175	0.664395	0.305349	0.706564	0.570809	0.567186	0.63353	0.911954	0.746917	0.486925	0.422432	0.823457	0.643095	0.651261	0.663549
TCGA-D7-8572	0.582225	0.514097	0.432932	0.381469	0.527329	0.581424	0.43633	0.556455	0.392617	0.76171	0.230697	0.601238	0.768283	0.447093	0.985293	0.633314	0.205934	0.804431	0.459692	0.390009	0.403498	0.793668	0.515197	0.30404	0.366809	0.553862	0.640208	0.753024	0.603997
TCGA-BR-8366	0.65435	0.781008	0.543786	0.566439	0.573777	0.886489	0.586567	0.878132	0.554844	0.856807	0.27971	0.769538	0.771039	0.425331	0.992164	0.670264	0.287785	0.833851	0.591894	0.594244	0.53459	0.90735	0.606991	0.515793	0.475753	0.722433	0.683549	0.731351	0.646416
TCGA-3M-AB47	0.436193	0.574989	0.491665	0.480492	0.503544	0.546297	0.465013	0.576391	0.301809	0.775602	0.329831	0.529995	0.619787	0.292101	0.967875	0.61565	0.462741	0.705453	0.492657	0.360856	0.43	0.67254	0.459913	0.278643	0.424964	0.579284	0.645933	0.659614	0.728631
TCGA-CD-A48A	0.561912	0.66415	0.418544	0.337359	0.459348	0.435173	0.414611	0.443633	0.186757	0.829717	0.184303	0.528592	0.706274	0.258004	0.985935	0.576089	0.113454	0.743152	0.432944	0.412519	0.331006	0.695163	0.321889	0.23445	0.436189	0.459819	0.605295	0.711352	0.547377
TCGA-VQ-A8PC	0.566179	0.558269	0.421568	0.520938	0.509691	0.515034	0.441103	0.513648	0.440346	0.788418	0.28111	0.553859	0.676599	0.544828	0.985688	0.63843	0.487921	0.823795	0.480306	0.392888	0.391692	0.785142	0.537259	0.287551	0.375609	0.597585	0.636235	0.899882	0.692048
TCGA-D7-6528	0.484352	0.60984	0.461539	0.294692	0.483174	0.353891	0.402495	0.543561	0.335225	0.798	0.205875	0.503706	0.645974	0.301894	0.99534	0.492668	0.240721	0.766912	0.466784	0.301151	0.335345	0.45916	0.222748	0.260701	0.46566	0.403961	0.614149	0.696135	0.574815
TCGA-BR-6707	0.564608	0.624663	0.482222	0.443494	0.525493	0.875405	0.517657	0.854251	0.479506	0.850243	0.226057	0.725728	0.746411	0.511207	0.994749	0.597532	0.38197	0.742636	0.565659	0.499978	0.509978	0.824874	0.559366	0.402295	0.434736	0.642536	0.643504	0.674787	0.565125
TCGA-BR-8368	0.448643	0.550859	0.448143	0.370735	0.493081	0.576479	0.442359	0.737511	0.289405	0.794061	0.23571	0.593248	0.577508	0.383804	0.990703	0.531546	0.243563	0.722586	0.464022	0.381268	0.420703	0.616552	0.467216	0.340556	0.483658	0.511146	0.630604	0.588035	0.583137
TCGA-HU-A4HD	0.381724	0.414501	0.378789	0.324382	0.477101	0.377537	0.388208	0.421956	0.374493	0.7476	0.157634	0.472779	0.700231	0.533812	0.954535	0.54648	0.108964	0.707501	0.421131	0.305724	0.326489	0.597226	0.298938	0.257968	0.367849	0.45792	0.612895	0.599369	0.657326
TCGA-BR-8369	0.357472	0.405668	0.424551	0.459683	0.455351	0.333599	0.354337	0.372571	0.237495	0.693538	0.148317	0.460735	0.592194	0.422732	0.964718	0.566861	0.19377	0.714257	0.421448	0.266186	0.26927	0.473939	0.44644	0.202765	0.30565	0.465632	0.620097	0.59216	0.678461
TCGA-BR-4267	0.571965	0.570521	0.471035	0.425213	0.513549	0.456261	0.419016	0.489861	0.364242	0.786325	0.321047	0.517597	0.736324	0.337674	0.976732	0.58568	0.281078	0.743605	0.387813	0.35926	0.358666	0.767237	0.393591	0.311992	0.36494	0.512964	0.634823	0.637586	0.599119
TCGA-R5-A7O7	0.572896	0.42827	0.450713	0.36405	0.531034	0.511226	0.447424	0.55633	0.306822	0.753945	0.128518	0.570126	0.593722	0.521824	0.96477	0.553515	0.165861	0.722678	0.476402	0.355038	0.466975	0.664298	0.294699	0.351785	0.404349	0.541414	0.646475	0.56104	0.559781
TCGA-RD-A7BS	0.67176	0.543284	0.494267	0.52882	0.568068	0.437617	0.45738	0.546947	0.251186	0.80421	0.190153	0.654358	0.676534	0.585969	0.983068	0.613493	0.308134	0.839439	0.467272	0.30526	0.377602	0.624737	0.519989	0.297909	0.357567	0.557994	0.635592	0.842769	0.657593
TCGA-BR-A4J5	0.411984	0.515486	0.420039	0.39836	0.515958	0.50054	0.418772	0.538449	0.364152	0.7657	0.264102	0.527662	0.708738	0.674611	0.969235	0.590394	0.208492	0.732834	0.419162	0.339906	0.379174	0.748707	0.49255	0.255748	0.395504	0.546599	0.642	0.605299	0.692584
TCGA-VQ-AA6F	0.604837	0.558076	0.529621	0.566657	0.528354	0.586199	0.493313	0.621656	0.335547	0.858429	0.188813	0.633983	0.629601	0.580057	0.985155	0.618656	0.308304	0.793324	0.477888	0.378431	0.439387	0.600182	0.5631	0.353095	0.37389	0.597901	0.64838	0.842489	0.625482
TCGA-HF-7133	0.499761	0.598022	0.458754	0.44614	0.524795	0.60706	0.47554	0.698618	0.581788	0.818923	0.337422	0.628481	0.775076	0.568543	0.990398	0.597058	0.282328	0.789107	0.478187	0.43173	0.447206	0.893935	0.464577	0.355362	0.377821	0.603968	0.641745	0.733981	0.608983
TCGA-D7-8575	0.610365	0.523232	0.426004	0.451361	0.523042	0.499687	0.430418	0.431589	0.547233	0.78725	0.258229	0.479355	0.812043	0.493487	0.97032	0.639192	0.204172	0.791364	0.423712	0.363405	0.363032	0.829819	0.330776	0.301796	0.357011	0.578468	0.637301	0.798998	0.637784
TCGA-BR-8077	0.581022	0.585944	0.452506	0.390318	0.528454	0.673563	0.482484	0.724652	0.478704	0.821178	0.369045	0.701998	0.704272	0.542377	0.9868	0.594768	0.199682	0.774945	0.529306	0.428798	0.473003	0.807708	0.545187	0.357751	0.405033	0.589778	0.643319	0.734716	0.628483
TCGA-CD-8531	0.753275	0.441106	0.532528	0.610966	0.488496	0.44279	0.498822	0.461927	0.742263	0.922168	0.304329	0.527992	0.836089	0.361937	0.982495	0.641609	0.244415	0.671114	0.489559	0.363768	0.546122	0.72688	0.676175	0.388407	0.404873	0.705739	0.644937	0.53343	0.598023
TCGA-IN-7806	0.320705	0.504963	0.365329	0.361738	0.443587	0.337236	0.356719	0.376498	0.238629	0.743017	0.259493	0.422947	0.655813	0.264847	0.984248	0.504711	0.138805	0.626169	0.372062	0.281476	0.301979	0.475644	0.418069	0.181007	0.321885	0.428676	0.59516	0.570828	0.629296
TCGA-BR-8485	0.408442	0.451888	0.395954	0.419385	0.499097	0.805548	0.436724	0.768044	0.304555	0.77496	0.260704	0.635142	0.682101	0.416229	0.980395	0.582366	0.319161	0.721625	0.470081	0.38173	0.440207	0.740238	0.48212	0.322958	0.373684	0.57922	0.641628	0.593974	0.640493
TCGA-BR-4361	0.629152	0.658152	0.516139	0.347952	0.513103	0.652532	0.527887	0.753364	0.35675	0.853007	0.249177	0.668732	0.725865	0.487971	0.980734	0.626148	0.254931	0.778014	0.4753	0.508986	0.479953	0.861138	0.509582	0.389009	0.39773	0.587953	0.653824	0.779897	0.556972
TCGA-IN-A7NU	0.436395	0.583229	0.520163	0.374867	0.535381	0.525038	0.498239	0.508074	0.547551	0.892303	0.3339	0.59834	0.663755	0.577835	0.989526	0.576689	0.396806	0.789778	0.507588	0.405256	0.41856	0.724493	0.569192	0.317151	0.439028	0.553399	0.625208	0.749339	0.679842
TCGA-HU-A4H5	0.393424	0.473763	0.417695	0.366941	0.476482	0.427272	0.377067	0.618727	0.330254	0.794584	0.19916	0.547808	0.62384	0.256751	0.985552	0.539967	0.2393	0.687209	0.381715	0.31492	0.345721	0.567555	0.357495	0.289045	0.318834	0.476482	0.618092	0.559061	0.578458
TCGA-RD-A7BW	0.576791	0.553309	0.477349	0.372367	0.52616	0.918547	0.491283	0.785662	0.463359	0.872714	0.371702	0.647601	0.688579	0.533547	0.979248	0.657173	0.512874	0.779201	0.537024	0.442011	0.438199	0.874382	0.3338	0.383427	0.463781	0.659719	0.64149	0.747419	0.73718
TCGA-D7-8579	0.417009	0.527142	0.4329	0.408276	0.530047	0.466038	0.432414	0.513274	0.473148	0.758148	0.252678	0.502364	0.701068	0.656488	0.970504	0.663594	0.256181	0.751894	0.440626	0.32079	0.38645	0.731939	0.529959	0.26604	0.340631	0.565238	0.649786	0.719517	0.772987
TCGA-BR-8486	0.466821	0.564034	0.466879	0.365812	0.535586	0.38612	0.483582	0.730494	0.39816	0.767981	0.278787	0.628848	0.703686	0.520596	0.984531	0.593365	0.250838	0.770117	0.525595	0.357763	0.466203	0.755073	0.404344	0.337113	0.499828	0.564769	0.64996	0.669085	0.62513
TCGA-VQ-AA68	0.572645	0.510581	0.425681	0.499672	0.501073	0.665492	0.437379	0.589201	0.389991	0.839434	0.256245	0.620288	0.656876	0.585872	0.997088	0.576146	0.190474	0.740415	0.425678	0.372182	0.407097	0.677429	0.572717	0.319618	0.416079	0.53283	0.634951	0.645437	0.621398
TCGA-BR-8677	0.542019	0.60333	0.56099	0.349173	0.536681	0.909964	0.524556	0.763235	0.43682	0.853856	0.234557	0.679335	0.648104	0.415623	0.996918	0.604202	0.245495	0.828051	0.550731	0.452558	0.474453	0.729154	0.576547	0.406094	0.36548	0.622968	0.663619	0.866152	0.683465
TCGA-HU-A4HB	0.666601	0.568678	0.490067	0.800777	0.531463	0.770079	0.529177	0.806775	0.434447	0.880909	0.415217	0.681131	0.731405	0.612916	0.98962	0.665354	0.364236	0.798775	0.535947	0.481953	0.552974	0.842949	0.694378	0.438849	0.38463	0.754146	0.670989	0.819861	0.668744
TCGA-BR-7707	0.505031	0.658877	0.510013	0.368372	0.528299	0.543739	0.49899	0.787669	0.549665	0.725607	0.179962	0.700245	0.666906	0.399959	0.992014	0.547079	0.254647	0.777317	0.506979	0.431874	0.457736	0.642585	0.547028	0.348465	0.439843	0.51972	0.643069	0.721321	0.55931
TCGA-VQ-A8P8	0.564989	0.552263	0.407843	0.61571	0.521006	0.516569	0.44602	0.556008	0.404306	0.78234	0.278405	0.55252	0.624142	0.621468	0.982949	0.614484	0.240039	0.774932	0.467741	0.332934	0.436956	0.610072	0.57494	0.303944	0.379789	0.601114	0.662808	0.750538	0.733653
TCGA-BR-8384	0.543325	0.496319	0.402249	0.368335	0.496919	0.810266	0.418439	0.723978	0.438521	0.804975	0.328873	0.578588	0.651369	0.743678	0.971703	0.63987	0.328085	0.739812	0.481077	0.381107	0.385511	0.764168	0.485265	0.28856	0.351545	0.598889	0.637331	0.772088	0.768276
TCGA-VQ-A92D	0.512447	0.491875	0.43424	0.319166	0.485863	0.379071	0.396682	0.455657	0.243626	0.713456	0.140454	0.560936	0.579814	0.312824	0.978065	0.508949	0.139999	0.780849	0.421226	0.288268	0.293402	0.437163	0.292266	0.265689	0.310265	0.395357	0.611388	0.767507	0.568443
TCGA-HU-A4H2	0.520828	0.567542	0.502748	0.412143	0.496979	0.646564	0.452648	0.604199	0.334179	0.818294	0.350397	0.601141	0.672196	0.499349	0.976279	0.545896	0.271756	0.691275	0.463092	0.380951	0.398821	0.623998	0.497258	0.318423	0.410491	0.531635	0.646482	0.560348	0.596084
TCGA-BR-8361	0.487587	0.593989	0.445374	0.376032	0.489243	0.872677	0.4948	0.774318	0.441308	0.81413	0.169825	0.685538	0.618714	0.284222	0.996405	0.587537	0.271642	0.755195	0.480032	0.484268	0.476286	0.656739	0.577047	0.341695	0.423051	0.554653	0.649203	0.791149	0.587756
TCGA-VQ-A91Z	0.398704	0.410394	0.372312	0.265088	0.441697	0.280566	0.333611	0.467558	0.164606	0.691728	0.13962	0.378311	0.527222	0.230978	0.957893	0.443995	0.183425	0.58399	0.30563	0.248008	0.293191	0.440175	0.247982	0.214056	0.323191	0.354781	0.603332	0.554737	0.511397
TCGA-D7-6527	0.526316	0.473003	0.389558	0.412106	0.514872	0.455749	0.401522	0.553243	0.428432	0.783172	0.29544	0.520145	0.654719	0.579041	0.975898	0.560698	0.213778	0.718387	0.472724	0.308126	0.395688	0.664696	0.315877	0.283573	0.342337	0.512269	0.609516	0.610441	0.669129
TCGA-RD-A8MW	0.488937	0.588239	0.492244	0.438103	0.561254	0.549878	0.523425	0.614907	0.527351	0.848399	0.268383	0.667655	0.784254	0.373626	0.984829	0.619597	0.217018	0.787728	0.529073	0.475742	0.506495	0.858978	0.573373	0.49816	0.431717	0.636713	0.669813	0.733948	0.566392
TCGA-D7-A6EX	0.404957	0.312267	0.358706	0.410397	0.443497	0.374183	0.369957	0.407379	0.315258	0.701477	0.258188	0.496864	0.526486	0.507935	0.930932	0.545258	0.538453	0.590786	0.379699	0.346654	0.374224	0.512477	0.504363	0.318328	0.4753	0.452524	0.587502	0.502029	0.562847
TCGA-VQ-A927	0.384914	0.535745	0.399936	0.427534	0.501981	0.411755	0.418662	0.649399	0.33323	0.774299	0.2333	0.503361	0.579015	0.392243	0.97969	0.582445	0.298812	0.72541	0.398745	0.302673	0.375474	0.59194	0.275706	0.275881	0.342725	0.522934	0.646328	0.674389	0.749623
TCGA-BR-4257	0.525465	0.606801	0.51678	0.383531	0.534113	0.652646	0.494754	0.805948	0.442395	0.811878	0.358477	0.666696	0.807439	0.34733	0.958277	0.607973	0.291821	0.779776	0.508011	0.480899	0.419712	0.887171	0.524173	0.353761	0.43309	0.579737	0.655148	0.680981	0.588858
TCGA-CG-4475	0.505652	0.445322	0.419161	0.278332	0.510119	0.273234	0.405076	0.438022	0.42999	0.763446	0.171887	0.408935	0.75422	0.517959	0.937202	0.605071	0.223271	0.714535	0.401364	0.319636	0.317398	0.623373	0.189364	0.266355	0.344797	0.476493	0.61554	0.588234	0.709117
TCGA-CD-5801	0.586378	0.619057	0.568971	0.425403	0.552821	0.938214	0.563261	0.894122	0.471666	0.91302	0.316939	0.761001	0.684334	0.460878	0.996352	0.6034	0.249474	0.790366	0.576098	0.540445	0.525355	0.88126	0.588323	0.476363	0.511094	0.683986	0.640033	0.718651	0.593231
TCGA-VQ-A8PP	0.523277	0.598444	0.429715	0.445138	0.499123	0.667879	0.445877	0.696391	0.319021	0.764576	0.184727	0.648479	0.697289	0.404139	0.978784	0.578653	0.185869	0.749985	0.48295	0.420622	0.402155	0.688569	0.549873	0.347608	0.399566	0.540308	0.639576	0.671197	0.587713
TCGA-RD-A7C1	0.575985	0.601119	0.402344	0.351931	0.560407	0.792474	0.489382	0.77971	0.42267	0.847405	0.148834	0.711028	0.767472	0.541231	0.98886	0.606333	0.395612	0.76799	0.53745	0.475873	0.430663	0.817712	0.609291	0.399011	0.444123	0.595331	0.63707	0.681013	0.647516
TCGA-HU-8604	0.586719	0.822474	0.466616	0.422494	0.567593	0.872336	0.545706	0.93238	0.442537	0.837677	0.210112	0.752318	0.806036	0.275351	0.995464	0.623707	0.200932	0.798235	0.563634	0.614165	0.497953	0.786733	0.535182	0.531133	0.460554	0.669488	0.693649	0.672901	0.537275
TCGA-BR-6456	0.501757	0.568924	0.48912	0.383056	0.509176	0.593191	0.468781	0.607209	0.331103	0.807905	0.284083	0.564736	0.755957	0.541184	0.988304	0.581594	0.189735	0.793656	0.466019	0.382415	0.414376	0.82152	0.318197	0.293999	0.342383	0.538864	0.637025	0.773401	0.619431
TCGA-BR-A4CR	0.474349	0.31574	0.304584	0.317693	0.394016	0.290911	0.297537	0.394479	0.210283	0.628378	0.105948	0.356343	0.547857	0.16721	0.949126	0.518435	0.151481	0.543328	0.332229	0.286215	0.255419	0.431478	0.161369	0.286585	0.305736	0.392389	0.60141	0.53444	0.511629
TCGA-BR-7901	0.558857	0.538923	0.483282	0.332895	0.54486	0.611948	0.445877	0.616604	0.459915	0.819033	0.319042	0.580904	0.739357	0.391451	0.983638	0.604342	0.171943	0.806391	0.484053	0.353522	0.371221	0.742398	0.38536	0.304276	0.314197	0.535074	0.638962	0.78548	0.723642
TCGA-BR-4371	0.514094	0.560794	0.567138	0.330926	0.49477	0.433297	0.469264	0.68025	0.364436	0.783862	0.336575	0.565623	0.696803	0.324016	0.980871	0.514836	0.135452	0.810033	0.426051	0.367945	0.396901	0.645996	0.239834	0.303748	0.438802	0.508101	0.626306	0.781182	0.568313
TCGA-MX-A663	0.416071	0.392814	0.384176	0.318028	0.47796	0.415222	0.365687	0.517698	0.262158	0.734302	0.15101	0.464291	0.674557	0.609741	0.92992	0.545423	0.182629	0.700914	0.375086	0.264384	0.297368	0.684249	0.241506	0.201751	0.30319	0.462571	0.594964	0.56457	0.730975
TCGA-VQ-A8PF	0.625259	0.658232	0.502872	0.516428	0.558961	0.906781	0.547385	0.881076	0.58395	0.915059	0.468962	0.734343	0.796115	0.549203	0.997353	0.654577	0.366396	0.806145	0.580547	0.553489	0.523823	0.927755	0.580009	0.457089	0.46904	0.709479	0.678756	0.758864	0.682264
TCGA-BR-7715	0.433812	0.483341	0.384306	0.279826	0.456242	0.414881	0.382802	0.470543	0.297119	0.69426	0.197681	0.448432	0.685752	0.511109	0.984783	0.486867	0.197635	0.728369	0.396426	0.327169	0.330124	0.579776	0.270171	0.26061	0.308461	0.426831	0.598545	0.724865	0.594099
TCGA-BR-4367	0.579931	0.621081	0.50117	0.437586	0.551391	0.61803	0.515878	0.744389	0.415202	0.866428	0.245964	0.658626	0.796906	0.538432	0.995279	0.645246	0.27079	0.834264	0.512544	0.491277	0.471523	0.859376	0.481859	0.385235	0.421667	0.611365	0.684717	0.805059	0.673492
TCGA-D7-A74A	0.45321	0.531376	0.478136	0.354349	0.484197	0.547832	0.439935	0.548546	0.319625	0.783707	0.403042	0.562426	0.581319	0.32142	0.983982	0.534176	0.225942	0.744925	0.448216	0.33153	0.374968	0.616836	0.405002	0.301139	0.418046	0.489025	0.630819	0.594569	0.581167
TCGA-BR-4253	0.718336	0.83552	0.530739	0.461009	0.575645	0.93145	0.602031	0.956956	0.571927	0.93061	0.249079	0.808615	0.776332	0.328909	0.996617	0.681638	0.309328	0.837078	0.565586	0.685588	0.544628	0.914284	0.582207	0.631688	0.528735	0.736146	0.697399	0.813386	0.578105
TCGA-BR-8381	0.633345	0.628305	0.537699	0.507021	0.552775	0.925311	0.546832	0.808195	0.434891	0.897212	0.371553	0.721045	0.739683	0.453188	0.994315	0.646814	0.219064	0.789014	0.571038	0.530298	0.543204	0.876542	0.632385	0.456004	0.496765	0.693082	0.669255	0.74005	0.583886
TCGA-FP-7998	0.689345	0.841756	0.544756	0.501093	0.568155	0.970557	0.599216	0.941599	0.518037	0.910218	0.263447	0.769728	0.783384	0.475124	0.998468	0.674466	0.289035	0.831962	0.625698	0.674423	0.557609	0.94873	0.633087	0.586257	0.515388	0.771581	0.711298	0.830508	0.680922
TCGA-VQ-A8DZ	0.416157	0.451185	0.46935	0.296374	0.487323	0.419428	0.413916	0.508078	0.289772	0.780358	0.235304	0.496981	0.637452	0.504889	0.975136	0.55236	0.149321	0.73185	0.392609	0.263864	0.308244	0.53095	0.181208	0.219247	0.328405	0.458831	0.605853	0.606936	0.648908
TCGA-HU-A4GD	0.429078	0.477301	0.312666	0.251688	0.458908	0.273973	0.336325	0.431091	0.208554	0.649107	0.208073	0.452991	0.474998	0.455023	0.956839	0.502169	0.289888	0.724461	0.449008	0.269578	0.27263	0.457568	0.210499	0.244043	0.413826	0.349925	0.584559	0.727435	0.497144
TCGA-VQ-A8DV	0.349006	0.305847	0.348252	0.321771	0.440352	0.356562	0.332372	0.389498	0.237722	0.630977	0.157483	0.437402	0.555902	0.41786	0.862679	0.481967	0.119081	0.652009	0.324148	0.26102	0.264502	0.436992	0.151625	0.214456	0.269654	0.385626	0.609581	0.507001	0.545726
TCGA-CG-4306	0.604662	0.608467	0.491162	0.444164	0.531828	0.560621	0.468985	0.691158	0.405892	0.854481	0.354313	0.616372	0.760171	0.511047	0.985734	0.654754	0.304439	0.794452	0.462087	0.421587	0.396738	0.722446	0.462518	0.354841	0.406017	0.560122	0.648269	0.739822	0.631579
TCGA-VQ-A8PH	0.496533	0.386837	0.431311	0.439812	0.4735	0.564941	0.424313	0.637529	0.279612	0.752413	0.307643	0.601566	0.537366	0.482845	0.9737	0.516509	0.233275	0.658899	0.416339	0.335273	0.464091	0.651396	0.524981	0.299326	0.420715	0.522563	0.613583	0.541336	0.551957
TCGA-R5-A7ZR	0.528805	0.538662	0.437389	0.417388	0.494249	0.396806	0.414673	0.459772	0.358128	0.757699	0.260689	0.542246	0.639381	0.499418	0.978619	0.567717	0.220315	0.74407	0.438912	0.321996	0.375501	0.672995	0.326862	0.294878	0.331686	0.484861	0.638904	0.753473	0.578044
TCGA-HF-7131	0.426649	0.61681	0.42794	0.367987	0.513114	0.632979	0.450957	0.629843	0.373639	0.842646	0.207424	0.533967	0.674978	0.525047	0.989213	0.616375	0.303416	0.769462	0.478453	0.364741	0.399902	0.75746	0.324066	0.310151	0.397731	0.547623	0.649718	0.667218	0.62077
TCGA-HU-8238	0.551172	0.573254	0.418966	0.446867	0.536731	0.5135	0.446219	0.666984	0.47209	0.758035	0.21611	0.579567	0.690155	0.747876	0.992296	0.607126	0.118229	0.817334	0.455219	0.364602	0.390155	0.667027	0.506971	0.290934	0.387128	0.546799	0.641038	0.846435	0.678081
TCGA-VQ-AA6A	0.449013	0.457959	0.384209	0.335678	0.459771	0.354175	0.361045	0.434771	0.217585	0.713844	0.316095	0.43348	0.60382	0.458862	0.974648	0.532006	0.152788	0.678858	0.401865	0.271378	0.289849	0.511397	0.240193	0.213421	0.309314	0.408586	0.620922	0.60218	0.613518
TCGA-BR-8081	0.641574	0.68182	0.504025	0.537012	0.550888	0.759166	0.556764	0.799498	0.522891	0.836233	0.270494	0.723036	0.776447	0.542042	0.993857	0.649827	0.287103	0.802393	0.575753	0.553578	0.520935	0.886262	0.649433	0.44524	0.512321	0.6783	0.678006	0.780136	0.623589
TCGA-VQ-AA6G	0.453618	0.571455	0.411538	0.358879	0.49738	0.354061	0.422093	0.460996	0.32967	0.747057	0.245227	0.437029	0.587982	0.449359	0.978558	0.556596	0.252657	0.752019	0.428467	0.309351	0.319671	0.489286	0.242129	0.291312	0.326216	0.44459	0.637291	0.749625	0.633132
TCGA-BR-8686	0.559292	0.572179	0.49486	0.506182	0.525469	0.893708	0.495532	0.827895	0.440778	0.814453	0.300074	0.68362	0.715351	0.674059	0.993865	0.647889	0.424544	0.753875	0.543731	0.448938	0.461453	0.85625	0.57217	0.365423	0.432206	0.674124	0.634705	0.675197	0.684826
TCGA-VQ-A94O	0.47124	0.425585	0.411839	0.311159	0.489607	0.410391	0.416797	0.702287	0.324847	0.720204	0.229018	0.557089	0.59456	0.320058	0.974638	0.548175	0.20241	0.703386	0.408347	0.331719	0.434476	0.668561	0.366564	0.325316	0.460691	0.484382	0.609947	0.549773	0.551233
TCGA-FP-8211	0.618977	0.526223	0.421293	0.407511	0.498919	0.67345	0.44036	0.615922	0.291094	0.826094	0.32318	0.576038	0.625185	0.518882	0.992152	0.5343	0.458648	0.764915	0.444698	0.334969	0.410283	0.669187	0.362269	0.305362	0.425575	0.536297	0.616293	0.699012	0.602443
TCGA-BR-7197	0.365523	0.44372	0.427461	0.277206	0.439456	0.337236	0.362472	0.377192	0.15048	0.667335	0.234909	0.431331	0.684268	0.267618	0.984608	0.461339	0.187006	0.684754	0.38807	0.248327	0.297196	0.511453	0.384141	0.210287	0.315149	0.399728	0.58926	0.599191	0.670641
TCGA-FP-7735	0.409635	0.531828	0.457641	0.456924	0.514953	0.577559	0.456214	0.662119	0.392612	0.83739	0.22062	0.590803	0.672526	0.456869	0.975664	0.536664	0.162735	0.742299	0.482007	0.372545	0.442979	0.774456	0.569344	0.30695	0.438028	0.570977	0.637923	0.574266	0.650047
TCGA-D7-A6EY	0.58594	0.660445	0.513283	0.599931	0.549821	0.70079	0.527319	0.795831	0.452367	0.873844	0.415751	0.722791	0.751362	0.430914	0.99773	0.65531	0.295174	0.810888	0.546766	0.485864	0.505395	0.833513	0.659891	0.41226	0.397116	0.674003	0.668263	0.77526	0.64344
TCGA-HU-A4GH	0.40079	0.51765	0.384163	0.348056	0.494317	0.380833	0.403663	0.613498	0.226157	0.772413	0.252191	0.479851	0.621093	0.328656	0.962234	0.59615	0.189962	0.683966	0.416275	0.296272	0.375089	0.51242	0.351498	0.250766	0.33017	0.457651	0.601131	0.643152	0.603089
TCGA-CG-4437	0.595016	0.641597	0.473236	0.474974	0.542357	0.749048	0.506465	0.790556	0.463979	0.899511	0.213217	0.699694	0.700242	0.568777	0.997693	0.596435	0.180981	0.796178	0.542508	0.488255	0.45713	0.805434	0.594901	0.358754	0.402046	0.606395	0.63389	0.783606	0.609373
TCGA-D7-6815	0.451672	0.558289	0.451342	0.315065	0.471482	0.384187	0.417329	0.424185	0.395516	0.806105	0.264152	0.500291	0.711376	0.353174	0.988414	0.526587	0.208037	0.745509	0.428117	0.335368	0.349726	0.682431	0.275974	0.256021	0.419188	0.474956	0.629399	0.64643	0.580618
TCGA-CD-8525	0.598388	0.53398	0.493712	0.458889	0.536131	0.756551	0.510462	0.718856	0.402065	0.847253	0.173915	0.698341	0.68798	0.453227	0.989891	0.57835	0.305747	0.804995	0.533941	0.436445	0.495682	0.738589	0.565647	0.363334	0.406999	0.592654	0.643234	0.886538	0.571521
TCGA-CG-5719	0.473812	0.558357	0.473795	0.368366	0.529131	0.397772	0.46478	0.640726	0.401215	0.832305	0.245617	0.531098	0.762066	0.500637	0.981575	0.602928	0.271301	0.761575	0.47202	0.329165	0.403381	0.801626	0.444377	0.279385	0.350128	0.565444	0.640947	0.726732	0.675338
TCGA-RD-A8NB	0.610077	0.630666	0.461642	0.480393	0.5344	0.612914	0.48657	0.744912	0.43135	0.869123	0.311596	0.698434	0.695229	0.497973	0.996068	0.641982	0.312624	0.804328	0.533283	0.437672	0.442982	0.770136	0.595429	0.371208	0.380897	0.603523	0.656627	0.815583	0.737516
TCGA-BR-A4IV	0.385801	0.41459	0.387038	0.378203	0.505434	0.418576	0.394359	0.472498	0.424482	0.750336	0.265995	0.495927	0.593918	0.636744	0.941109	0.574478	0.310408	0.67527	0.386249	0.321112	0.379034	0.602456	0.461267	0.248666	0.345299	0.518196	0.613118	0.559441	0.746136
TCGA-HF-A5NB	0.407802	0.584424	0.420716	0.307308	0.466999	0.618257	0.417939	0.586705	0.281749	0.757144	0.170336	0.574159	0.659288	0.148013	0.974455	0.532685	0.156085	0.704612	0.484954	0.377774	0.379131	0.609504	0.420375	0.314849	0.352442	0.465407	0.607845	0.678005	0.555641
TCGA-FP-8099	0.622743	0.53301	0.452068	0.365812	0.493906	0.340476	0.422889	0.543149	0.292091	0.871372	0.161956	0.521985	0.719745	0.435426	0.991456	0.543822	0.145342	0.799079	0.442889	0.330221	0.317598	0.660206	0.271496	0.244457	0.417026	0.45725	0.605309	0.822216	0.574631
TCGA-VQ-A94T	0.332276	0.473767	0.384052	0.33906	0.457914	0.340533	0.377034	0.631355	0.250124	0.626223	0.169452	0.453372	0.565431	0.218199	0.959724	0.502845	0.295515	0.627584	0.341805	0.332769	0.270406	0.465469	0.170748	0.256612	0.343253	0.410492	0.616809	0.483833	0.568724
TCGA-CD-8533	0.342085	0.303586	0.366505	0.288189	0.401946	0.29148	0.320661	0.317192	0.17307	0.64749	0.150814	0.383627	0.553503	0.316294	0.950463	0.475762	0.169954	0.5929	0.390135	0.234287	0.281522	0.421986	0.197709	0.150117	0.243719	0.385078	0.579934	0.546023	0.651334
TCGA-CD-8530	0.488157	0.475633	0.394124	0.392638	0.524394	0.545672	0.413516	0.538204	0.436417	0.772111	0.336259	0.513422	0.639547	0.638146	0.963438	0.563346	0.166089	0.73376	0.45	0.337961	0.384289	0.658557	0.417725	0.294778	0.500816	0.527831	0.6391	0.670019	0.724029
TCGA-CG-4469	0.543353	0.606392	0.432743	0.313945	0.510737	0.364008	0.448377	0.540556	0.639806	0.825527	0.249563	0.533576	0.756256	0.206995	0.981316	0.651048	0.316319	0.748894	0.453176	0.378474	0.398019	0.75638	0.278871	0.356915	0.365415	0.523604	0.657634	0.703551	0.542275
TCGA-VQ-A8PE	0.556468	0.480576	0.384491	0.485566	0.514465	0.525721	0.441529	0.602989	0.485638	0.800145	0.273875	0.62251	0.664955	0.420207	0.989183	0.595438	0.199511	0.745678	0.478261	0.390989	0.460834	0.702495	0.53588	0.374068	0.33122	0.545781	0.640948	0.658334	0.57603
TCGA-CD-8534	0.513522	0.528007	0.409196	0.407183	0.48154	0.489115	0.403791	0.518101	0.469451	0.78887	0.199813	0.570182	0.710592	0.693694	0.986427	0.609338	0.383391	0.740671	0.453902	0.327178	0.357893	0.652419	0.481144	0.241226	0.349424	0.532257	0.619824	0.763472	0.681599
TCGA-VQ-A94P	0.41435	0.460651	0.393109	0.39228	0.497683	0.61155	0.41969	0.6473	0.341773	0.794114	0.201774	0.59302	0.633185	0.562565	0.961244	0.606461	0.317001	0.690449	0.433681	0.365949	0.387222	0.749616	0.460378	0.292512	0.355112	0.569461	0.615846	0.657046	0.775168
GSM387789	0.570535	0.636497	0.474912	0.357283	0.528081	0.760359	0.520091	0.76196	0.369361	0.866188	0.338919	0.655635	0.79838	0.45061	0.987367	0.640536	0.2983	0.784353	0.5029	0.500832	0.449371	0.885239	0.530335	0.350011	0.382125	0.619997	0.641751	0.785183	0.585823
GSM387791	0.783228	0.650044	0.536364	0.717311	0.542657	0.897175	0.528211	0.821858	0.297336	0.891352	0.386407	0.755702	0.767609	0.207247	0.996616	0.654912	0.196328	0.760486	0.574286	0.521051	0.540079	0.791906	0.60884	0.449456	0.526949	0.777491	0.665999	0.821978	0.616257
GSM387792	0.407685	0.491584	0.432094	0.276908	0.488929	0.46689	0.40186	0.528634	0.346869	0.737605	0.168986	0.567302	0.65953	0.459201	0.987423	0.530761	0.1317	0.758833	0.478057	0.321293	0.347943	0.638095	0.451781	0.27029	0.354938	0.460889	0.614131	0.711224	0.648918
GSM387794	0.375134	0.528165	0.403775	0.32324	0.488379	0.744103	0.392188	0.663923	0.315733	0.762493	0.179128	0.571196	0.670717	0.585626	0.962037	0.556798	0.245098	0.743573	0.398271	0.334147	0.293299	0.684136	0.490768	0.28883	0.392764	0.524761	0.627498	0.717472	0.618121
GSM387795	0.444783	0.418528	0.362084	0.289185	0.449448	0.587336	0.396041	0.481207	0.347956	0.742751	0.225701	0.544344	0.561383	0.497593	0.936816	0.55044	0.20798	0.649092	0.394831	0.351483	0.322814	0.591258	0.394647	0.279786	0.396701	0.495136	0.595638	0.609713	0.637048
GSM387796	0.58834	0.581475	0.494214	0.296571	0.482071	0.748877	0.466324	0.665406	0.136976	0.878022	0.129944	0.678779	0.602838	0.152614	0.998089	0.541081	0.0907747	0.779805	0.545618	0.323493	0.382261	0.399022	0.397539	0.33222	0.480494	0.450059	0.620912	0.717243	0.566726
GSM387800	0.527535	0.560351	0.460941	0.357246	0.498284	0.458762	0.427427	0.495263	0.275379	0.81121	0.18011	0.552507	0.648305	0.430093	0.994864	0.528904	0.237765	0.770963	0.469302	0.314872	0.33031	0.561075	0.413732	0.303972	0.371335	0.468729	0.621503	0.855861	0.664393
GSM387801	0.564784	0.557184	0.431215	0.308899	0.478966	0.480248	0.423875	0.549672	0.411595	0.703866	0.279884	0.527086	0.590085	0.348046	0.980159	0.507555	0.222532	0.723311	0.459593	0.349302	0.365244	0.368101	0.335496	0.273275	0.363194	0.439697	0.594322	0.643423	0.595069
GSM387802	0.675449	0.7765	0.536633	0.523069	0.579005	0.785483	0.561329	0.802342	0.450414	0.928597	0.361504	0.735865	0.644417	0.326651	0.999943	0.591595	0.227761	0.803522	0.625774	0.489788	0.571773	0.672824	0.55316	0.549182	0.452108	0.65705	0.682975	0.768853	0.545106
GSM387803	0.55339	0.538529	0.483661	0.361771	0.459154	0.536975	0.430452	0.482337	0.219517	0.802792	0.316383	0.568392	0.591643	0.189437	0.991888	0.539981	0.237879	0.714007	0.468812	0.313868	0.396631	0.161712	0.486175	0.275343	0.39764	0.417641	0.60506	0.610284	0.593531
GSM387804	0.37304	0.497972	0.401371	0.304933	0.472015	0.655033	0.393997	0.642777	0.30727	0.771873	0.293796	0.586168	0.641299	0.532211	0.943949	0.570588	0.00539988	0.698007	0.470154	0.330632	0.359626	0.622748	0.371896	0.270974	0.379757	0.548791	0.614159	0.648914	0.61345
GSM387805	0.466237	0.65638	0.474004	0.383658	0.506709	0.551356	0.46411	0.687544	0.365193	0.870667	0.327827	0.681282	0.609458	0.199234	0.994211	0.574675	0.297505	0.796022	0.552713	0.417421	0.414002	0.513727	0.481188	0.339756	0.486278	0.482471	0.616609	0.817707	0.644088
GSM387806	0.628308	0.798018	0.488619	0.596075	0.558766	0.843063	0.53273	0.86013	0.459836	0.860618	0.250017	0.705043	0.712037	0.522669	0.993955	0.642993	0.36344	0.800592	0.565419	0.562747	0.495339	0.736031	0.56949	0.442014	0.446323	0.705756	0.684934	0.718411	0.657746
GSM387807	0.525891	0.503593	0.48658	0.384341	0.493122	0.304326	0.435434	0.395997	0.353886	0.823717	0.35866	0.411027	0.743621	0.153514	0.986469	0.582666	0.240607	0.693886	0.382506	0.329196	0.30005	0.518502	0.237467	0.247621	0.416079	0.448464	0.614642	0.530222	0.689537
GSM387808	0.484103	0.421503	0.352723	0.389149	0.482119	0.330472	0.388447	0.406163	0.340856	0.648436	0.237357	0.465387	0.614525	0.277262	0.94411	0.521535	0.214062	0.709206	0.455902	0.295274	0.324247	0.605582	0.300736	0.240213	0.300137	0.413996	0.603472	0.590829	0.563491
GSM387809	0.509308	0.490834	0.409753	0.2962	0.484908	0.409254	0.397215	0.439386	0.166525	0.736912	0.220075	0.511334	0.607156	0.252321	0.986766	0.507206	0.254704	0.705014	0.418177	0.300278	0.319022	0.393623	0.419036	0.284709	0.403758	0.391096	0.622822	0.499644	0.54813
GSM387810	0.697767	0.612267	0.428913	0.631104	0.50328	0.580458	0.469791	0.524008	0.401094	0.830187	0.294985	0.642162	0.722298	0.242866	0.987288	0.637262	0.0241573	0.735056	0.520421	0.408203	0.484488	0.758881	0.64635	0.403647	0.381757	0.646326	0.63971	0.731814	0.596208
GSM387811	0.46428	0.57916	0.376917	0.355417	0.538196	0.402831	0.448075	0.537814	0.629219	0.721209	0.0986063	0.641939	0.695464	0.28413	0.994143	0.504953	0.317456	0.796514	0.492842	0.392018	0.366737	0.666629	0.492786	0.395878	0.41117	0.458634	0.625416	0.735748	0.540225
GSM387812	0.53405	0.653696	0.514828	0.409367	0.525868	0.62019	0.499926	0.587265	0.495281	0.846943	0.193042	0.576027	0.735584	0.58836	0.995709	0.550071	0.306827	0.792236	0.479319	0.40414	0.433026	0.767692	0.497714	0.363467	0.404181	0.54949	0.650614	0.803299	0.606934
GSM387813	0.464869	0.616969	0.458898	0.319093	0.488296	0.37748	0.435416	0.701215	0.331743	0.688184	0.108431	0.60684	0.680759	0.243135	0.98717	0.500196	0.18729	0.761858	0.483509	0.380161	0.346295	0.556073	0.324308	0.339532	0.405859	0.416076	0.632981	0.701455	0.51747
GSM387814	0.722985	0.651734	0.465811	0.569837	0.548219	0.928665	0.521878	0.807235	0.404779	0.888949	0.389831	0.695581	0.734869	0.542089	0.992884	0.66822	0.298528	0.7809	0.518396	0.528097	0.504425	0.927755	0.540781	0.433425	0.472562	0.730279	0.674832	0.741425	0.637972
GSM387815	0.41103	0.563038	0.406454	0.453005	0.487205	0.602797	0.396901	0.636526	0.309912	0.781857	0.269436	0.555165	0.604906	0.391237	0.984909	0.565646	0.184221	0.717636	0.431599	0.330809	0.356063	0.531461	0.533073	0.276713	0.346479	0.526346	0.638858	0.638104	0.64622
GSM387816	0.530026	0.607178	0.483701	0.465059	0.525054	0.912238	0.508771	0.900511	0.360327	0.846551	0.353719	0.712782	0.682943	0.448144	0.987638	0.626407	0.324504	0.76591	0.545679	0.489509	0.480566	0.890184	0.529562	0.378779	0.445966	0.663033	0.650939	0.707795	0.601924
GSM387817	0.341841	0.481068	0.369343	0.371954	0.483736	0.524243	0.374119	0.45653	0.342082	0.774166	0.159881	0.527484	0.595298	0.398535	0.981243	0.54372	0.215029	0.66701	0.414396	0.272787	0.326169	0.662479	0.502214	0.283613	0.345937	0.511288	0.62167	0.552788	0.598037
GSM387818	0.349693	0.400658	0.436032	0.323826	0.489102	0.377366	0.416253	0.451149	0.397015	0.656321	0.114128	0.525188	0.647962	0.464438	0.960527	0.52251	0.153868	0.65201	0.433895	0.273647	0.35102	0.677599	0.453108	0.310195	0.37877	0.426558	0.586141	0.474668	0.539111
GSM387819	0.580467	0.515697	0.495339	0.357285	0.537799	0.620872	0.470943	0.572867	0.522096	0.827265	0.203956	0.538545	0.741587	0.560328	0.95029	0.679802	0.258569	0.768942	0.478262	0.430217	0.378801	0.918149	0.190093	0.298082	0.319464	0.577962	0.641726	0.653268	0.747865
GSM387820	0.435448	0.532903	0.412103	0.461912	0.49997	0.533621	0.421101	0.615984	0.37243	0.814319	0.343401	0.61398	0.638706	0.534915	0.982913	0.543847	0.349969	0.74381	0.473773	0.353512	0.36067	0.762178	0.509133	0.329945	0.355769	0.545391	0.628898	0.658786	0.65113
GSM387821	0.34676	0.577079	0.404705	0.423367	0.475043	0.64304	0.414768	0.696926	0.322916	0.805855	0.186694	0.500013	0.618301	0.59595	0.964239	0.580781	0.220599	0.702738	0.416899	0.32675	0.399726	0.552038	0.335252	0.306719	0.358901	0.556586	0.641613	0.738809	0.653741
GSM387822	0.546015	0.53883	0.445369	0.340639	0.496221	0.398113	0.418614	0.468761	0.235449	0.766687	0.245765	0.497927	0.736051	0.204728	0.986974	0.556989	0.00068209	0.757374	0.432171	0.331602	0.313414	0.519411	0.32875	0.272283	0.330796	0.426076	0.621791	0.675587	0.540184
GSM387823	0.47895	0.528257	0.487735	0.31757	0.486463	0.492696	0.481181	0.578534	0.329384	0.792764	0.171344	0.632272	0.728826	0.401006	0.985831	0.529785	0.115614	0.770405	0.45595	0.436263	0.400249	0.665208	0.500517	0.345028	0.439548	0.504362	0.626482	0.744304	0.572401
GSM387824	0.353337	0.515956	0.432589	0.332407	0.510104	0.674075	0.434129	0.753904	0.625012	0.805359	0.218491	0.644677	0.693017	0.748261	0.960083	0.644804	0.299437	0.729421	0.48398	0.429408	0.392032	0.744614	0.425072	0.33181	0.375744	0.58884	0.620795	0.719012	0.686142
GSM387825	0.536829	0.542261	0.516572	0.420652	0.518662	0.526516	0.476251	0.648091	0.356694	0.80426	0.234378	0.612175	0.749088	0.50373	0.988736	0.616985	0.245836	0.823155	0.475815	0.411423	0.440107	0.810038	0.578219	0.333478	0.376167	0.603101	0.650142	0.880743	0.637788
GSM387826	0.451069	0.407028	0.430585	0.428063	0.470357	0.521173	0.403271	0.777407	0.363125	0.783987	0.348706	0.571967	0.670767	0.551054	0.93001	0.583967	0.392486	0.684381	0.451619	0.356576	0.386754	0.602626	0.427481	0.277115	0.379033	0.574472	0.602374	0.690391	0.631851
GSM387827	0.344571	0.409908	0.413429	0.27151	0.487823	0.21429	0.384277	0.554039	0.482709	0.724329	0.260302	0.50473	0.64023	0.571083	0.979118	0.5503	0.155914	0.683389	0.405427	0.331091	0.303658	0.646337	0.341321	0.268905	0.368852	0.484397	0.62518	0.594544	0.613044
GSM387828	0.510655	0.833966	0.478427	0.3625	0.521745	0.683965	0.524765	0.819116	0.434873	0.852056	0.184436	0.719655	0.775165	0.199834	0.994834	0.549432	0.271358	0.764869	0.512045	0.57698	0.449147	0.76502	0.49176	0.458739	0.405572	0.574809	0.654555	0.693757	0.487383
GSM387829	0.486351	0.55022	0.420467	0.58527	0.521262	0.58421	0.447366	0.77071	0.504767	0.824386	0.300243	0.575906	0.69064	0.578469	0.950553	0.631776	0.359234	0.742363	0.463098	0.374945	0.430234	0.658614	0.509871	0.290254	0.38526	0.672215	0.656425	0.686544	0.672949
GSM387830	0.544283	0.524722	0.446744	0.355704	0.529859	0.751606	0.472007	0.782663	0.310265	0.808908	0.327674	0.685982	0.713578	0.33714	0.981336	0.596074	0.231797	0.770481	0.537212	0.446594	0.442195	0.769056	0.553576	0.376602	0.420724	0.599396	0.650881	0.762166	0.574386
GSM387831	0.546573	0.511994	0.459276	0.390062	0.509242	0.472006	0.458608	0.601145	0.320647	0.763687	0.212844	0.616759	0.641807	0.438304	0.98923	0.567751	0.155687	0.779704	0.489287	0.417177	0.430131	0.797022	0.366043	0.332469	0.445803	0.523898	0.630592	0.617758	0.564795
GSM387832	0.48485	0.446329	0.399145	0.520396	0.493121	0.538567	0.428886	0.707514	0.510149	0.829958	0.305135	0.547609	0.708007	0.702362	0.960299	0.64867	0.338203	0.750781	0.463745	0.361311	0.413921	0.706986	0.566833	0.286682	0.361366	0.628636	0.618668	0.774641	0.753161
GSM387833	0.370172	0.453463	0.406929	0.280533	0.470157	0.444609	0.397123	0.411355	0.341251	0.719216	0.190054	0.51719	0.714368	0.205795	0.969344	0.496146	0.177798	0.727892	0.438585	0.270537	0.351544	0.61928	0.362889	0.233246	0.318004	0.453566	0.61428	0.640889	0.573985
GSM387834	0.441111	0.461932	0.399515	0.375362	0.48898	0.594668	0.411631	0.594459	0.34452	0.796689	0.215011	0.522599	0.645419	0.600555	0.941627	0.574255	0.263571	0.756689	0.434466	0.355237	0.361003	0.634684	0.33623	0.285852	0.327142	0.523326	0.62535	0.678674	0.67382
GSM387835	0.697599	0.820439	0.55675	0.478069	0.561597	0.785483	0.586464	0.920632	0.343473	0.884286	0.331563	0.751573	0.822939	0.417367	0.994953	0.70811	0.26124	0.843228	0.581232	0.576137	0.549204	0.906497	0.514111	0.486004	0.476886	0.7169	0.691132	0.83712	0.59866
GSM387836	0.615364	0.498712	0.443829	0.314161	0.490048	0.42767	0.421784	0.527574	0.245678	0.819343	0.287364	0.513967	0.657922	0.326984	0.975511	0.566075	0.278236	0.751771	0.435691	0.335242	0.380572	0.611095	0.276585	0.27871	0.320472	0.492845	0.622829	0.794897	0.618655
GSM387837	0.4405	0.425106	0.436744	0.298138	0.482623	0.538339	0.39554	0.484292	0.252786	0.79497	0.116104	0.539192	0.720858	0.349445	0.979028	0.506935	0.21122	0.710003	0.420325	0.340158	0.322097	0.657023	0.453519	0.243738	0.292315	0.474169	0.631348	0.559822	0.608178
GSM387838	0.45345	0.505405	0.433462	0.313394	0.511547	0.486444	0.421691	0.594615	0.600131	0.789656	0.297825	0.522149	0.695516	0.744454	0.939636	0.709396	0.331439	0.706951	0.44337	0.367516	0.350066	0.657307	0.350666	0.269252	0.358378	0.570225	0.632725	0.67665	0.6752
GSM387839	0.529219	0.683977	0.491386	0.333535	0.507484	0.707327	0.476901	0.778284	0.380951	0.833943	0.218372	0.697571	0.724563	0.182542	0.99561	0.569832	0.257944	0.75669	0.444908	0.454638	0.424155	0.734156	0.428032	0.36098	0.428319	0.517402	0.622992	0.67503	0.536561
GSM387840	0.362704	0.451738	0.389037	0.322871	0.456751	0.543966	0.380892	0.669977	0.307952	0.747313	0.348214	0.523866	0.612265	0.710225	0.924073	0.543866	0.287501	0.626828	0.365178	0.330277	0.338911	0.69107	0.307072	0.280263	0.412192	0.511379	0.602013	0.591025	0.613458
GSM387841	0.542593	0.59139	0.454357	0.533908	0.534622	0.751435	0.503034	0.831529	0.501858	0.875713	0.298901	0.632202	0.748438	0.340924	0.963299	0.663402	0.439834	0.765539	0.518	0.479466	0.447534	0.865856	0.535654	0.351286	0.431069	0.694149	0.648473	0.698621	0.657994
GSM387842	0.560088	0.494137	0.54061	0.344196	0.492009	0.71824	0.477337	0.616728	0.474086	0.806807	0.243706	0.636184	0.681498	0.275806	0.994934	0.55051	0.0796908	0.808566	0.445141	0.43687	0.411331	0.681862	0.565503	0.342073	0.434841	0.530116	0.638641	0.800188	0.566173
GSM387843	0.381048	0.382303	0.370417	0.366083	0.43901	0.456034	0.398477	0.484315	0.271304	0.746729	0.103969	0.545582	0.665436	0.326589	0.956944	0.531036	0.227591	0.649494	0.37598	0.400347	0.366675	0.682146	0.237877	0.374028	0.40113	0.460604	0.597354	0.52794	0.439313
GSM387845	0.506365	0.534242	0.428329	0.426437	0.504202	0.545103	0.433831	0.567073	0.437087	0.810729	0.188279	0.572456	0.746078	0.509264	0.982681	0.60592	0.161769	0.789897	0.439935	0.405149	0.381881	0.76826	0.373904	0.2435	0.359139	0.541742	0.643672	0.63945	0.645461
GSM387846	0.539779	0.607374	0.500135	0.383032	0.535531	0.523333	0.499616	0.713136	0.439918	0.8215	0.278375	0.680798	0.759539	0.333286	0.995271	0.580044	0.149605	0.828712	0.522018	0.450201	0.453786	0.693685	0.498334	0.323738	0.4237	0.525887	0.643997	0.82408	0.477522
GSM387847	0.443603	0.498848	0.430696	0.336397	0.493449	0.651282	0.432968	0.694245	0.342044	0.756759	0.30714	0.515657	0.674142	0.659838	0.939385	0.689188	0.326266	0.727588	0.425295	0.398358	0.38245	0.788211	0.143412	0.294279	0.393076	0.551951	0.608324	0.677121	0.776363
GSM387848	0.642261	0.564269	0.529588	0.497369	0.554983	0.877053	0.495096	0.833417	0.466234	0.808593	0.213295	0.667877	0.728315	0.554683	0.987765	0.662017	0.275053	0.819602	0.507332	0.443796	0.450604	0.839993	0.517245	0.369719	0.415056	0.678231	0.649647	0.83648	0.694519
GSM387849	0.485014	0.51362	0.421626	0.307643	0.526918	0.603081	0.427023	0.597521	0.586163	0.80475	0.175203	0.536476	0.741552	0.639967	0.979675	0.634366	0.289604	0.806645	0.441693	0.384508	0.352325	0.763883	0.290255	0.295328	0.326208	0.562308	0.6394	0.831418	0.759839
GSM387850	0.595701	0.548865	0.462334	0.578495	0.542468	0.645427	0.494153	0.757922	0.640323	0.822001	0.333965	0.634512	0.7341	0.702055	0.968134	0.701904	0.357131	0.76826	0.478053	0.439624	0.495647	0.912124	0.570397	0.377484	0.473737	0.704469	0.650166	0.677006	0.732874
GSM387851	0.521884	0.572534	0.425715	0.333412	0.491222	0.519866	0.435062	0.534219	0.382608	0.825716	0.350155	0.55417	0.701905	0.542862	0.968878	0.585568	0.189166	0.771482	0.463407	0.409517	0.385566	0.870005	0.340157	0.31717	0.373393	0.567736	0.623945	0.721757	0.650725
GSM387852	0.398663	0.477082	0.45015	0.283081	0.488594	0.485477	0.411958	0.542937	0.4938	0.760852	0.149765	0.447823	0.773543	0.474083	0.93611	0.558909	0.259194	0.706921	0.433864	0.335743	0.34434	0.746206	0.166199	0.282044	0.302057	0.505792	0.629604	0.564298	0.657682
GSM387853	0.485802	0.477995	0.384842	0.369605	0.479353	0.519297	0.405821	0.719112	0.420416	0.7619	0.352324	0.586064	0.660976	0.710946	0.958359	0.597462	0.281646	0.68101	0.446306	0.395649	0.36323	0.740181	0.418125	0.365855	0.390792	0.540117	0.619728	0.624314	0.633927
GSM387854	0.455467	0.353949	0.324966	0.384513	0.399706	0.473029	0.352199	0.595514	0.272964	0.727329	0.219615	0.56361	0.582649	0.227734	0.978378	0.454638	0.255329	0.548933	0.375783	0.303438	0.327257	0.550787	0.474525	0.336093	0.392924	0.45465	0.581096	0.455213	0.482019
GSM387855	0.362097	0.531641	0.433101	0.342609	0.474238	0.374922	0.379207	0.362411	0.242992	0.651862	0.239642	0.424457	0.585679	0.358169	0.895259	0.454285	0.174103	0.727874	0.417001	0.253613	0.265881	0.478884	0.20597	0.190959	0.352396	0.363036	0.605842	0.533792	0.574128
GSM387856	0.551412	0.596866	0.538355	0.31898	0.577656	0.400898	0.499205	0.627599	0.548797	0.779239	0.227488	0.706024	0.754768	0.402653	0.979939	0.68355	0.146251	0.81123	0.495015	0.400899	0.418742	0.778946	0.560722	0.398143	0.394765	0.546494	0.652649	0.715018	0.520867
GSM387857	0.635872	0.456854	0.429039	0.594154	0.515154	0.43739	0.472244	0.563762	0.51655	0.781867	0.222181	0.584921	0.700945	0.59603	0.967013	0.644165	0.231115	0.717213	0.474075	0.395825	0.476612	0.794577	0.614029	0.316562	0.394252	0.671111	0.642389	0.661213	0.781714
GSM387858	0.506562	0.550797	0.488233	0.288579	0.481721	0.611664	0.469268	0.632876	0.24988	0.831835	0.194064	0.562914	0.71093	0.491896	0.987768	0.575952	0.157108	0.729485	0.484602	0.419653	0.415845	0.819758	0.245991	0.256615	0.36554	0.566594	0.622038	0.60482	0.587613
GSM387859	0.500492	0.615229	0.470751	0.565517	0.551068	0.870119	0.526238	0.951694	0.555926	0.84355	0.200501	0.741705	0.787557	0.443709	0.981722	0.699008	0.389246	0.732697	0.602477	0.527163	0.502899	0.952311	0.51967	0.479815	0.441992	0.764088	0.679438	0.676642	0.747261
GSM387860	0.689716	0.620439	0.521758	0.500617	0.576207	0.813449	0.546067	0.802566	0.522013	0.904198	0.293977	0.701697	0.735335	0.551413	0.995202	0.680776	0.280339	0.827392	0.525998	0.495709	0.503888	0.897346	0.621567	0.399286	0.443829	0.689444	0.677306	0.823032	0.658101
GSM387861	0.54	0.583647	0.457657	0.372235	0.486955	0.364179	0.469385	0.495412	0.300125	0.790956	0.336453	0.549269	0.719186	0.452169	0.976491	0.576158	0.281021	0.797297	0.483052	0.4366	0.361522	0.69522	0.431448	0.327452	0.447885	0.493519	0.620641	0.789031	0.540901
GSM387862	0.558707	0.561671	0.459258	0.409763	0.546354	0.527142	0.468494	0.689874	0.471686	0.830651	0.234136	0.669476	0.734974	0.591533	0.981019	0.651118	0.305917	0.79232	0.524395	0.404433	0.432137	0.671915	0.521626	0.340318	0.358152	0.603268	0.676143	0.741746	0.778233
GSM387863	0.484499	0.503214	0.42459	0.499376	0.537422	0.558518	0.449723	0.675595	0.44641	0.767497	0.152524	0.564409	0.683041	0.603821	0.957547	0.70386	0.316831	0.719393	0.51589	0.340191	0.432519	0.815324	0.578594	0.384723	0.351063	0.646754	0.662344	0.598945	0.754245
GSM387864	0.445508	0.622425	0.526537	0.362709	0.519508	0.813562	0.448908	0.68362	0.344255	0.86054	0.256561	0.616309	0.728602	0.472588	0.992619	0.596018	0.00466094	0.782404	0.503177	0.3622	0.446103	0.818507	0.417655	0.240622	0.395663	0.533591	0.632065	0.742492	0.597717
GSM387865	0.501105	0.552979	0.395324	0.333293	0.460791	0.00534304	0.413611	0.437421	0.365669	0.790252	0.248516	0.447667	0.708772	0.415244	0.977379	0.56097	0.29165	0.71574	0.438062	0.38643	0.312459	0.656284	0.271392	0.288808	0.319359	0.479235	0.600318	0.667953	0.612551
GSM387866	0.45319	0.532018	0.41341	0.346001	0.514866	0.802024	0.432975	0.736068	0.403879	0.801416	0.301367	0.545562	0.715576	0.528194	0.965115	0.693185	0.301427	0.769878	0.449263	0.381453	0.410147	0.90627	0.129611	0.278393	0.352387	0.619325	0.633408	0.637512	0.679373
GSM387867	0.478729	0.559113	0.457531	0.453816	0.523646	0.433582	0.444515	0.435592	0.429207	0.794941	0.354521	0.520749	0.666445	0.605287	0.969052	0.594139	0.190928	0.735816	0.426355	0.348277	0.413613	0.700961	0.545116	0.272404	0.384742	0.551144	0.661626	0.561564	0.716716
GSM387868	0.693189	0.598418	0.472744	0.442557	0.577203	0.531234	0.507342	0.676162	0.439514	0.82544	0.30569	0.678903	0.798613	0.424777	0.989768	0.727569	0.35804	0.785611	0.530886	0.474557	0.446178	0.914682	0.587024	0.317924	0.395637	0.653049	0.670197	0.714729	0.778336
GSM387869	0.512209	0.470955	0.43199	0.418484	0.498913	0.451145	0.422792	0.577854	0.455048	0.840021	0.411996	0.599488	0.691332	0.58359	0.962888	0.614287	0.314898	0.762275	0.496191	0.382378	0.402652	0.811004	0.454384	0.279932	0.36173	0.576241	0.643897	0.743814	0.623003
GSM387870	0.496446	0.504408	0.414479	0.365083	0.511035	0.703803	0.436368	0.659604	0.326978	0.83118	0.289281	0.582655	0.674755	0.455805	0.991771	0.609076	0.198204	0.788407	0.43337	0.369273	0.422364	0.762349	0.398376	0.307561	0.441455	0.563085	0.625992	0.714877	0.671102
GSM387871	0.44613	0.544162	0.426315	0.396188	0.494253	0.651623	0.418953	0.667108	0.258837	0.813444	0.304977	0.578883	0.645231	0.460325	0.990496	0.557965	0.221452	0.723466	0.428529	0.369757	0.389759	0.689649	0.449682	0.265225	0.349253	0.532192	0.626306	0.610513	0.613133
GSM387872	0.553491	0.565692	0.432392	0.363739	0.494174	0.433127	0.419541	0.49267	0.458901	0.78559	0.299413	0.525038	0.700768	0.592533	0.979088	0.549451	0.244074	0.781695	0.49454	0.354729	0.330971	0.757972	0.350948	0.241957	0.324405	0.505724	0.615197	0.82261	0.633469
GSM387873	0.660464	0.587735	0.482317	0.566497	0.527544	0.791394	0.495029	0.769804	0.357531	0.825131	0.361893	0.700244	0.649412	0.435115	0.994674	0.626215	0.23839	0.7434	0.507453	0.399536	0.502518	0.522537	0.547434	0.448544	0.42243	0.66268	0.633854	0.729229	0.656063
GSM387874	0.550902	0.575946	0.404797	0.344663	0.532792	0.2634	0.436257	0.486521	0.312313	0.797769	0.115075	0.580876	0.739905	0.431839	0.985168	0.602495	0.260729	0.772725	0.452122	0.369916	0.371035	0.709146	0.352005	0.31355	0.389397	0.526297	0.636856	0.755184	0.640383
GSM387875	0.378068	0.466246	0.373225	0.313727	0.494976	0.613028	0.403083	0.693861	0.420681	0.775583	0.221147	0.600968	0.71798	0.626392	0.976321	0.563598	0.2634	0.713079	0.45303	0.382438	0.357201	0.769283	0.482003	0.292065	0.362327	0.529722	0.62162	0.586082	0.650485
GSM387876	0.677807	0.592401	0.446922	0.446535	0.511635	0.914284	0.484086	0.874896	0.386244	0.852627	0.336304	0.634311	0.72368	0.599326	0.974255	0.688497	0.341954	0.793596	0.529996	0.446063	0.460702	0.892742	0.470566	0.332221	0.441878	0.689437	0.640307	0.874265	0.698679
GSM387877	0.698623	0.765941	0.535035	0.438236	0.570198	0.856989	0.595395	0.953166	0.461862	0.90302	0.462333	0.784081	0.781661	0.442794	0.99822	0.63504	0.322117	0.829881	0.584439	0.63094	0.580352	0.950094	0.591037	0.542543	0.554736	0.740943	0.683616	0.752082	0.537047
GSM387878	0.339871	0.483716	0.36572	0.298124	0.485857	0.480646	0.383206	0.40872	0.212937	0.700951	0.232784	0.44932	0.646312	0.577167	0.96137	0.618452	0.217928	0.699743	0.395487	0.268609	0.34158	0.55704	0.371019	0.276924	0.314996	0.483599	0.621302	0.559889	0.678355
GSM387879	0.442505	0.584952	0.401574	0.447949	0.501498	0.593418	0.416012	0.682671	0.342896	0.822584	0.297073	0.588359	0.597602	0.486585	0.980127	0.577462	0.158756	0.739467	0.442387	0.351857	0.349906	0.672881	0.511945	0.315297	0.374399	0.545568	0.628177	0.700258	0.615489
GSM387880	0.369456	0.515954	0.39077	0.374244	0.491205	0.534986	0.422716	0.705201	0.244921	0.814981	0.319817	0.525715	0.64749	0.63981	0.96484	0.609474	0.310408	0.719008	0.408257	0.353597	0.40275	0.739271	0.381019	0.269142	0.362264	0.568742	0.632776	0.698813	0.679078
GSM387881	0.445729	0.490762	0.366418	0.3649	0.467389	0.379355	0.380913	0.416547	0.317383	0.764222	0.239277	0.449086	0.612074	0.479781	0.96788	0.536244	0.30154	0.687838	0.395695	0.295644	0.330637	0.621725	0.42094	0.223374	0.355781	0.460091	0.608038	0.593002	0.664601
GSM387882	0.594534	0.56157	0.447152	0.408918	0.514329	0.43307	0.445369	0.470135	0.347694	0.792263	0.233883	0.5435	0.667517	0.418495	0.989817	0.625955	0.252828	0.748658	0.428376	0.319289	0.424322	0.727278	0.546772	0.324492	0.338433	0.550175	0.642138	0.610821	0.666314
GSM387883	0.617882	0.553617	0.47852	0.500812	0.525721	0.568522	0.465225	0.677584	0.416172	0.823273	0.406359	0.656031	0.755996	0.429481	0.989972	0.595191	0.311829	0.77678	0.510545	0.395359	0.409802	0.888137	0.576936	0.325826	0.404105	0.605245	0.646103	0.6993	0.641131
GSM387884	0.440866	0.622105	0.4647	0.418611	0.509606	0.484056	0.453728	0.773073	0.357428	0.799073	0.260179	0.52197	0.639144	0.408219	0.985539	0.600693	0.295743	0.776723	0.39588	0.377915	0.418609	0.730234	0.0797003	0.293614	0.369715	0.561681	0.643047	0.799488	0.617453
GSM387885	0.747605	0.571324	0.49065	0.79366	0.530678	0.727448	0.505578	0.64055	0.444312	0.882175	0.325698	0.666853	0.656469	0.451708	0.990013	0.685172	0.185585	0.768237	0.501012	0.397267	0.523374	0.896266	0.740947	0.369773	0.443877	0.762247	0.647636	0.833178	0.69691
GSM387886	0.550878	0.647259	0.469469	0.466921	0.553545	0.720116	0.497384	0.866999	0.433221	0.833885	0.249957	0.694275	0.716386	0.437234	0.996332	0.653957	0.307566	0.835682	0.531508	0.47648	0.472299	0.797647	0.475297	0.402431	0.43066	0.629481	0.661222	0.880266	0.632391
GSM387887	0.567173	0.599794	0.47695	0.569701	0.537429	0.801455	0.499064	0.889058	0.46119	0.86107	0.355193	0.680964	0.725881	0.604406	0.982787	0.668934	0.321605	0.809818	0.529448	0.470053	0.475738	0.829307	0.596517	0.349949	0.470371	0.696972	0.660724	0.874178	0.641628
GSM387888	0.429317	0.50893	0.407448	0.319101	0.474918	0.467743	0.400374	0.444949	0.335079	0.78653	0.268986	0.447692	0.611825	0.527522	0.981086	0.557311	0.294549	0.716306	0.412869	0.306216	0.319826	0.717842	0.395956	0.22438	0.319436	0.449015	0.624594	0.697743	0.764006
GSM387889	0.626028	0.603966	0.42444	0.530204	0.562148	0.522594	0.450777	0.513091	0.502114	0.77947	0.287995	0.637435	0.667333	0.544657	0.989273	0.606018	0.221622	0.799345	0.520669	0.381391	0.398166	0.726198	0.565783	0.3269	0.368155	0.568841	0.656466	0.717461	0.706156
GSM387890	0.486751	0.54167	0.460055	0.530711	0.479647	0.497755	0.442912	0.518968	0.173709	0.763727	0.294556	0.573164	0.599637	0.32949	0.987122	0.507738	0.181095	0.679203	0.424489	0.355185	0.421812	0.58745	0.648444	0.31881	0.378125	0.521132	0.623049	0.518579	0.572731
GSM387891	0.536571	0.517784	0.447516	0.505212	0.509292	0.803274	0.447776	0.741957	0.35673	0.818817	0.307312	0.626685	0.70354	0.637244	0.974189	0.62299	0.384016	0.740165	0.488574	0.419197	0.416109	0.806457	0.522692	0.381144	0.406871	0.621568	0.649774	0.703373	0.647124
GSM387892	0.388133	0.574551	0.477036	0.344941	0.482786	0.386858	0.407847	0.410024	0.329113	0.778318	0.170569	0.521209	0.638062	0.417666	0.989069	0.514023	0.159666	0.764815	0.412643	0.281014	0.297251	0.543512	0.30003	0.20955	0.361545	0.412396	0.628864	0.755012	0.516806
GSM387893	0.446668	0.585489	0.413025	0.50962	0.496706	0.509294	0.417894	0.481567	0.484289	0.761778	0.193409	0.493238	0.646855	0.503918	0.933362	0.604299	0.310521	0.696488	0.40455	0.313129	0.365461	0.593191	0.563678	0.281763	0.310613	0.550678	0.624874	0.572871	0.712688
GSM387894	0.443419	0.5299	0.449327	0.324032	0.526196	0.363895	0.444603	0.601793	0.408899	0.799498	0.267777	0.587049	0.675077	0.353587	0.987405	0.571121	0.208492	0.766876	0.467559	0.367859	0.442779	0.689024	0.44744	0.338775	0.448644	0.497181	0.63254	0.679146	0.557442
GSM387895	0.529679	0.554659	0.482956	0.451601	0.527143	0.784915	0.466399	0.723865	0.489302	0.843392	0.241389	0.634105	0.712539	0.525392	0.971135	0.606527	0.315807	0.792419	0.483387	0.43157	0.419566	0.735918	0.454605	0.364587	0.426177	0.588209	0.633956	0.776979	0.626983
GSM387896	0.494005	0.485152	0.455136	0.343043	0.49555	0.380492	0.410194	0.357922	0.41873	0.801975	0.273581	0.469912	0.689695	0.414838	0.989677	0.504215	0.228329	0.771108	0.464318	0.328345	0.329148	0.657762	0.329431	0.265016	0.332191	0.424156	0.612931	0.816233	0.637318
GSM387897	0.544066	0.539943	0.433812	0.542657	0.507045	0.766441	0.446254	0.69163	0.402415	0.838712	0.36754	0.614642	0.70441	0.547297	0.982379	0.600719	0.331496	0.758651	0.469087	0.380611	0.420414	0.707327	0.58269	0.266747	0.414502	0.620348	0.638934	0.713691	0.623224
GSM387898	0.444421	0.438964	0.436154	0.443252	0.491251	0.680214	0.417474	0.677289	0.339802	0.763932	0.308008	0.55902	0.661598	0.517024	0.939056	0.591685	0.224464	0.707025	0.422785	0.365294	0.379234	0.736884	0.539438	0.262534	0.350459	0.582627	0.621791	0.61937	0.627499
GSM387899	0.357276	0.481433	0.393208	0.43008	0.484333	0.502416	0.395346	0.490013	0.410809	0.784922	0.2315	0.508878	0.62757	0.517551	0.932286	0.60127	0.330359	0.699912	0.418947	0.306768	0.34275	0.576366	0.513921	0.266381	0.334451	0.523927	0.624803	0.570506	0.770556
GSM387900	0.51688	0.561018	0.377267	0.488188	0.505353	0.706758	0.433511	0.731483	0.4326	0.787917	0.325876	0.596484	0.637517	0.539542	0.985845	0.591836	0.313818	0.719788	0.443052	0.378772	0.442659	0.619565	0.558465	0.297502	0.444976	0.595202	0.635769	0.704491	0.599349
GSM387901	0.473274	0.53535	0.43201	0.31107	0.444912	0.40482	0.363935	0.409001	0.287755	0.68159	0.100875	0.401392	0.492914	0.149399	0.993819	0.508223	0.3818	0.729552	0.388639	0.222461	0.259105	0.490593	0.204129	0.224084	0.359586	0.354716	0.575326	0.699969	0.525082
GSM387902	0.638888	0.563576	0.45497	0.735219	0.522021	0.825726	0.466667	0.807972	0.50596	0.850355	0.328136	0.642936	0.703387	0.450501	0.976689	0.630289	0.325016	0.732156	0.536523	0.376833	0.477074	0.758427	0.606553	0.305368	0.387506	0.718689	0.643103	0.652787	0.661208
GSM387903	0.342476	0.394126	0.436989	0.317149	0.447582	0.344057	0.360827	0.421646	0.304927	0.640168	0.22613	0.406556	0.529469	0.213329	0.986439	0.47002	0.162167	0.687308	0.442609	0.230472	0.265609	0.0318877	0.122533	0.21048	0.299496	0.335644	0.595865	0.619017	0.54416
GSM387904	0.473361	0.492863	0.448732	0.368988	0.472247	0.298357	0.398877	0.709604	0.256923	0.738653	0.266344	0.513591	0.628783	0.367195	0.983508	0.531197	0.267038	0.730666	0.420222	0.356417	0.320996	0.543284	0.256194	0.301143	0.304427	0.429684	0.606789	0.712079	0.575807
GSM387905	0.531913	0.587078	0.440719	0.360728	0.529757	0.6639	0.474661	0.741694	0.465112	0.845801	0.335118	0.600078	0.787448	0.577501	0.975136	0.62826	0.315069	0.788916	0.514097	0.464286	0.40892	0.85534	0.464065	0.327689	0.420698	0.62635	0.649757	0.722726	0.727216
GSM387906	0.38352	0.537254	0.411821	0.320726	0.506656	0.506906	0.415108	0.576652	0.370337	0.780777	0.248609	0.534457	0.638037	0.550737	0.967044	0.521518	0.272836	0.725442	0.456743	0.312185	0.372501	0.630535	0.456096	0.253662	0.340079	0.498107	0.642468	0.660374	0.688763
GSM387907	0.429822	0.493374	0.45307	0.303969	0.487798	0.144091	0.434614	0.441369	0.311604	0.821787	0.337803	0.470117	0.7483	0.331748	0.983628	0.524428	0.291423	0.719312	0.455852	0.321137	0.357618	0.629	0.282151	0.25416	0.362582	0.476321	0.617502	0.663366	0.60061
GSM387908	0.436445	0.573989	0.487583	0.320248	0.492067	0.267265	0.454498	0.491379	0.345945	0.765389	0.185364	0.54192	0.743342	0.445353	0.978396	0.53316	0.0640596	0.777042	0.43798	0.384093	0.362041	0.709771	0.233622	0.268433	0.354825	0.447148	0.643135	0.696429	0.491738
GSM387909	0.404571	0.504776	0.378497	0.375056	0.465549	0.574433	0.399449	0.537137	0.337963	0.770257	0.345166	0.510712	0.631673	0.491619	0.938674	0.613434	0.270278	0.702129	0.429191	0.32725	0.340608	0.713068	0.427622	0.25077	0.327997	0.52658	0.598393	0.665618	0.653892
GSM387910	0.400985	0.505302	0.384968	0.392427	0.490939	0.659353	0.406358	0.662073	0.342236	0.796795	0.240728	0.570235	0.633926	0.432343	0.988006	0.514068	0.243222	0.751131	0.499563	0.300578	0.368283	0.720684	0.347302	0.274677	0.384436	0.511276	0.629592	0.703429	0.642672
GSM387911	0.595835	0.57408	0.472537	0.542634	0.524904	0.800716	0.508968	0.804907	0.42481	0.860281	0.395249	0.642318	0.766821	0.546115	0.980918	0.634745	0.285398	0.777181	0.503908	0.502686	0.478941	0.905758	0.611381	0.379891	0.43565	0.702654	0.667417	0.726633	0.703199
GSM387912	0.441747	0.55441	0.424173	0.440081	0.512622	0.4275	0.435831	0.548377	0.452232	0.797008	0.330276	0.526959	0.638129	0.550253	0.981864	0.607335	0.26232	0.760686	0.409155	0.367618	0.377323	0.675382	0.519952	0.285558	0.355072	0.526254	0.649477	0.67184	0.656933
GSM387913	0.433718	0.487206	0.389684	0.342496	0.475499	0.481385	0.394235	0.494347	0.296023	0.71832	0.0861409	0.553006	0.59516	0.435749	0.971654	0.519935	0.0935031	0.714987	0.481568	0.30854	0.355488	0.610584	0.404982	0.343342	0.328245	0.46048	0.615603	0.586263	0.574877
GSM387914	0.626583	0.516334	0.43051	0.336059	0.499231	0.0976525	0.434488	0.43997	0.400868	0.746474	0.286275	0.489421	0.815705	0.12489	0.972852	0.618056	0.245609	0.790902	0.41033	0.375696	0.354411	0.840789	0.243508	0.230582	0.362548	0.503166	0.610389	0.72039	0.574905
GSM387915	0.569562	0.605135	0.440557	0.453845	0.538438	0.646564	0.484216	0.814547	0.331869	0.842926	0.289864	0.718674	0.748312	0.578187	0.990424	0.633271	0.28392	0.803593	0.535273	0.464277	0.459154	0.814472	0.515829	0.375795	0.391163	0.642932	0.667769	0.752433	0.657017
GSM387916	0.492627	0.494682	0.429589	0.492828	0.469179	0.433695	0.406012	0.527573	0.34874	0.770554	0.308575	0.57577	0.599545	0.322441	0.992377	0.547284	0.154948	0.718142	0.471187	0.271337	0.373025	0.624282	0.608807	0.282347	0.337843	0.499185	0.626802	0.723684	0.594777
GSM387917	0.529013	0.531072	0.487062	0.321534	0.492794	0.426135	0.432378	0.40925	0.286555	0.815347	0.0935274	0.524771	0.598155	0.457229	0.978686	0.561253	0.167908	0.756552	0.465809	0.337996	0.324227	0.588359	0.303452	0.2481	0.335611	0.425118	0.645365	0.709318	0.579234
GSM387918	0.498702	0.567863	0.435655	0.44779	0.510729	0.0753709	0.425024	0.476751	0.366798	0.728702	0.219279	0.535658	0.611469	0.330369	0.988793	0.625604	0.302223	0.738503	0.427501	0.302815	0.357661	0.424714	0.574186	0.265246	0.32841	0.48167	0.622059	0.69765	0.665064
GSM387919	0.562048	0.56099	0.463075	0.411126	0.538838	0.558347	0.480406	0.571181	0.453517	0.84708	0.287347	0.594755	0.82546	0.511908	0.983955	0.660133	0.214176	0.81146	0.461811	0.450963	0.397449	0.853408	0.446702	0.284374	0.405191	0.595695	0.643193	0.843731	0.654438
GSM387920	0.4329	0.484605	0.411683	0.382506	0.481349	0.375149	0.401817	0.481651	0.427828	0.760778	0.32448	0.520683	0.576449	0.359204	0.990014	0.499453	0.249815	0.678057	0.416326	0.287028	0.3551	0.559996	0.49008	0.282861	0.406872	0.471456	0.597367	0.54291	0.550464
GSM387921	0.611879	0.554217	0.503337	0.495457	0.531892	0.524982	0.480434	0.721053	0.453673	0.830313	0.303958	0.673128	0.690888	0.522991	0.991641	0.595602	0.267038	0.783728	0.467015	0.426039	0.467244	0.736316	0.549687	0.348548	0.374512	0.607931	0.651075	0.710073	0.649543
GSM387922	0.561251	0.659939	0.465011	0.331595	0.507921	0.434946	0.480921	0.804283	0.438725	0.781453	0.280733	0.69355	0.718042	0.288962	0.99415	0.538654	0.15887	0.74368	0.522201	0.463837	0.455149	0.749389	0.479981	0.411649	0.428249	0.508051	0.642229	0.688235	0.457856
GSM387923	0.373698	0.512852	0.443695	0.282432	0.468655	0.423634	0.419538	0.424048	0.311055	0.762113	0.113523	0.486623	0.731178	0.398891	0.976039	0.540379	0.188768	0.713742	0.428509	0.33638	0.333364	0.658671	0.275624	0.241192	0.317094	0.455869	0.602556	0.607912	0.576441
GSM387924	0.588753	0.557757	0.443998	0.46262	0.516674	0.618257	0.454118	0.685193	0.441491	0.827444	0.26475	0.619207	0.652319	0.513013	0.992905	0.524247	0.243222	0.775135	0.501918	0.361519	0.439271	0.758597	0.552719	0.298439	0.397404	0.593509	0.648441	0.862676	0.700464
GSM387925	0.597508	0.505631	0.460799	0.501954	0.519867	0.747002	0.457251	0.666186	0.377439	0.824021	0.348537	0.59011	0.664502	0.566946	0.976402	0.624968	0.252942	0.768339	0.457627	0.370871	0.458221	0.777412	0.514321	0.334103	0.391144	0.633579	0.658557	0.68903	0.709506
GSM387926	0.522642	0.505228	0.456983	0.374704	0.493318	0.603933	0.478061	0.557564	0.230685	0.832525	0.260205	0.617269	0.629983	0.412862	0.995951	0.512024	0.181208	0.817434	0.451908	0.39573	0.367698	0.624965	0.487132	0.329596	0.400631	0.469993	0.617397	0.774229	0.585014
GSM387927	0.560887	0.711701	0.483385	0.311934	0.538115	0.815836	0.558711	0.903078	0.336338	0.89973	0.114815	0.764778	0.743526	0.474066	0.999716	0.550291	0.0510999	0.795914	0.515345	0.554263	0.453169	0.785028	0.603727	0.431765	0.41484	0.572771	0.659772	0.787594	0.488595
GSM387928	0.681235	0.782348	0.569678	0.510863	0.562031	0.91059	0.591312	0.925401	0.590153	0.915399	0.4003	0.768741	0.792547	0.211205	0.998977	0.665591	0.332121	0.80521	0.585223	0.628325	0.546752	0.886319	0.500323	0.538149	0.531715	0.704577	0.685146	0.737492	0.572695
GSM387929	0.382331	0.52421	0.442238	0.350606	0.525642	0.490138	0.42396	0.468979	0.405583	0.774121	0.178064	0.590769	0.706606	0.521032	0.965754	0.615655	0.178764	0.765028	0.437473	0.354381	0.347995	0.720571	0.426808	0.301157	0.384826	0.519221	0.654268	0.668518	0.621978
GSM387930	0.534367	0.649895	0.504447	0.43485	0.543941	0.663162	0.534741	0.810698	0.409704	0.853672	0.508852	0.703688	0.743288	0.416932	0.992614	0.592287	0.300063	0.758205	0.543269	0.515067	0.486311	0.836128	0.55446	0.453685	0.487616	0.609659	0.661384	0.621391	0.563134
GSM387931	0.55996	0.49819	0.430243	0.503243	0.529927	0.485761	0.466325	0.5171	0.66019	0.800545	0.269871	0.51933	0.682316	0.504201	0.97232	0.670504	0.30046	0.706343	0.470611	0.375187	0.471292	0.847098	0.597983	0.307831	0.375607	0.633198	0.654383	0.617489	0.7904
GSM387932	0.477564	0.485895	0.382813	0.412555	0.463278	0.47212	0.389216	0.507303	0.343429	0.760665	0.121471	0.539697	0.608879	0.368791	0.973094	0.548935	0.182118	0.643973	0.440084	0.344238	0.381229	0.595066	0.44571	0.276756	0.292292	0.477732	0.601913	0.563537	0.578668
GSM387933	0.439777	0.588181	0.471306	0.449995	0.511298	0.652248	0.46828	0.75819	0.496152	0.831971	0.269763	0.583352	0.678751	0.586445	0.977296	0.590986	0.297903	0.744616	0.48801	0.433876	0.412378	0.772978	0.322417	0.322661	0.395934	0.599322	0.64754	0.696824	0.605266
GSM387934	0.680189	0.583908	0.487478	0.504432	0.559285	0.793213	0.519976	0.757149	0.598454	0.847765	0.519672	0.647188	0.727174	0.429259	0.992437	0.672312	0.302109	0.790518	0.536202	0.47794	0.508006	0.861763	0.572236	0.348739	0.521862	0.675942	0.663378	0.701738	0.628816
GSM387935	0.586669	0.593611	0.423559	0.454523	0.514784	0.630194	0.441042	0.659909	0.368439	0.806973	0.27545	0.614548	0.628503	0.499504	0.989995	0.572931	0.387143	0.797752	0.521015	0.377573	0.405544	0.643836	0.57218	0.350958	0.389288	0.560932	0.635379	0.787784	0.603886
GSM387936	0.531742	0.528396	0.458798	0.370905	0.528541	0.567101	0.474627	0.673136	0.575975	0.787191	0.127044	0.576738	0.697818	0.589832	0.97861	0.668103	0.334053	0.749369	0.479768	0.397625	0.448412	0.827147	0.490324	0.358829	0.376424	0.586959	0.653782	0.670617	0.798892
GSM387938	0.37644	0.543434	0.425728	0.3312	0.504145	0.702439	0.382252	0.622547	0.342193	0.763624	0.227735	0.624756	0.624963	0.442837	0.976313	0.486704	0.211107	0.757147	0.432791	0.296617	0.298683	0.568124	0.460528	0.27151	0.362553	0.488933	0.631982	0.644657	0.68181
GSM387939	0.53463	0.53039	0.434876	0.544009	0.507047	0.561928	0.443128	0.511954	0.377683	0.801451	0.290735	0.536462	0.584184	0.613798	0.971486	0.570372	0.160177	0.708703	0.419673	0.318399	0.43773	0.643949	0.612717	0.285567	0.407094	0.584262	0.647781	0.550568	0.623354
GSM387940	0.569963	0.482722	0.477788	0.418276	0.527533	0.75513	0.456845	0.777738	0.490555	0.835818	0.385762	0.666344	0.733915	0.55309	0.975597	0.628066	0.157961	0.767015	0.459575	0.412337	0.432511	0.851873	0.504951	0.357619	0.436135	0.630057	0.652764	0.689288	0.630099
GSM387941	0.521739	0.555703	0.459149	0.348402	0.54871	0.46257	0.509325	0.678934	0.531471	0.874658	0.370432	0.652359	0.771622	0.341521	0.993108	0.625251	0.280794	0.81916	0.511297	0.45737	0.44719	0.870233	0.533207	0.381311	0.369921	0.577927	0.64805	0.740896	0.537443
GSM387942	0.472444	0.391271	0.401888	0.303068	0.474638	0.420281	0.361492	0.363648	0.198821	0.732431	0.19426	0.451358	0.563022	0.19873	0.957612	0.488959	0.226283	0.753836	0.40522	0.303709	0.285231	0.513841	0.127572	0.238574	0.303329	0.42309	0.603294	0.756573	0.653835
GSM387943	0.470382	0.44583	0.324771	0.408909	0.466223	0.606207	0.374661	0.611791	0.372383	0.802615	0.186851	0.59367	0.661871	0.484438	0.985962	0.545585	0.187859	0.69992	0.433623	0.349053	0.346471	0.719036	0.506125	0.275348	0.34839	0.538068	0.604941	0.729984	0.587465
GSM387944	0.539242	0.519481	0.462658	0.565503	0.508635	0.806628	0.443675	0.669019	0.361979	0.812031	0.17979	0.578072	0.655747	0.483069	0.987549	0.583179	0.224635	0.732773	0.427874	0.328816	0.453443	0.706361	0.537062	0.268651	0.408772	0.584353	0.618213	0.614142	0.610516
GSM387945	0.490478	0.535466	0.465901	0.363188	0.514587	0.368442	0.472403	0.515991	0.381133	0.740272	0.185751	0.58214	0.724683	0.376469	0.987009	0.574815	0.280282	0.814082	0.500403	0.385558	0.38856	0.672086	0.442279	0.307092	0.355802	0.50048	0.630776	0.83201	0.580013
GSM387946	0.607134	0.555638	0.497545	0.66871	0.553489	0.83772	0.497891	0.819554	0.493135	0.879432	0.267125	0.71535	0.723826	0.532549	0.988478	0.648874	0.217984	0.771073	0.556666	0.411564	0.49255	0.869494	0.592296	0.375776	0.445225	0.731033	0.660007	0.648555	0.694405
GSM387947	0.61021	0.59596	0.471192	0.544735	0.53935	0.733246	0.507699	0.706891	0.565123	0.824501	0.274489	0.638515	0.714008	0.556817	0.987252	0.655439	0.259876	0.805671	0.549124	0.453132	0.463923	0.801114	0.545531	0.342152	0.425854	0.650755	0.642108	0.756187	0.71303
GSM387948	0.584035	0.505236	0.467616	0.425447	0.50796	0.75729	0.432933	0.71467	0.30923	0.79432	0.231272	0.620517	0.670929	0.50658	0.991585	0.544386	0.19252	0.799945	0.498795	0.354458	0.345548	0.625874	0.536186	0.322828	0.388693	0.553004	0.623289	0.7877	0.64989
GSM387949	0.468442	0.55621	0.449745	0.386035	0.47923	0.499631	0.423287	0.671079	0.332403	0.814409	0.231295	0.492043	0.607281	0.433385	0.994219	0.560128	0	0.759678	0.40067	0.371033	0.379795	0.694083	0.228714	0.305506	0.351523	0.488979	0.625727	0.72095	0.551737
GSM387950	0.720618	0.631385	0.498049	0.631486	0.536246	0.882567	0.524504	0.81929	0.471595	0.860574	0.372249	0.721438	0.709966	0.385873	0.994843	0.649124	0.337066	0.79376	0.573135	0.480012	0.554638	0.851248	0.623116	0.44048	0.483311	0.737122	0.667702	0.76273	0.715061
GSM387951	0.524694	0.551557	0.484419	0.415204	0.495666	0.593702	0.43726	0.657211	0.154089	0.913958	0.250969	0.578171	0.580601	0.398233	0.99409	0.563153	0.309214	0.775897	0.461201	0.311449	0.352627	0.420622	0.447597	0.285218	0.38429	0.479382	0.634447	0.835031	0.622024
GSM387952	0.484119	0.57609	0.538247	0.303299	0.504425	0.729722	0.488294	0.829537	0.295631	0.803853	0.158161	0.681099	0.679401	0.390778	0.997957	0.544975	0.302791	0.784409	0.517016	0.410931	0.412814	0.697834	0.498645	0.356646	0.419983	0.49029	0.623375	0.831678	0.566699
GSM387953	0.705338	0.676417	0.549444	0.51427	0.569128	0.808162	0.558819	0.884948	0.472338	0.86324	0.317742	0.709037	0.784987	0.444669	0.991816	0.640675	0.247201	0.836086	0.600757	0.514206	0.511289	0.932075	0.600125	0.407427	0.522657	0.689814	0.649523	0.879858	0.495961
GSM387954	0.644791	0.551724	0.518911	0.368938	0.507979	0.529245	0.493526	0.467227	0.448139	0.78339	0.338848	0.551677	0.710848	0.492299	0.974136	0.617418	0.14898	0.749136	0.466069	0.423769	0.48677	0.851702	0.422131	0.345944	0.408652	0.566896	0.647202	0.680967	0.548834
GSM387955	0.413187	0.546738	0.417195	0.344023	0.487986	0.411925	0.402387	0.547988	0.216657	0.749676	0.117181	0.512569	0.618739	0.38183	0.968568	0.52289	0.161939	0.744567	0.442413	0.338014	0.355116	0.690616	0.479323	0.268974	0.23342	0.461482	0.628649	0.692093	0.567981
GSM387956	0.43526	0.533486	0.41415	0.356004	0.493439	0.245382	0.417542	0.387739	0.35009	0.806398	0.235801	0.509373	0.653399	0.449598	0.97529	0.536609	0.27653	0.688686	0.43579	0.349458	0.398727	0.785653	0.538756	0.269539	0.405588	0.535421	0.620018	0.584052	0.595022
GSM387957	0.461224	0.464949	0.45959	0.359499	0.508295	0.597226	0.402006	0.595067	0.344633	0.790499	0.095986	0.50532	0.659183	0.60832	0.968165	0.547125	0.0464389	0.700193	0.417088	0.29114	0.367017	0.703007	0.38658	0.28493	0.364448	0.490217	0.627907	0.627654	0.636216
GSM387958	0.401106	0.386803	0.296726	0.321438	0.378077	0.394248	0.345045	0.370963	0.314686	0.748685	0.2507	0.420684	0.522924	0.116526	0.969644	0.463449	0.145967	0.499462	0.377925	0.315437	0.302024	0.484852	0.229407	0.24215	0.244616	0.372413	0.57892	0.534669	0.406817
GSM387959	0.730764	0.810105	0.583621	0.466188	0.561799	0.939863	0.605612	0.960426	0.575498	0.909081	0.257368	0.762465	0.779847	0.464275	0.998466	0.609055	0.310408	0.822472	0.618734	0.668144	0.546024	0.93685	0.55217	0.58844	0.528818	0.719819	0.678418	0.784193	0.565295
GSM387960	0.314111	0.379107	0.392443	0.309453	0.453865	0.365259	0.376519	0.387915	0.334302	0.768753	0.242309	0.400127	0.605665	0.636431	0.949186	0.525864	0.325868	0.669248	0.329341	0.295899	0.311823	0.615643	0.350691	0.227965	0.317288	0.458737	0.603002	0.624508	0.727263
GSM387961	0.567271	0.524756	0.471869	0.567076	0.537984	0.858864	0.469307	0.815024	0.432097	0.831407	0.223902	0.682801	0.710228	0.464408	0.988903	0.643677	0.207412	0.797456	0.486454	0.414829	0.415725	0.697778	0.577764	0.341972	0.3575	0.653901	0.636914	0.796168	0.703267
GSM387962	0.586655	0.571839	0.516377	0.471544	0.52953	0.769681	0.48409	0.72776	0.334009	0.843922	0.413902	0.643807	0.696052	0.54017	0.988645	0.596574	0.268061	0.793469	0.503995	0.405374	0.450193	0.694936	0.579864	0.298467	0.418948	0.615838	0.64534	0.787791	0.695995
GSM387963	0.653527	0.661348	0.48127	0.430347	0.533512	0.788893	0.519851	0.74194	0.370207	0.907601	0.458192	0.696001	0.774396	0.518346	0.997541	0.606236	0.302848	0.816016	0.541974	0.526847	0.478812	0.859603	0.470355	0.43841	0.454407	0.628922	0.659805	0.815484	0.59149
GSM387964	0.602412	0.680342	0.523677	0.42795	0.514596	0.685955	0.544614	0.797949	0.378902	0.813395	0.151353	0.684667	0.689966	0.435307	0.991635	0.5458	0.0206332	0.824096	0.547149	0.55627	0.471126	0.752856	0.612489	0.440743	0.399249	0.559271	0.641849	0.900096	0.515665
GSM387965	0.644043	0.589928	0.496006	0.382868	0.539906	0.524584	0.488211	0.487632	0.495967	0.861441	0.38542	0.552814	0.73158	0.584844	0.998903	0.591948	0.267891	0.797231	0.479521	0.416795	0.456138	0.816063	0.515941	0.346838	0.411322	0.564616	0.646526	0.841321	0.696146
GSM387966	0.395584	0.468877	0.319283	0.29298	0.466025	0.0633775	0.344955	0.38968	0.222323	0.665966	0.278553	0.411788	0.553543	0.462135	0.964438	0.466768	0.18405	0.651122	0.441719	0.243592	0.291352	0.477292	0.116505	0.240122	0.372336	0.350151	0.619694	0.485966	0.550737
GSM387967	0.54228	0.525893	0.405497	0.512162	0.533317	0.589439	0.450784	0.6096	0.503237	0.775373	0.29623	0.571069	0.641292	0.49518	0.986422	0.634319	0.284886	0.680277	0.499568	0.381124	0.474554	0.720912	0.589277	0.395124	0.42807	0.679891	0.663986	0.587691	0.798386
GSM387968	0.432472	0.537028	0.513437	0.36588	0.510353	0.475416	0.435495	0.471338	0.352785	0.795549	0.211405	0.549777	0.667104	0.364951	0.994333	0.508008	0.190246	0.785842	0.461077	0.308426	0.365673	0.656454	0.411445	0.244981	0.345561	0.461346	0.640234	0.717163	0.55071
GSM387969	0.741536	0.757084	0.5724	0.780671	0.575641	0.967885	0.636794	0.968023	0.533455	0.937792	0.618569	0.797308	0.777371	0.370479	0.992469	0.704306	0.328369	0.784099	0.671096	0.688175	0.678544	0.958563	0.729238	0.629596	0.538093	0.871001	0.714172	0.799523	0.625276
GSM387970	0.457421	0.58113	0.457478	0.329677	0.516881	0.00613881	0.433439	0.407486	0.324812	0.631686	0.220297	0.349998	0.665893	0.524169	0.980605	0.668853	0.134428	0.734391	0.323179	0.315434	0.32073	0.632297	0.208533	0.229874	0.350406	0.468814	0.635483	0.575512	0.544067
GSM387971	0.369033	0.559867	0.412791	0.270814	0.540311	0.423578	0.487756	0.656972	0.492736	0.826974	0.418625	0.614755	0.756214	0.312971	0.985094	0.536507	0.126357	0.762014	0.487854	0.403787	0.447881	0.830444	0.382697	0.347532	0.450735	0.531959	0.628868	0.593515	0.549958
GSM387972	0.64214	0.4684	0.45775	0.494386	0.52063	0.520491	0.451551	0.569551	0.373525	0.828779	0.1947	0.607251	0.730656	0.439228	0.989371	0.60262	0.0847496	0.737516	0.428115	0.310297	0.460366	0.581368	0.510892	0.314574	0.415506	0.570387	0.634095	0.624507	0.596343
GSM387973	0.504151	0.507072	0.428734	0.330352	0.506396	0.736714	0.442158	0.641921	0.338959	0.839205	0.281103	0.635699	0.672547	0.29104	0.993975	0.571809	0.220997	0.765548	0.51064	0.373423	0.367838	0.518615	0.483845	0.31966	0.363925	0.524061	0.628704	0.70478	0.689378
GSM387974	0.625154	0.746347	0.558505	0.523437	0.553989	0.964134	0.575664	0.977127	0.514864	0.881996	0.352002	0.739737	0.789928	0.218054	0.997768	0.700146	0.203831	0.791299	0.58435	0.60146	0.54871	0.852271	0.553791	0.529551	0.550545	0.740113	0.660322	0.775045	0.665288
GSM387975	0.567589	0.563253	0.527361	0.329459	0.523621	0.711249	0.506302	0.776917	0.433571	0.926883	0.0634391	0.73168	0.707527	0.347785	1	0.523571	0.238959	0.81078	0.531083	0.471825	0.431695	0.731996	0.527056	0.42149	0.442053	0.535515	0.636821	0.734917	0.551899
GSM387976	0.504018	0.49911	0.368526	0.364376	0.50891	0.550105	0.426502	0.623561	0.431359	0.765024	0.340182	0.60669	0.667675	0.385568	0.987646	0.551439	0.231058	0.756194	0.492698	0.365464	0.421729	0.673904	0.44971	0.318547	0.374437	0.51339	0.622133	0.664024	0.633352
GSM387977	0.583778	0.53691	0.450143	0.610775	0.533011	0.585801	0.474627	0.680835	0.451176	0.849465	0.355357	0.630675	0.701411	0.531429	0.990479	0.639258	0.222418	0.785346	0.473785	0.414652	0.438602	0.718809	0.608564	0.292933	0.374329	0.626624	0.654114	0.732579	0.665629
GSM387978	0.385804	0.489712	0.395405	0.344063	0.467301	0.677031	0.400055	0.646936	0.230298	0.781387	0.153981	0.604752	0.667788	0.459868	0.936743	0.565898	0.162167	0.716224	0.453637	0.362769	0.33789	0.683852	0.500456	0.246542	0.366381	0.527358	0.620923	0.680558	0.607295
GSM387979	0.43434	0.54279	0.413682	0.332847	0.469915	0.594555	0.38002	0.661991	0.31473	0.723893	0.0955241	0.567838	0.579946	0.395546	0.992265	0.529499	0.195191	0.722736	0.381215	0.273215	0.317758	0.496789	0.490193	0.248416	0.305616	0.482582	0.624612	0.650864	0.665751
GSM387980	0.41598	0.504528	0.396786	0.29311	0.487491	0.301995	0.380259	0.600958	0.331224	0.69877	0.139337	0.548041	0.619312	0.365695	0.978896	0.524076	0.255784	0.757286	0.441947	0.300472	0.279404	0.570795	0.220184	0.268216	0.391941	0.427502	0.624999	0.754203	0.603219
GSM387981	0.484395	0.509533	0.425666	0.304533	0.506051	0.355937	0.426724	0.44864	0.288351	0.722074	0.218905	0.533531	0.682953	0.350349	0.989037	0.506666	0.0210311	0.787729	0.42817	0.324407	0.345306	0.600466	0.258848	0.273862	0.349132	0.435337	0.619567	0.770736	0.592818
GSM387982	0.454589	0.578885	0.384131	0.506112	0.481052	0.804809	0.412478	0.731047	0.366152	0.800978	0.295279	0.640141	0.597247	0.460088	0.961657	0.611923	0.245211	0.699297	0.429469	0.341651	0.41028	0.647417	0.562482	0.298598	0.36852	0.614715	0.632256	0.691472	0.604791
GSM387983	0.381345	0.540626	0.465527	0.389736	0.520344	0.665321	0.446838	0.628146	0.335732	0.787599	0.223126	0.597726	0.629676	0.517339	0.976357	0.582593	0.21969	0.756024	0.490995	0.359937	0.437338	0.794407	0.499555	0.309269	0.425664	0.551692	0.663062	0.64167	0.628688
GSM387984	0.405792	0.411262	0.435346	0.317	0.498678	0.608879	0.427967	0.554016	0.351566	0.62877	0.208776	0.62118	0.624374	0.180449	0.960359	0.478721	0.0173933	0.719293	0.432521	0.410843	0.355672	0.18945	0.49501	0.358695	0.382006	0.416491	0.602823	0.500171	0.537104
GSM387985	0.416563	0.536885	0.426731	0.297894	0.490278	0.404593	0.416489	0.453338	0.417114	0.807859	0.265122	0.497389	0.688795	0.539172	0.987426	0.525302	0.2069	0.707403	0.419989	0.316358	0.353153	0.677485	0.129581	0.271169	0.323952	0.456492	0.623696	0.564448	0.664692
GSM387986	0.354752	0.389056	0.370949	0.355162	0.437215	0.526857	0.359169	0.367949	0.316305	0.741559	0.229175	0.465542	0.616424	0.392675	0.949832	0.53551	0.0609333	0.642349	0.435757	0.213236	0.2957	0.50918	0.464936	0.203444	0.293316	0.43655	0.58021	0.573283	0.552101
GSM387987	0.380564	0.38785	0.430059	0.341908	0.433392	0.445859	0.380728	0.429863	0.299478	0.72346	0.201898	0.493686	0.631042	0.322521	0.971021	0.509483	0.121526	0.687815	0.437221	0.278529	0.329822	0.601773	0.286885	0.223618	0.283018	0.389828	0.59279	0.58241	0.544215

## Sheet: S7
Table S7: Functional annotation of the differentially expressed genes between the two pyroptosis subypes.
Go terms											KEGG pathways
ONTOLOGY	ID	Description	GeneRatio	BgRatio	pvalue	p.adjust	qvalue	geneID	Count		ID	Description	GeneRatio	BgRatio	pvalue	p.adjust	qvalue	geneID	Count
BP	GO:0007586	digestion	41/1136	138/18862	3.47136e-18	1.84156e-14	1.44664e-14	PLS1/F11R/TJP2/EPB41/MUC13/SOX9/VIL1/LIMA1/GCNT3/SLC5A1/GUCY2C/KCNQ1/EZR/LDLR/PRSS3/LPCAT3/SI/FABP1/TAC1/PBLD/MOGAT2/CAPN8/ABCG5/FGF10/MGAM/ALPI/MUC4/NPC1L1/PNLIPRP2/MUC2/APOA4/TFF1/TFF3/PRSS2/RBP4/APOA1/MUC6/PGC/VSIG1/TFF2/GKN1	41		hsa04110	Cell cycle	29/580	126/8144	1.04553e-08	3.26206e-06	2.76241e-06	BUB1B/ORC1/BUB1/PLK1/MCM3/CCNA2/CCNB2/ESPL1/SKP2/MAD2L1/TTK/PRKDC/CDC25A/CDC45/MCM2/CCNE2/CDC6/CCNB1/E2F2/MCM4/CDK1/CDC25C/ORC6/MCM7/E2F1/PKMYT1/CDC20/SFN/CCNE1	29
BP	GO:0140014	mitotic nuclear division	61/1136	296/18862	1.31083e-17	3.47698e-14	2.73136e-14	BORA/SMC2/TOM1L1/MKI67/KIF4A/CDCA8/NCAPG/BUB1B/NCAPH/NCAPD3/SPAG5/NCAPG2/PRC1/SMPD3/CENPF/BUB1/AURKA/PLK1/ZWINT/KIF11/CCNB2/ESPL1/DLGAP5/KIF18A/MAD2L1/RACGAP1/KIF2C/TTK/TPX2/CDCA5/KIF18B/MISP/KIF14/CDC6/CCNB1/RCC1/CENPE/CDK1/ANLN/CHMP4C/NUSAP1/CDC25C/NEK2/KIF23/KIFC1/TRIP13/NDC80/TACC3/MYBL2/PKMYT1/NUF2/CDC20/CDT1/AURKB/UBE2C/EDN3/PRKCB/FLNA/IGF1/IL1B/HOXA13	61		hsa04530	Tight junction	32/580	169/8144	2.50491e-07	3.90767e-05	3.30912e-05	MARVELD2/PPP2R1B/OCLN/EPB41L4B/F11R/LLGL2/PRKCZ/TJP2/CGN/MYH14/SLC9A3R1/SRC/NEDD4L/TJP3/MARVELD3/ERBB2/CLDN7/EZR/CLDN4/MYL9/PARD6B/TUBA1A/CFTR/CLDN23/CLDN15/JAM2/GATA4/MYH11/PRKAA2/CLDN2/CLDN3/CLDN18	32
BP	GO:0000280	nuclear division	73/1136	436/18862	1.24346e-15	2.19886e-12	1.72732e-12	NDC1/BORA/SMC2/TOM1L1/MKI67/KIF4A/CDCA8/NCAPG/BUB1B/NCAPH/NCAPD3/SPAG5/NCAPG2/PRC1/BRCA2/SMPD3/RAD51/CENPF/TOP2A/BUB1/AURKA/PLK1/ZWINT/KIF11/CCNB2/BRIP1/ESPL1/FANCA/DLGAP5/FANCD2/RAD54L/KIF18A/MAD2L1/RACGAP1/KIF2C/TTK/TPX2/CDCA5/KIF18B/MISP/CCNE2/KIF14/CDC6/CCNB1/RCC1/CENPE/CDK1/RAD51AP1/ANLN/SPIRE2/CHMP4C/NUSAP1/CDC25C/NEK2/KIF23/KIFC1/TRIP13/NDC80/TACC3/MYBL2/PKMYT1/NUF2/CDC20/CDT1/AURKB/UBE2C/…	73		hsa04972	Pancreatic secretion	20/580	102/8144	2.67437e-05	0.00278134	0.00235532	ITPR3/ATP1A1/PLCB3/SLC9A1/ATP1B1/SLC26A3/KCNQ1/PRSS3/ATP1A2/CFTR/SLC12A2/RAB27B/KCNMA1/PRKCB/ADCY5/SLC4A4/CA2/PNLIPRP2/CLCA1/PRSS2	20
BP	GO:0007059	chromosome segregation	61/1136	337/18862	7.76541e-15	9.19279e-12	7.22144e-12	NDC1/SRPK1/SMC2/MKI67/KIF4A/CDCA8/NCAPG/BUB1B/NCAPH/ESCO2/NCAPD3/OIP5/SPAG5/NCAPG2/PRC1/CENPF/TOP2A/BUB1/PLK1/ZWINT/BRIP1/ESPL1/DLGAP5/FANCD2/KIF18A/MAD2L1/RACGAP1/KIF2C/TTK/BRCA1/CDCA2/CDCA5/ECT2/KIF18B/CCNE2/KIF14/FEN1/CDC6/CCNB1/RCC1/SKA3/CENPE/BIRC5/CHMP4C/NUSAP1/NEK2/KIF23/KIFC1/TRIP13/NDC80/TACC3/HJURP/SKA1/NUF2/SPC25/CDC20/BEX4/CDT1/AURKB/UBE2C/CCNE1	61		hsa04950	Maturity onset diabetes of the young	9/580	26/8144	4.60863e-05	0.00359473	0.00304412	HNF4A/HNF4G/HNF1A/MNX1/FOXA3/PDX1/HNF1B/NR5A2/FOXA2	9
BP	GO:0022600	digestive system process	31/1136	99/18862	8.66427e-15	9.19279e-12	7.22144e-12	PLS1/F11R/TJP2/EPB41/MUC13/SOX9/VIL1/LIMA1/GCNT3/SLC5A1/KCNQ1/EZR/LDLR/LPCAT3/FABP1/TAC1/PBLD/MOGAT2/ABCG5/FGF10/MUC4/NPC1L1/MUC2/APOA4/TFF1/TFF3/RBP4/APOA1/MUC6/VSIG1/TFF2	31		hsa04974	Protein digestion and absorption	19/580	103/8144	0.00010105	0.00596871	0.00505447	ATP1A1/KCNK5/KCNE3/ATP1B1/KCNQ1/PRSS3/MEP1A/ACE2/SLC1A5/ATP1A2/SLC1A1/SLC6A19/DPP4/SLC3A1/SLC7A9/COL17A1/MME/SLC9A3/PRSS2	19
BP	GO:0000070	mitotic sister chromatid segregation	40/1136	164/18862	1.52516e-14	1.34849e-11	1.05932e-11	SMC2/KIF4A/CDCA8/NCAPG/BUB1B/NCAPH/NCAPD3/SPAG5/NCAPG2/PRC1/CENPF/BUB1/PLK1/ZWINT/ESPL1/DLGAP5/KIF18A/MAD2L1/RACGAP1/KIF2C/TTK/CDCA5/KIF18B/KIF14/CDC6/CCNB1/CENPE/CHMP4C/NUSAP1/NEK2/KIF23/KIFC1/TRIP13/NDC80/TACC3/NUF2/CDC20/CDT1/AURKB/UBE2C	40		hsa04964	Proximal tubule bicarbonate reclamation	8/580	23/8144	0.000118461	0.00596871	0.00505447	ATP1A1/PCK2/ATP1B1/ATP1A2/PCK1/SLC4A4/CA2/SLC9A3	8
BP	GO:0048285	organelle fission	75/1136	486/18862	4.24326e-14	3.21579e-11	2.52618e-11	NDC1/BORA/SMC2/TOM1L1/MKI67/KIF4A/CDCA8/NCAPG/BUB1B/NCAPH/NCAPD3/SPAG5/NCAPG2/PRC1/BRCA2/SMPD3/RAD51/CENPF/TOP2A/BUB1/AURKA/PLK1/ZWINT/KIF11/CCNB2/BRIP1/ESPL1/FANCA/DLGAP5/FANCD2/RAD54L/KIF18A/MAD2L1/RACGAP1/KIF2C/TTK/TPX2/CDCA5/KIF18B/MISP/CCNE2/KIF14/CDC6/CCNB1/RCC1/MCU/MTFR2/CENPE/CDK1/RAD51AP1/ANLN/SPIRE2/CHMP4C/NUSAP1/CDC25C/NEK2/KIF23/KIFC1/TRIP13/NDC80/TACC3/MYBL2/PKMYT1/NUF2/CDC20/CDT1/AU…	75		hsa04976	Bile secretion	17/580	89/8144	0.000149076	0.00596871	0.00505447	ATP1A1/HMGCR/SLC9A1/SLC5A1/ATP1B1/LDLR/ABCC3/ATP1A2/CFTR/ADCY5/ABCG5/ABCC2/SLC4A4/CA2/SLC9A3/UGT2A3/NR0B2	17
BP	GO:0048732	gland development	67/1136	413/18862	9.08471e-14	6.0243e-11	4.73242e-11	HNF4A/PTPN3/E2F8/CLCN2/RPS6KA1/CDH1/IRF6/IQGAP3/SLC9A3R1/ELF3/GNPNAT1/SRC/BRCA2/EZH2/PCK2/AURKA/SOX9/CCNB2/PRKDC/TNFRSF11A/HNF1A/HK2/ZBTB7B/HMGCS1/E2F7/LIMS2/CEACAM1/SALL1/FA2H/PDX1/HNF1B/ATP2C2/ITGA2/HAND2/PRLR/ONECUT2/KRT18/SFRP1/PTN/EPHA2/OTC/CDO1/CAV1/LSR/IHH/GATA6/MET/XDH/SEMA3A/HOXA5/BMP2/SERPINB5/CEBPA/HOXB9/HOXB13/PCSK9/FGF7/PCK1/SERPINF1/FGF10/FOXA1/TFCP2L1/CPS1/HOXA13/FRZB/APOA1/REG1A	67		hsa04975	Fat digestion and absorption	11/580	43/8144	0.000153044	0.00596871	0.00505447	DGAT1/MOGAT3/FABP1/MOGAT2/ABCG5/NPC1L1/PNLIPRP2/APOA4/MTTP/APOA1/LIPF	11
BP	GO:0000819	sister chromatid segregation	43/1136	199/18862	1.51237e-13	8.91459e-11	7.0029e-11	SMC2/KIF4A/CDCA8/NCAPG/BUB1B/NCAPH/ESCO2/NCAPD3/SPAG5/NCAPG2/PRC1/CENPF/TOP2A/BUB1/PLK1/ZWINT/ESPL1/DLGAP5/KIF18A/MAD2L1/RACGAP1/KIF2C/TTK/CDCA5/KIF18B/KIF14/FEN1/CDC6/CCNB1/CENPE/CHMP4C/NUSAP1/NEK2/KIF23/KIFC1/TRIP13/NDC80/TACC3/NUF2/CDC20/CDT1/AURKB/UBE2C	43		hsa03320	PPAR signaling pathway	15/580	75/8144	0.00021299	0.00738364	0.00625268	SLC27A2/PCK2/GK/EHHADH/HMGCS1/PLIN4/FABP4/FABP1/ACSL5/SCD/PCK1/SORBS1/MMP1/HMGCS2/APOA1	15
BP	GO:0050892	intestinal absorption	18/1136	39/18862	1.77392e-12	9.41064e-10	7.39257e-10	PLS1/F11R/TJP2/EPB41/VIL1/LIMA1/GCNT3/SLC5A1/KCNQ1/EZR/LDLR/LPCAT3/FABP1/MOGAT2/ABCG5/NPC1L1/APOA4/APOA1	18		hsa04973	Carbohydrate digestion and absorption	11/580	47/8144	0.000356963	0.0102807	0.00870601	ATP1A1/PLCB3/SLC37A4/HK2/HKDC1/SLC5A1/ATP1B1/SI/ATP1A2/PRKCB/MGAM	11
BP	GO:0045216	cell-cell junction organization	42/1136	209/18862	3.72437e-12	1.79616e-09	1.41099e-09	PLEKHA7/MARVELD2/OCLN/F11R/GRHL2/CAMSAP3/TJP2/POF1B/CDH1/FZD5/CXADR/SRC/PKP3/TJP3/PKP2/MARVELD3/GJB1/F2RL1/UGT8/ECT2/DSP/DSG2/JUP/LIMS2/CLDN7/ACE2/CDH17/CLDN4/PARD6B/EPHA2/CAV1/LSR/CLDN23/CLDN15/CDH19/FERMT2/FLNA/IL1B/CDH3/CLDN2/CLDN3/CLDN18	42		hsa00051	Fructose and mannose metabolism	9/580	33/8144	0.000362461	0.0102807	0.00870601	PMM2/PFKFB2/HK2/HKDC1/SORD/GMDS/FBP1/AKR1B10/ALDOB	9
BP	GO:0098813	nuclear chromosome segregation	49/1136	273/18862	4.90414e-12	2.16804e-09	1.70311e-09	NDC1/SMC2/KIF4A/CDCA8/NCAPG/BUB1B/NCAPH/ESCO2/NCAPD3/SPAG5/NCAPG2/PRC1/CENPF/TOP2A/BUB1/PLK1/ZWINT/BRIP1/ESPL1/DLGAP5/FANCD2/KIF18A/MAD2L1/RACGAP1/KIF2C/TTK/CDCA5/ECT2/KIF18B/CCNE2/KIF14/FEN1/CDC6/CCNB1/CENPE/CHMP4C/NUSAP1/NEK2/KIF23/KIFC1/TRIP13/NDC80/TACC3/NUF2/CDC20/CDT1/AURKB/UBE2C/CCNE1	49		hsa04614	Renin-angiotensin system	7/580	23/8144	0.000802407	0.0166215	0.0140756	PREP/ACE2/AGTR1/CTSG/ANPEP/MME/KLK1	7
BP	GO:0007088	regulation of mitotic nuclear division	29/1136	109/18862	6.22986e-12	2.54226e-09	1.99709e-09	BORA/TOM1L1/MKI67/BUB1B/SMPD3/CENPF/BUB1/AURKA/PLK1/ZWINT/ESPL1/DLGAP5/MAD2L1/TTK/CCNB1/RCC1/NUSAP1/CDC25C/NEK2/TRIP13/NDC80/PKMYT1/CDC20/CDT1/AURKB/EDN3/IGF1/IL1B/HOXA13	29		hsa04971	Gastric acid secretion	14/580	76/8144	0.000822363	0.0166215	0.0140756	ITPR3/ATP1A1/PLCB3/CALML4/SLC9A1/ATP1B1/KCNQ1/EZR/ATP1A2/CFTR/MYLK/PRKCB/ADCY5/CA2	14
BP	GO:1902850	microtubule cytoskeleton organization involved in mitosis	33/1136	143/18862	1.55815e-11	5.7156e-09	4.48992e-09	BORA/KIF4A/STIL/PRC1/AURKA/PLK1/KIF11/ESPL1/DLGAP5/MAD2L1/RACGAP1/TTK/TPX2/MISP/CCNB1/RCC1/SAPCD2/CENPE/CHMP4C/NUSAP1/NEK2/KIF23/KIFC1/NDC80/TACC3/MYBL2/CENPA/NUF2/SPC25/CDC20/AURKB/FLNA/FGF10	33		hsa04657	IL-17 signaling pathway	16/580	94/8144	0.000886496	0.0166215	0.0140756	CASP3/MAPK13/TRAF4/IL17RB/CCL20/CCL2/CXCL3/LCN2/MMP1/CXCL5/IL1B/MMP3/CXCL8/CXCL1/MUC5B/MUC5AC	16
BP	GO:0042493	response to drug	57/1136	359/18862	1.6161e-11	5.7156e-09	4.48992e-09	ABCD3/ATP8B1/CASP3/ATP1A1/TFRC/PARP4/CDH1/SRC/RAD51/CENPF/NPAS2/RAD54L/HSD11B2/SORD/CCNO/CCNB1/HMGCS1/DDC/NR1I2/KCNQ1/MCM7/TRPA1/PDX1/HNF1B/ITGA2/LGALS1/ABCC3/BCHE/SFRP1/SLC1A1/PTN/OTC/CYP2J2/CYP2S1/SFRP2/KCNK3/NQO1/NOS2/FBP1/GATA6/MAP1B/GATA4/APOBEC1/GNAO1/CYP2B6/ABCG5/APOD/PRKAA2/CYP2C18/CPS1/IL1B/NPC1L1/ABCC2/ALDH3A1/CDH3/CA9/APOA1	57		hsa04978	Mineral absorption	12/580	60/8144	0.000898722	0.0166215	0.0140756	ATP7B/SLC31A1/ATP1A1/CLCN2/SLC5A1/ATP1B1/SLC26A3/VDR/ATP1A2/SLC6A19/SLC9A3/SLC26A9	12
BP	GO:0002064	epithelial cell development	40/1136	207/18862	4.34593e-11	1.44095e-08	1.13194e-08	ST14/HNF4A/MARVELD2/PLS1/SHROOM3/F11R/GRHL2/TJP2/POF1B/KLF5/SLC9A3R1/TPRN/KDF1/SRC/SOX9/TJP3/F2RL1/EXPH5/SPINT2/EZR/SDC1/ONECUT2/EPHA2/RAB25/IHH/ACTA2/MET/SFN/HOXA5/TMOD1/HOXB13/FLNA/ARHGEF26/FOXA1/TFCP2L1/NKX3-2/IL1B/HOXA13/CLDN3/VSIG1	40		hsa04960	Aldosterone-regulated sodium reabsorption	9/580	37/8144	0.000904708	0.0166215	0.0140756	ATP1A1/NEDD4L/HSD11B2/ATP1B1/ATP1A2/SFN/PRKCB/IGF1/SCNN1A	9
BP	GO:0001889	liver development	31/1136	138/18862	1.32998e-10	4.15032e-08	3.2603e-08	HNF4A/PTPN3/E2F8/RPS6KA1/GNPNAT1/EZH2/PCK2/AURKA/SOX9/HNF1A/HMGCS1/E2F7/LIMS2/CEACAM1/PDX1/HNF1B/ITGA2/ONECUT2/KRT18/PTN/OTC/LSR/IHH/GATA6/MET/CEBPA/PCSK9/PCK1/CPS1/FRZB/REG1A	31		hsa04114	Oocyte meiosis	20/580	131/8144	0.00090566	0.0166215	0.0140756	ITPR3/PPP2R1B/MAPK13/CALML4/RPS6KA1/BUB1/AURKA/PLK1/CCNB2/ESPL1/MAD2L1/CCNE2/CCNB1/CDK1/CDC25C/PKMYT1/CDC20/ADCY5/CCNE1/IGF1	20
BP	GO:0061008	hepaticobiliary system development	31/1136	140/18862	1.95624e-10	5.76549e-08	4.52911e-08	HNF4A/PTPN3/E2F8/RPS6KA1/GNPNAT1/EZH2/PCK2/AURKA/SOX9/HNF1A/HMGCS1/E2F7/LIMS2/CEACAM1/PDX1/HNF1B/ITGA2/ONECUT2/KRT18/PTN/OTC/LSR/IHH/GATA6/MET/CEBPA/PCSK9/PCK1/CPS1/FRZB/REG1A	31		hsa04270	Vascular smooth muscle contraction	20/580	134/8144	0.00120801	0.0209389	0.0177316	ITPR3/PLCB3/CALML4/MYH14/KCNMB1/MYL9/AGTR1/PLA2G4F/ACTA2/CALD1/PPP1R14A/ACTG2/MYLK/KCNMA1/MYH11/EDN3/PRKCB/RAMP1/ADCY5/PPP1R12B	20
BP	GO:0006936	muscle contraction	54/1136	352/18862	2.07905e-10	5.80492e-08	4.56008e-08	ATP1A1/MYH14/NEDD4L/PKP2/CRYAB/SLC9A1/DSP/DSG2/FXYD1/JUP/KCNE3/ATP1B1/CASQ2/KCNQ1/ACE2/HSPB6/ITGA2/MYL9/TPM2/LMOD1/SGCA/CNN1/ATP1A2/TACR2/TRPM4/CHRNA3/PLN/CAV1/ACTA2/CALD1/KCNA5/CHRM2/ACTG2/GPER1/DES/SYNM/MYLK/KCNMA1/GATA4/MYH11/SSPN/SCN7A/TMEM38A/EDN3/TMOD1/DSC2/GNAO1/KCNJ3/HTR1D/FLNA/SMPX/MYOCD/SORBS1/PPP1R12B	54		hsa05130	Pathogenic Escherichia coli infection	26/580	197/8144	0.00157849	0.0259205	0.0219502	MYO5B/MYO6/CASP3/OCLN/MAPK13/MYH14/SLC9A3R1/MYO1A/CASP7/SRC/MYO5C/BAIAP2L1/MYO10/CLDN7/EZR/CLDN4/TUBB6/TUBA1A/CLDN23/CLDN15/MYH11/IL1B/CXCL8/CLDN2/CLDN3/CLDN18	26
BP	GO:0051783	regulation of nuclear division	30/1136	135/18862	3.48994e-10	9.25705e-08	7.27192e-08	BORA/TOM1L1/MKI67/BUB1B/SMPD3/CENPF/BUB1/AURKA/PLK1/ZWINT/ESPL1/DLGAP5/MAD2L1/TTK/CCNB1/RCC1/RAD51AP1/NUSAP1/CDC25C/NEK2/TRIP13/NDC80/PKMYT1/CDC20/CDT1/AURKB/EDN3/IGF1/IL1B/HOXA13	30		hsa04115	p53 signaling pathway	13/580	73/8144	0.00172558	0.0269191	0.0227958	CASP3/APAF1/CCNB2/RRM2/GTSE1/CCNE2/CCNB1/STEAP3/CDK1/SFN/SERPINB5/CCNE1/IGF1	13
BP	GO:0003018	vascular process in circulatory system	42/1136	245/18862	7.16009e-10	1.80878e-07	1.42089e-07	SLC44A1/TFRC/OCLN/DDAH1/TJP2/MFSD2A/SLC9A3R1/SRC/PTPRJ/TJP3/SLC7A1/F2RL1/SLC5A6/SLC5A1/CEACAM1/SLC29A2/ACE2/SLC1A5/AGTR1/ABCC3/ATP1A2/TACR2/SLC1A1/TRPM4/SLC6A20/CAV1/ACTA2/SLC12A2/KCNA5/GPER1/AKAP12/KCNMA1/FERMT2/SLIT2/EDN3/HTR1D/SLC2A4/C2CD4A/CPS1/ABCC2/SLC4A4/SLC28A2	42		hsa00601	Glycosphingolipid biosynthesis - lacto and neolacto series	7/580	27/8144	0.00226453	0.0336444	0.028491	FUT4/B3GNT5/B3GNT3/FUT2/B3GALT5/FUT3/FUT6	7
BP	GO:0007051	spindle organization	35/1136	182/18862	8.12425e-10	1.95905e-07	1.53894e-07	BORA/KIF4A/STIL/SPAG5/PRC1/AURKA/PLK1/ASPM/KIF11/CCNB2/ESPL1/DLGAP5/RACGAP1/TTK/TPX2/MISP/CCNB1/RCC1/CEP72/CENPE/AUNIP/CHMP4C/NEK2/KIF23/KIFC1/EZR/NDC80/TACC3/MYBL2/NUF2/SPC25/CDC20/AURKB/CCDC69/FLNA	35		hsa00512	Mucin type O-glycan biosynthesis	8/580	36/8144	0.00320756	0.0435113	0.0368466	GALNT7/GALNT3/GCNT1/GCNT3/B3GNT3/GALNT6/ST6GALNAC1/GALNT5	8
BP	GO:0003012	muscle system process	62/1136	453/18862	1.10651e-09	2.45126e-07	1.9256e-07	ATP1A1/MYH14/NEDD4L/EZH2/PKP2/CRYAB/SLC9A1/DSP/DSG2/FXYD1/JUP/KCNE3/ATP1B1/CASQ2/KCNQ1/ACE2/HSPB6/ITGA2/MYL9/HAND2/TPM2/LMOD1/SGCA/CNN1/ATP1A2/TACR2/TRPM4/CHRNA3/PLN/CAV1/ACTA2/MYOC/CALD1/GATA6/KCNA5/CHRM2/ACTG2/GPER1/DES/SYNM/MYLK/KCNMA1/GATA4/MYH11/SSPN/SCN7A/TMEM38A/EDN3/TMOD1/DSC2/GNAO1/KCNJ3/HTR1D/RGS4/FLNA/FBXO32/SMPX/IGF1/MYOCD/SORBS1/IL1B/PPP1R12B	62		hsa03030	DNA replication	8/580	36/8144	0.00320756	0.0435113	0.0368466	POLE/DNA2/RFC3/MCM3/MCM2/FEN1/MCM4/MCM7	8
BP	GO:0048565	digestive tract development	28/1136	125/18862	1.10896e-09	2.45126e-07	1.9256e-07	LGR4/KLF5/SRC/CCNB1/SALL1/PDX1/SFRP1/CDX2/OVOL2/OTC/IHH/SFRP2/GATA6/RBPMS2/GATA4/HOXA5/PTK6/RARRES2/CLMP/FGF10/MYOCD/AGR2/NKX3-2/CPS1/SIX2/CXCL8/CLDN18/REG1A	28		hsa00220	Arginine biosynthesis	6/580	22/8144	0.00353964	0.0460154	0.0389671	ASL/GPT2/OTC/NOS2/GPT/CPS1	6
BP	GO:0055123	digestive system development	29/1136	134/18862	1.32387e-09	2.71277e-07	2.13103e-07	LGR4/KLF5/SRC/CCNB1/SALL1/PDX1/SFRP1/CDX2/OVOL2/OTC/IHH/BARX1/SFRP2/GATA6/RBPMS2/GATA4/HOXA5/PTK6/RARRES2/CLMP/FGF10/MYOCD/AGR2/NKX3-2/CPS1/SIX2/CXCL8/CLDN18/REG1A	29		hsa04514	Cell adhesion molecules	20/580	149/8144	0.00433485	0.054099	0.0458126	OCLN/F11R/PTPRF/CDH1/ITGA6/CLDN7/CLDN4/SDC1/CLDN23/CLDN15/JAM2/CNTN1/NRXN3/NEGR1/CNTNAP2/CDH3/L1CAM/CLDN2/CLDN3/CLDN18	20
BP	GO:0007052	mitotic spindle organization	27/1136	118/18862	1.32954e-09	2.71277e-07	2.13103e-07	BORA/KIF4A/STIL/PRC1/AURKA/PLK1/KIF11/DLGAP5/RACGAP1/TTK/TPX2/MISP/CCNB1/RCC1/CENPE/CHMP4C/NEK2/KIF23/KIFC1/NDC80/TACC3/MYBL2/NUF2/SPC25/CDC20/AURKB/FLNA	27
BP	GO:0007091	metaphase/anaphase transition of mitotic cell cycle	19/1136	61/18862	1.48648e-09	2.92067e-07	2.29434e-07	BUB1B/CENPF/BUB1/PLK1/ZWINT/ESPL1/DLGAP5/MAD2L1/TTK/CDC6/CCNB1/CENPE/TRIP13/NDC80/TACC3/CDC20/CDT1/AURKB/UBE2C	19
BP	GO:0006066	alcohol metabolic process	54/1136	373/18862	1.79142e-09	3.3941e-07	2.66625e-07	IDH1/SPTLC2/BPNT1/HMGCR/ACSS2/PLCH1/PLCB3/CLCN2/DGAT1/GPD2/PCK2/ELOVL6/GK/LIMA1/SORD/HMGCS1/ITPKA/SGPP2/DHCR24/DHCR7/LDLR/LPCAT3/INPP5J/MOGAT3/DEGS2/SULT1B1/CFTR/GPD1/FMO5/SQLE/AKR1B10/CYP1B1/GPER1/CYP3A5/EPHX2/FGF2/BMP2/MOGAT2/CEBPA/PCSK9/SCD/ADH6/PCK1/ADH1B/IGF1/PRKAA2/NPC1L1/HMGCS2/ALDH1A1/APOA4/NR0B2/RBP4/APOA1/ADH1C	54
BP	GO:0032528	microvillus organization	12/1136	24/18862	2.95926e-09	5.41341e-07	4.25253e-07	ATP8B1/PLS1/USH1C/KLF5/SLC9A3R1/MYO1A/VIL1/CDHR5/EZR/CDHR2/RAP1GAP/ESPN	12
BP	GO:0070365	hepatocyte differentiation	10/1136	16/18862	3.46658e-09	6.08624e-07	4.78107e-07	HNF4A/E2F8/PCK2/E2F7/HNF1B/ITGA2/KRT18/PCK1/CPS1/FRZB	10
BP	GO:0010965	regulation of mitotic sister chromatid separation	19/1136	64/18862	3.67125e-09	6.08624e-07	4.78107e-07	BUB1B/CENPF/BUB1/PLK1/ZWINT/ESPL1/DLGAP5/MAD2L1/TTK/CDC6/CCNB1/CENPE/TRIP13/NDC80/TACC3/CDC20/CDT1/AURKB/UBE2C	19
BP	GO:0044784	metaphase/anaphase transition of cell cycle	19/1136	64/18862	3.67125e-09	6.08624e-07	4.78107e-07	BUB1B/CENPF/BUB1/PLK1/ZWINT/ESPL1/DLGAP5/MAD2L1/TTK/CDC6/CCNB1/CENPE/TRIP13/NDC80/TACC3/CDC20/CDT1/AURKB/UBE2C	19
BP	GO:0032530	regulation of microvillus organization	9/1136	13/18862	5.80046e-09	9.0801e-07	7.13292e-07	ATP8B1/PLS1/USH1C/KLF5/VIL1/CDHR5/EZR/CDHR2/RAP1GAP	9
BP	GO:0030071	regulation of mitotic metaphase/anaphase transition	18/1136	59/18862	5.81948e-09	9.0801e-07	7.13292e-07	BUB1B/CENPF/BUB1/PLK1/ZWINT/ESPL1/DLGAP5/MAD2L1/TTK/CDC6/CCNB1/CENPE/TRIP13/NDC80/CDC20/CDT1/AURKB/UBE2C	18
BP	GO:0051306	mitotic sister chromatid separation	19/1136	66/18862	6.49157e-09	9.83937e-07	7.72936e-07	BUB1B/CENPF/BUB1/PLK1/ZWINT/ESPL1/DLGAP5/MAD2L1/TTK/CDC6/CCNB1/CENPE/TRIP13/NDC80/TACC3/CDC20/CDT1/AURKB/UBE2C	19
BP	GO:0030277	maintenance of gastrointestinal epithelium	11/1136	22/18862	1.37427e-08	1.96721e-06	1.54535e-06	MUC13/SOX9/PBLD/MUC4/MUC2/TFF1/TFF3/RBP4/MUC6/VSIG1/TFF2	11
BP	GO:1902099	regulation of metaphase/anaphase transition of cell cycle	18/1136	62/18862	1.3985e-08	1.96721e-06	1.54535e-06	BUB1B/CENPF/BUB1/PLK1/ZWINT/ESPL1/DLGAP5/MAD2L1/TTK/CDC6/CCNB1/CENPE/TRIP13/NDC80/CDC20/CDT1/AURKB/UBE2C	18
BP	GO:0001894	tissue homeostasis	41/1136	260/18862	1.40912e-08	1.96721e-06	1.54535e-06	CLCN3/TFRC/OCLN/F11R/USH1C/TJP2/MFSD2A/CXADR/MUC13/SRC/CLDN12/SOX9/TJP3/TNFRSF11A/SLC1A1/LSR/IHH/HSPB1/SLC12A2/JAM2/PROM1/CARTPT/PBLD/PIGR/AZGP1/MUC4/HOXA13/CA2/CDH3/ZG16B/SLC28A2/MUC2/LYZ/TFF1/TFF3/CLDN3/CLDN18/RBP4/MUC6/VSIG1/TFF2	41
BP	GO:0030048	actin filament-based movement	29/1136	150/18862	1.99591e-08	2.71496e-06	2.13275e-06	MYO5B/MYO6/ATP1A1/FNBP1L/MYH14/MYO1A/NEDD4L/MYO5C/PKP2/VIL1/SLC9A1/DSP/DSG2/JUP/KCNE3/KCNQ1/MYO7B/TPM2/ATP1A2/TRPM4/PLN/CAV1/KCNA5/DES/GATA4/TMOD1/DSC2/KCNJ3/FLNA	29
BP	GO:0008016	regulation of heart contraction	39/1136	245/18862	2.43092e-08	3.07961e-06	2.41921e-06	ITPR3/ATP1A1/CXADR/PKP2/SLC9A1/DSP/DSG2/FXYD1/JUP/KCNE3/ATP1B1/CASQ2/KCNQ1/ACE2/HSPB7/ATP1A2/SLC1A1/TRPM4/CYP2J2/KCNK1/PLN/CAV1/KCNK3/POPDC2/KCNA5/CHRM2/TAC1/DES/GATA4/SEMA3A/FXYD6/TMEM38A/EDN3/DSC2/GNAO1/FXYD3/KCNJ3/RGS4/FLNA	39
BP	GO:0033045	regulation of sister chromatid segregation	19/1136	71/18862	2.43815e-08	3.07961e-06	2.41921e-06	BUB1B/CENPF/BUB1/PLK1/ZWINT/ESPL1/DLGAP5/MAD2L1/TTK/CDC6/CCNB1/CENPE/TRIP13/NDC80/TACC3/CDC20/CDT1/AURKB/UBE2C	19
BP	GO:1905818	regulation of chromosome separation	19/1136	71/18862	2.43815e-08	3.07961e-06	2.41921e-06	BUB1B/CENPF/BUB1/PLK1/ZWINT/ESPL1/DLGAP5/MAD2L1/TTK/CDC6/CCNB1/CENPE/TRIP13/NDC80/TACC3/CDC20/CDT1/AURKB/UBE2C	19
BP	GO:0048608	reproductive structure development	54/1136	405/18862	3.2711e-08	4.03563e-06	3.17021e-06	IDH1/ST14/CASP3/E2F8/SPATA2/LGR4/SPINT1/RRM1/GRHL2/FZD5/CCNF/SRC/BRCA2/SOX9/PLK4/BRIP1/FANCA/KIF18A/HMGCS1/E2F7/SPINT2/KRT8/SALL1/HSD17B2/VDR/SDC1/SFRP1/PTN/CDX2/OVOL2/SFRP2/GATA6/NUPR1/ZFPM2/KRT19/RSPO3/GATA4/SEMA3A/SLIT2/SERPINB5/CEBPA/HOXB13/FLNA/OSR1/PHLDA2/SERPINF1/FGF10/ROR2/MYOCD/FOXA1/HOXA13/MME/ASCL2/RBP4	54
BP	GO:0006270	DNA replication initiation	14/1136	40/18862	4.03902e-08	4.86977e-06	3.82547e-06	POLE/ORC1/MCM3/CDC45/MCM2/CCNE2/CDC6/MCM4/TICRR/ORC6/MCM10/MCM7/CDT1/CCNE1	14
BP	GO:0061458	reproductive system development	54/1136	408/18862	4.20575e-08	4.94121e-06	3.8816e-06	IDH1/ST14/CASP3/E2F8/SPATA2/LGR4/SPINT1/RRM1/GRHL2/FZD5/CCNF/SRC/BRCA2/SOX9/PLK4/BRIP1/FANCA/KIF18A/HMGCS1/E2F7/SPINT2/KRT8/SALL1/HSD17B2/VDR/SDC1/SFRP1/PTN/CDX2/OVOL2/SFRP2/GATA6/NUPR1/ZFPM2/KRT19/RSPO3/GATA4/SEMA3A/SLIT2/SERPINB5/CEBPA/HOXB13/FLNA/OSR1/PHLDA2/SERPINF1/FGF10/ROR2/MYOCD/FOXA1/HOXA13/MME/ASCL2/RBP4	54
BP	GO:0010669	epithelial structure maintenance	12/1136	29/18862	4.28456e-08	4.94121e-06	3.8816e-06	CXADR/MUC13/SOX9/PBLD/MUC4/MUC2/TFF1/TFF3/RBP4/MUC6/VSIG1/TFF2	12
BP	GO:0051983	regulation of chromosome segregation	21/1136	89/18862	5.04181e-08	5.69081e-06	4.47044e-06	MKI67/BUB1B/CENPF/BUB1/PLK1/ZWINT/ESPL1/DLGAP5/MAD2L1/KIF2C/TTK/CDC6/CCNB1/CENPE/TRIP13/NDC80/TACC3/CDC20/CDT1/AURKB/UBE2C	21
BP	GO:0016266	O-glycan processing	17/1136	61/18862	6.88603e-08	7.6105e-06	5.97846e-06	B3GNT5/GALNT7/MUC13/GALNT3/GCNT1/GCNT3/B3GNT3/MUC17/GALNT6/MUC1/B3GNT7/GALNT5/MUC4/MUC2/MUC5B/MUC5AC/MUC6	17
BP	GO:0007093	mitotic cell cycle checkpoint	29/1136	159/18862	7.62928e-08	8.25986e-06	6.48857e-06	E2F8/BUB1B/ORC1/CENPF/BUB1/AURKA/PLK1/ZWINT/FANCD2/MAD2L1/TTK/PRKDC/BRCA1/GTSE1/CDC6/CCNB1/CDK1/CHMP4C/E2F7/CDC25C/TICRR/TRIP13/NDC80/E2F1/CDC20/CDT1/MUC1/AURKB/SFN	29
BP	GO:0050673	epithelial cell proliferation	55/1136	428/18862	8.63493e-08	9.16166e-06	7.19699e-06	CASK/LGR4/RPS6KA1/IRF6/IQGAP3/KDF1/BRCA2/SOX9/MARVELD3/PRKDC/ERBB2/EHF/AQP11/SGPP2/LIMS2/CEACAM1/NRARP/FUT2/UHRF1/FERMT1/VDR/AGTR1/LRG1/SFRP1/PTN/OVOL2/EPHA2/CAV1/IHH/SFRP2/VIP/NUPR1/MMP12/PBLD/XDH/SFN/HOXA5/FGF2/BMP2/SERPINB5/CCL2/NGFR/THBS4/FGF7/OSR1/SERPINF1/FGF10/IGF1/CXCL12/AREG/CCL24/CDH3/REG3A/APOA1/REG1A	55
BP	GO:0000075	cell cycle checkpoint	34/1136	209/18862	1.11005e-07	1.13212e-05	8.89341e-06	E2F8/BUB1B/ORC1/CENPF/BUB1/DNA2/AURKA/PLK1/ZWINT/BRIP1/FANCD2/MAD2L1/TTK/PRKDC/BRCA1/GTSE1/CDC45/DTL/CDC6/CCNB1/TIMELESS/CDK1/CHMP4C/E2F7/CDC25C/TICRR/TRIP13/NDC80/E2F1/CDC20/CDT1/MUC1/AURKB/SFN	34
BP	GO:0051302	regulation of cell division	30/1136	171/18862	1.12458e-07	1.13212e-05	8.89341e-06	RAB11FIP4/E2F8/PRC1/KDF1/BRCA2/AURKA/PLK1/PLK4/RACGAP1/ECT2/KIF18B/KIF14/CDC6/CHMP4C/E2F7/CENPV/KIF20A/ORC6/KIF23/MACC1/PTN/SFRP2/NAP1L2/AURKB/SFN/FGF2/THBS4/FGF7/IL1B/GKN1	30
BP	GO:0007094	mitotic spindle assembly checkpoint	13/1136	37/18862	1.17373e-07	1.13212e-05	8.89341e-06	BUB1B/CENPF/BUB1/PLK1/ZWINT/MAD2L1/TTK/CCNB1/TRIP13/NDC80/CDC20/CDT1/AURKB	13
BP	GO:0071173	spindle assembly checkpoint	13/1136	37/18862	1.17373e-07	1.13212e-05	8.89341e-06	BUB1B/CENPF/BUB1/PLK1/ZWINT/MAD2L1/TTK/CCNB1/TRIP13/NDC80/CDC20/CDT1/AURKB	13
BP	GO:0071174	mitotic spindle checkpoint	13/1136	37/18862	1.17373e-07	1.13212e-05	8.89341e-06	BUB1B/CENPF/BUB1/PLK1/ZWINT/MAD2L1/TTK/CCNB1/TRIP13/NDC80/CDC20/CDT1/AURKB	13
BP	GO:0086065	cell communication involved in cardiac conduction	16/1136	57/18862	1.49552e-07	1.41673e-05	1.11292e-05	ATP1A1/CXADR/PKP2/DSP/DSG2/JUP/ATP1B1/CASQ2/KCNQ1/ATP1A2/TRPM4/CAV1/KCNA5/DSC2/KCNJ3/FLNA	16
BP	GO:0034329	cell junction assembly	54/1136	425/18862	1.64238e-07	1.52857e-05	1.20077e-05	MARVELD2/OCLN/F11R/GRHL2/CAMSAP3/POF1B/CDH1/FZD5/SRC/PKP3/PTPRJ/PKP2/MARVELD3/GJB1/SLC9A1/UGT8/ECT2/ITGA6/JUP/LIMS2/CLDN7/ACE2/GPM6A/CLDN4/RAB17/ITGA2/PARD6B/LAMB3/SFRP1/EPHA2/CAV1/LSR/CLDN23/MYOC/CLDN15/CDH19/ITGB4/GPM6B/MAP1B/LRP4/FERMT2/FLNC/EPHB2/FLNA/APOD/LAMC2/SORBS1/IL1B/EPHA7/COL17A1/GREM1/CLDN2/CLDN3/CLDN18	54
BP	GO:0031577	spindle checkpoint	13/1136	38/18862	1.68603e-07	1.54214e-05	1.21143e-05	BUB1B/CENPF/BUB1/PLK1/ZWINT/MAD2L1/TTK/CCNB1/TRIP13/NDC80/CDC20/CDT1/AURKB	13
BP	GO:0035637	multicellular organismal signaling	33/1136	203/18862	1.73028e-07	1.55578e-05	1.22215e-05	ITPR3/ATP1A1/MYH14/CXADR/GPR35/PKP2/SLC9A1/DSP/DSG2/FXYD1/JUP/KCNE3/ATP1B1/CASQ2/KCNQ1/ACE2/ITGA2/ATP1A2/TRPM4/KCNK1/PLN/CAV1/KCNK3/KCNA5/CARTPT/GPER1/FXYD6/SCN7A/DSC2/FXYD3/KCNJ3/FLNA/CNTNAP2	33
BP	GO:0086003	cardiac muscle cell contraction	18/1136	72/18862	1.76428e-07	1.55992e-05	1.2254e-05	ATP1A1/NEDD4L/PKP2/SLC9A1/DSP/DSG2/JUP/KCNE3/KCNQ1/ATP1A2/TRPM4/PLN/CAV1/KCNA5/GATA4/DSC2/KCNJ3/FLNA	18
BP	GO:0007043	cell-cell junction assembly	27/1136	147/18862	1.83425e-07	1.5952e-05	1.25312e-05	MARVELD2/OCLN/F11R/GRHL2/POF1B/FZD5/PKP3/PKP2/MARVELD3/GJB1/UGT8/ECT2/JUP/CLDN7/ACE2/CLDN4/PARD6B/EPHA2/CAV1/LSR/CLDN23/CLDN15/CDH19/IL1B/CLDN2/CLDN3/CLDN18	27
BP	GO:0045841	negative regulation of mitotic metaphase/anaphase transition	13/1136	39/18862	2.3901e-07	2.04508e-05	1.60652e-05	BUB1B/CENPF/BUB1/PLK1/ZWINT/MAD2L1/TTK/CCNB1/TRIP13/NDC80/CDC20/CDT1/AURKB	13
BP	GO:0003015	heart process	41/1136	289/18862	2.8048e-07	2.36182e-05	1.85534e-05	ITPR3/ATP1A1/CXADR/SRC/NEDD4L/PKP2/SLC9A1/DSP/DSG2/FXYD1/JUP/KCNE3/ATP1B1/CASQ2/KCNQ1/ACE2/HSPB7/ATP1A2/SLC1A1/TRPM4/CYP2J2/KCNK1/PLN/CAV1/KCNK3/POPDC2/KCNA5/CHRM2/TAC1/DES/GATA4/SEMA3A/FXYD6/TMEM38A/EDN3/DSC2/GNAO1/FXYD3/KCNJ3/RGS4/FLNA	41
BP	GO:0060047	heart contraction	40/1136	279/18862	2.95145e-07	2.44647e-05	1.92184e-05	ITPR3/ATP1A1/CXADR/NEDD4L/PKP2/SLC9A1/DSP/DSG2/FXYD1/JUP/KCNE3/ATP1B1/CASQ2/KCNQ1/ACE2/HSPB7/ATP1A2/SLC1A1/TRPM4/CYP2J2/KCNK1/PLN/CAV1/KCNK3/POPDC2/KCNA5/CHRM2/TAC1/DES/GATA4/SEMA3A/FXYD6/TMEM38A/EDN3/DSC2/GNAO1/FXYD3/KCNJ3/RGS4/FLNA	40
BP	GO:0006937	regulation of muscle contraction	28/1136	161/18862	3.55882e-07	2.90454e-05	2.28168e-05	ATP1A1/PKP2/SLC9A1/DSP/DSG2/JUP/ATP1B1/CASQ2/KCNQ1/ACE2/HSPB6/ITGA2/MYL9/CNN1/ATP1A2/TACR2/TRPM4/CHRNA3/PLN/CAV1/CHRM2/GPER1/KCNMA1/GATA4/TMEM38A/DSC2/MYOCD/PPP1R12B	28
BP	GO:0090068	positive regulation of cell cycle process	42/1136	303/18862	3.82445e-07	3.07404e-05	2.41483e-05	RAB11FIP4/E2F8/SPAG5/SMPD3/EZH2/AURKA/PLK4/ESPL1/DLGAP5/MAD2L1/RACGAP1/BRCA1/CDC25A/GTSE1/CDCA5/ECT2/KIF14/DTL/FEN1/CDC6/CCNB1/CDK1/RAD51AP1/NUSAP1/E2F7/CDC25C/CENPV/KIF23/NDC80/E2F1/CDT1/MUC1/GATA6/KCNA5/AURKB/UBE2C/SFN/EDN3/FGF10/IGF1/IL1B/HOXA13	42
BP	GO:0045839	negative regulation of mitotic nuclear division	14/1136	47/18862	3.99663e-07	3.1645e-05	2.48589e-05	TOM1L1/BUB1B/CENPF/BUB1/PLK1/ZWINT/MAD2L1/TTK/CCNB1/TRIP13/NDC80/CDC20/CDT1/AURKB	14
BP	GO:1902100	negative regulation of metaphase/anaphase transition of cell cycle	13/1136	41/18862	4.63108e-07	3.61292e-05	2.83815e-05	BUB1B/CENPF/BUB1/PLK1/ZWINT/MAD2L1/TTK/CCNB1/TRIP13/NDC80/CDC20/CDT1/AURKB	13
BP	GO:0061138	morphogenesis of a branching epithelium	29/1136	173/18862	4.93319e-07	3.79284e-05	2.97948e-05	ST14/LGR4/SPINT1/GRHL2/FZD5/SRC/SOX9/TIMELESS/SPINT2/NRARP/SALL1/SFRP1/EPHA2/IHH/SFRP2/MET/RSPO3/SEMA3A/SLIT2/HOXA5/FGF2/BMP2/HOXB13/FGF7/FGF10/FOXA1/HOXA13/GREM1/SIX2	29
BP	GO:0045787	positive regulation of cell cycle	50/1136	395/18862	5.26736e-07	3.99191e-05	3.13586e-05	RAB11FIP4/E2F8/SPAG5/SRC/BRCA2/SMPD3/EZH2/AURKA/PLK4/OVOL1/ESPL1/DLGAP5/MAD2L1/RACGAP1/BRCA1/CDC25A/GTSE1/CDCA5/ECT2/KIF14/DTL/FEN1/CDC6/CCNB1/CDK1/RAD51AP1/NUSAP1/E2F7/CDC25C/CENPV/KIF23/NDC80/E2F1/CDT1/MUC1/GATA6/KCNA5/AURKB/NUPR1/GPER1/UBE2C/SFN/PTK6/EDN3/SMOC2/FGF10/IGF1/FOXA1/IL1B/HOXA13	50
BP	GO:0050678	regulation of epithelial cell proliferation	48/1136	374/18862	5.92081e-07	4.42393e-05	3.47524e-05	CASK/IQGAP3/KDF1/BRCA2/SOX9/MARVELD3/PRKDC/ERBB2/AQP11/SGPP2/LIMS2/CEACAM1/NRARP/FUT2/UHRF1/VDR/AGTR1/LRG1/SFRP1/PTN/OVOL2/CAV1/IHH/SFRP2/VIP/NUPR1/MMP12/PBLD/XDH/SFN/HOXA5/FGF2/BMP2/SERPINB5/CCL2/NGFR/THBS4/FGF7/OSR1/SERPINF1/FGF10/IGF1/CXCL12/AREG/CCL24/CDH3/REG3A/REG1A	48
BP	GO:0033046	negative regulation of sister chromatid segregation	13/1136	42/18862	6.33895e-07	4.54434e-05	3.56983e-05	BUB1B/CENPF/BUB1/PLK1/ZWINT/MAD2L1/TTK/CCNB1/TRIP13/NDC80/CDC20/CDT1/AURKB	13
BP	GO:0033048	negative regulation of mitotic sister chromatid segregation	13/1136	42/18862	6.33895e-07	4.54434e-05	3.56983e-05	BUB1B/CENPF/BUB1/PLK1/ZWINT/MAD2L1/TTK/CCNB1/TRIP13/NDC80/CDC20/CDT1/AURKB	13
BP	GO:2000816	negative regulation of mitotic sister chromatid separation	13/1136	42/18862	6.33895e-07	4.54434e-05	3.56983e-05	BUB1B/CENPF/BUB1/PLK1/ZWINT/MAD2L1/TTK/CCNB1/TRIP13/NDC80/CDC20/CDT1/AURKB	13
BP	GO:0001763	morphogenesis of a branching structure	30/1136	186/18862	7.37305e-07	5.21521e-05	4.09683e-05	ST14/LGR4/SPINT1/GRHL2/FZD5/SRC/SOX9/TIMELESS/SPINT2/NRARP/SALL1/SFRP1/EPHA2/IHH/SFRP2/MET/RSPO3/SEMA3A/SLIT2/HOXA5/FGF2/BMP2/HOXB13/FGF7/FGF10/FOXA1/EPHA7/HOXA13/GREM1/SIX2	30
BP	GO:0051304	chromosome separation	20/1136	95/18862	7.53072e-07	5.25664e-05	4.12938e-05	BUB1B/CENPF/TOP2A/BUB1/PLK1/ZWINT/ESPL1/DLGAP5/MAD2L1/TTK/CDC6/CCNB1/CENPE/TRIP13/NDC80/TACC3/CDC20/CDT1/AURKB/UBE2C	20
BP	GO:1903522	regulation of blood circulation	40/1136	290/18862	8.19222e-07	5.64412e-05	4.43377e-05	ITPR3/ATP1A1/CXADR/PKP2/SLC9A1/DSP/DSG2/FXYD1/JUP/KCNE3/ATP1B1/CASQ2/KCNQ1/ACE2/HSPB7/AGTR1/ATP1A2/SLC1A1/TRPM4/CYP2J2/KCNK1/PLN/CAV1/KCNK3/POPDC2/KCNA5/CHRM2/TAC1/DES/GATA4/SEMA3A/FXYD6/TMEM38A/EDN3/DSC2/GNAO1/FXYD3/KCNJ3/RGS4/FLNA	40
BP	GO:0061337	cardiac conduction	26/1136	149/18862	8.63714e-07	5.87436e-05	4.61463e-05	ITPR3/ATP1A1/CXADR/PKP2/SLC9A1/DSP/DSG2/FXYD1/JUP/KCNE3/ATP1B1/CASQ2/KCNQ1/ACE2/ATP1A2/TRPM4/KCNK1/PLN/CAV1/KCNK3/KCNA5/FXYD6/DSC2/FXYD3/KCNJ3/FLNA	26
BP	GO:0003382	epithelial cell morphogenesis	11/1136	31/18862	9.97126e-07	6.69589e-05	5.25999e-05	ST14/GRHL2/POF1B/SPINT2/RAB25/IHH/MET/ARHGEF26/HOXA13/CLDN3/VSIG1	11
BP	GO:0006486	protein glycosylation	36/1136	250/18862	1.02834e-06	6.73499e-05	5.2907e-05	GFPT1/FUT4/B3GNT5/PMM2/MGAT4B/SLC35C1/GALNT7/MGAT5/MUC13/EDEM3/DOLPP1/GALNT3/GCNT1/ENTPD5/GCNT3/B3GNT3/AQP11/MUC17/FUT2/B3GALT5/GALNT6/MGAT3/MUC1/FUT3/ST6GALNAC1/B3GNT7/FUT6/POMK/GAL3ST1/RAMP1/GALNT5/MUC4/MUC2/MUC5B/MUC5AC/MUC6	36
BP	GO:0043413	macromolecule glycosylation	36/1136	250/18862	1.02834e-06	6.73499e-05	5.2907e-05	GFPT1/FUT4/B3GNT5/PMM2/MGAT4B/SLC35C1/GALNT7/MGAT5/MUC13/EDEM3/DOLPP1/GALNT3/GCNT1/ENTPD5/GCNT3/B3GNT3/AQP11/MUC17/FUT2/B3GALT5/GALNT6/MGAT3/MUC1/FUT3/ST6GALNAC1/B3GNT7/FUT6/POMK/GAL3ST1/RAMP1/GALNT5/MUC4/MUC2/MUC5B/MUC5AC/MUC6	36
BP	GO:0090307	mitotic spindle assembly	16/1136	65/18862	1.06031e-06	6.85966e-05	5.38864e-05	KIF4A/PRC1/PLK1/KIF11/RACGAP1/TPX2/MISP/RCC1/CHMP4C/NEK2/KIF23/KIFC1/MYBL2/CDC20/AURKB/FLNA	16
BP	GO:0051985	negative regulation of chromosome segregation	13/1136	44/18862	1.15199e-06	7.24422e-05	5.69074e-05	BUB1B/CENPF/BUB1/PLK1/ZWINT/MAD2L1/TTK/CCNB1/TRIP13/NDC80/CDC20/CDT1/AURKB	13
BP	GO:1905819	negative regulation of chromosome separation	13/1136	44/18862	1.15199e-06	7.24422e-05	5.69074e-05	BUB1B/CENPF/BUB1/PLK1/ZWINT/MAD2L1/TTK/CCNB1/TRIP13/NDC80/CDC20/CDT1/AURKB	13
BP	GO:0120192	tight junction assembly	18/1136	81/18862	1.16071e-06	7.24422e-05	5.69074e-05	MARVELD2/OCLN/F11R/GRHL2/POF1B/FZD5/MARVELD3/ECT2/CLDN7/CLDN4/PARD6B/EPHA2/LSR/CLDN23/CLDN15/CLDN2/CLDN3/CLDN18	18
BP	GO:0060249	anatomical structure homeostasis	55/1136	466/18862	1.36572e-06	8.42458e-05	6.61797e-05	CLCN3/TFRC/OCLN/F11R/USH1C/TJP2/POLE/MFSD2A/CXADR/MUC13/SRC/BRCA2/RAD51/CLDN12/DNA2/RFC3/SOX9/TJP3/EXO1/PRKDC/TNFRSF11A/CCNE2/FEN1/NEK2/RECQL4/CFL2/SLC1A1/LSR/IHH/HSPB1/SLC12A2/JAM2/PROM1/CARTPT/AURKB/PBLD/PIGR/AZGP1/CCNE1/MUC4/HOXA13/CA2/CDH3/ZG16B/SLC28A2/MUC2/LYZ/TFF1/TFF3/CLDN3/CLDN18/RBP4/MUC6/VSIG1/TFF2	55
BP	GO:0071466	cellular response to xenobiotic stimulus	23/1136	125/18862	1.41546e-06	8.63102e-05	6.78014e-05	HNF4A/CES2/NR1I2/MCM7/E2F1/ACY3/CES3/SULT1B1/AOC1/CYP2J2/CYP2S1/NAT2/NQO1/AOC3/CYP1B1/AKR7A3/CYP3A5/CYP2B6/CYP2C18/ABCC2/ALDH3A1/AADAC/GSTA1	23
BP	GO:0033047	regulation of mitotic sister chromatid segregation	13/1136	45/18862	1.53115e-06	9.23041e-05	7.25099e-05	BUB1B/CENPF/BUB1/PLK1/ZWINT/MAD2L1/TTK/CCNB1/TRIP13/NDC80/CDC20/CDT1/AURKB	13
BP	GO:0006641	triglyceride metabolic process	21/1136	108/18862	1.59105e-06	9.42694e-05	7.40538e-05	DGAT1/MFSD2A/PCK2/GK/LPIN2/LDLR/MOGAT3/FABP4/FABP1/LIPH/CAV1/MOGAT2/PCSK9/PCK1/CPS1/AADAC/PNLIPRP2/APOA4/MTTP/APOA1/LIPF	21
BP	GO:0001508	action potential	24/1136	135/18862	1.59929e-06	9.42694e-05	7.40538e-05	PTPN3/ATP1A1/MYH14/CXADR/NEDD4L/GPR35/PKP2/SLC9A1/DSP/DSG2/JUP/KCNE3/ATP1B1/KCNQ1/ATP1A2/TRPM4/CAV1/KCNA5/GPER1/TAC1/SCN7A/DSC2/KCNJ3/FLNA	24
BP	GO:0055117	regulation of cardiac muscle contraction	17/1136	75/18862	1.7084e-06	9.86141e-05	7.74668e-05	ATP1A1/PKP2/SLC9A1/DSP/DSG2/JUP/ATP1B1/CASQ2/KCNQ1/ACE2/ATP1A2/TRPM4/PLN/CAV1/GATA4/TMEM38A/DSC2	17
BP	GO:0098911	regulation of ventricular cardiac muscle cell action potential	7/1136	12/18862	1.71018e-06	9.86141e-05	7.74668e-05	PKP2/DSP/DSG2/JUP/TRPM4/CAV1/DSC2	7
BP	GO:0007015	actin filament organization	52/1136	435/18862	1.80942e-06	0.000103215	8.10808e-05	MYO5B/MYO6/PLS1/SHROOM3/F11R/DIAPH1/DIAPH3/USH1C/POF1B/ARHGEF5/CD2AP/MYO1A/SRC/MYO5C/VIL1/F2RL1/BAIAP2L1/SLC9A1/LIMA1/BAIAP2L2/ELMO3/MCU/FAT1/SPIRE2/EPHA1/EZR/MYO7B/IQGAP2/TPM2/LMOD1/CFL2/SFRP1/CDC42EP3/MYOC/CALD1/VILL/GDPD2/MET/SYNPO2/TAC1/FERMT2/SLIT2/DPYSL3/TMOD1/CCL21/RGS4/FLNA/CXCL12/SORBS1/CCL24/ESPN/APOA1	52
BP	GO:0120193	tight junction organization	18/1136	84/18862	2.03532e-06	0.000112647	8.84906e-05	MARVELD2/OCLN/F11R/GRHL2/POF1B/FZD5/MARVELD3/ECT2/CLDN7/CLDN4/PARD6B/EPHA2/LSR/CLDN23/CLDN15/CLDN2/CLDN3/CLDN18	18
BP	GO:0035633	maintenance of blood-brain barrier	11/1136	33/18862	2.03848e-06	0.000112647	8.84906e-05	OCLN/F11R/TJP2/MFSD2A/CLDN12/TJP3/SLC1A1/LSR/SLC12A2/JAM2/CLDN3	11
BP	GO:0086004	regulation of cardiac muscle cell contraction	11/1136	33/18862	2.03848e-06	0.000112647	8.84906e-05	ATP1A1/PKP2/DSP/DSG2/JUP/ATP1A2/TRPM4/PLN/CAV1/GATA4/DSC2	11
BP	GO:0086001	cardiac muscle cell action potential	17/1136	76/18862	2.07846e-06	0.000113672	8.92958e-05	ATP1A1/CXADR/NEDD4L/PKP2/DSP/DSG2/JUP/KCNE3/ATP1B1/KCNQ1/ATP1A2/TRPM4/CAV1/KCNA5/DSC2/KCNJ3/FLNA	17
BP	GO:0006261	DNA-dependent DNA replication	26/1136	157/18862	2.39852e-06	0.000129838	0.000101995	E2F8/POLE/ORC1/POLQ/BRCA2/RAD51/GINS1/DNA2/RFC3/MCM3/CDC45/MCM2/CCNE2/FEN1/CDC6/TIMELESS/MCM4/E2F7/TICRR/ORC6/RECQL4/MCM10/MCM7/TRAIP/CDT1/CCNE1	26
BP	GO:0070252	actin-mediated cell contraction	22/1136	120/18862	2.53796e-06	0.000132825	0.000104341	ATP1A1/NEDD4L/PKP2/VIL1/SLC9A1/DSP/DSG2/JUP/KCNE3/KCNQ1/TPM2/ATP1A2/TRPM4/PLN/CAV1/KCNA5/DES/GATA4/TMOD1/DSC2/KCNJ3/FLNA	22
BP	GO:0051784	negative regulation of nuclear division	14/1136	54/18862	2.55385e-06	0.000132825	0.000104341	TOM1L1/BUB1B/CENPF/BUB1/PLK1/ZWINT/MAD2L1/TTK/CCNB1/TRIP13/NDC80/CDC20/CDT1/AURKB	14
BP	GO:0055078	sodium ion homeostasis	14/1136	54/18862	2.55385e-06	0.000132825	0.000104341	ATP1A1/NEDD4L/SLC9A1/ATP1B1/CYP4F12/AGTR1/CYP4F2/ATP1A2/SLC12A2/C7/TAC1/SCN7A/SCNN1A/TMPRSS3	14
BP	GO:0086002	cardiac muscle cell action potential involved in contraction	14/1136	54/18862	2.55385e-06	0.000132825	0.000104341	ATP1A1/NEDD4L/PKP2/DSP/DSG2/JUP/KCNE3/KCNQ1/TRPM4/CAV1/KCNA5/DSC2/KCNJ3/FLNA	14
BP	GO:0010810	regulation of cell-substrate adhesion	32/1136	218/18862	2.65965e-06	0.000136985	0.000107609	CASK/PRKCZ/CAMSAP3/SRC/PTPRJ/SLC9A1/ITGA6/EPHA1/JUP/LIMS2/FERMT1/LGALS1/ONECUT2/CEACAM6/SFRP1/PTN/CCL28/CCDC80/MYOC/MMP12/GPM6B/FERMT2/SPOCK1/CCL21/FLNA/APOD/AGR2/OLFM4/GREM1/CCL25/FBLN1/APOA1	32
BP	GO:0009410	response to xenobiotic stimulus	23/1136	131/18862	3.26912e-06	0.000166757	0.000130997	HNF4A/CES2/NR1I2/MCM7/E2F1/ACY3/CES3/SULT1B1/AOC1/CYP2J2/CYP2S1/NAT2/NQO1/AOC3/CYP1B1/AKR7A3/CYP3A5/CYP2B6/CYP2C18/ABCC2/ALDH3A1/AADAC/GSTA1	23
BP	GO:0070085	glycosylation	36/1136	263/18862	3.42812e-06	0.000173202	0.000136059	GFPT1/FUT4/B3GNT5/PMM2/MGAT4B/SLC35C1/GALNT7/MGAT5/MUC13/EDEM3/DOLPP1/GALNT3/GCNT1/ENTPD5/GCNT3/B3GNT3/AQP11/MUC17/FUT2/B3GALT5/GALNT6/MGAT3/MUC1/FUT3/ST6GALNAC1/B3GNT7/FUT6/POMK/GAL3ST1/RAMP1/GALNT5/MUC4/MUC2/MUC5B/MUC5AC/MUC6	36
BP	GO:0150104	transport across blood-brain barrier	18/1136	87/18862	3.46779e-06	0.000173553	0.000136336	SLC44A1/TFRC/MFSD2A/SLC9A3R1/SLC7A1/SLC5A6/SLC5A1/SLC29A2/SLC1A5/ABCC3/ATP1A2/SLC1A1/SLC6A20/SLC12A2/SLC2A4/ABCC2/SLC4A4/SLC28A2	18
BP	GO:0070830	bicellular tight junction assembly	17/1136	79/18862	3.66166e-06	0.000181543	0.000142612	MARVELD2/OCLN/F11R/GRHL2/POF1B/FZD5/MARVELD3/ECT2/CLDN7/CLDN4/PARD6B/EPHA2/CLDN23/CLDN15/CLDN2/CLDN3/CLDN18	17
BP	GO:0015711	organic anion transport	46/1136	376/18862	3.79884e-06	0.000184395	0.000144853	SLC25A15/SLC35D1/ATP8B1/SLC35A2/LLGL2/SLC35A3/ARL6IP1/MFSD2A/SLC9A3R1/SLC52A3/SLC7A1/SLC5A6/TNFRSF11A/SLC26A3/CEACAM1/ACE2/SLC44A4/SLC1A5/CYP4F2/ABCC3/SLC16A5/ATP1A2/SLC7A11/SLC1A1/PLA2G4F/CFTR/SLC6A20/SLC12A2/NOS2/SLCO4A1/SLC17A9/SLC13A2/RGS4/SLC17A4/SLC3A1/SNAP25/IL1B/ABCC2/SLC7A9/SLC4A4/CA2/SLC6A14/CA9/MTTP/SLC26A9/NR0B2	46
BP	GO:0016338	calcium-independent cell-cell adhesion via plasma membrane cell-adhesion molecules	9/1136	23/18862	3.82346e-06	0.000184395	0.000144853	CLDN12/CLDN7/CLDN4/CLDN23/CLDN15/BMP2/CLDN2/CLDN3/CLDN18	9
BP	GO:0060706	cell differentiation involved in embryonic placenta development	9/1136	23/18862	3.82346e-06	0.000184395	0.000144853	ST14/E2F8/GRHL2/FZD5/PLK4/E2F7/SPINT2/KRT8/KRT19	9
BP	GO:0055067	monovalent inorganic cation homeostasis	26/1136	161/18862	3.87658e-06	0.000184544	0.000144969	ATP1A1/CLCN3/NEDD4L/SLC9A1/AQP11/ATP1B1/SLC26A3/CYP4F12/AGTR1/CYP4F2/SLC9A2/ATP1A2/CFTR/OTC/SLC12A2/C7/KCNA5/TAC1/KCNMA1/SCN7A/SLC4A4/CA2/SCNN1A/NOX1/TMPRSS3/SLC9A3	26
BP	GO:0008608	attachment of spindle microtubules to kinetochore	11/1136	35/18862	3.9309e-06	0.000184544	0.000144969	SPAG5/RACGAP1/KIF2C/ECT2/CCNB1/CENPE/NEK2/NDC80/NUF2/CDT1/AURKB	11
BP	GO:0086005	ventricular cardiac muscle cell action potential	11/1136	35/18862	3.9309e-06	0.000184544	0.000144969	NEDD4L/PKP2/DSP/DSG2/JUP/KCNE3/KCNQ1/TRPM4/CAV1/DSC2/KCNJ3	11
BP	GO:0010232	vascular transport	18/1136	88/18862	4.11706e-06	0.000191588	0.000150503	SLC44A1/TFRC/MFSD2A/SLC9A3R1/SLC7A1/SLC5A6/SLC5A1/SLC29A2/SLC1A5/ABCC3/ATP1A2/SLC1A1/SLC6A20/SLC12A2/SLC2A4/ABCC2/SLC4A4/SLC28A2	18
BP	GO:0043114	regulation of vascular permeability	12/1136	42/18862	4.39847e-06	0.00019945	0.000156679	OCLN/DDAH1/TJP2/SRC/PTPRJ/TJP3/CEACAM1/TACR2/AKAP12/FERMT2/SLIT2/C2CD4A	12
BP	GO:0002027	regulation of heart rate	19/1136	97/18862	4.40868e-06	0.00019945	0.000156679	PKP2/DSP/DSG2/JUP/KCNE3/CASQ2/KCNQ1/SLC1A1/TRPM4/PLN/CAV1/POPDC2/KCNA5/TAC1/SEMA3A/EDN3/DSC2/KCNJ3/RGS4	19
BP	GO:0044786	cell cycle DNA replication	15/1136	64/18862	4.43639e-06	0.00019945	0.000156679	E2F8/POLE/BRCA2/RAD51/GINS1/DNA2/RFC3/MCM3/CDC45/MCM2/FEN1/MCM4/E2F7/MCM7/CDT1	15
BP	GO:0051310	metaphase plate congression	15/1136	64/18862	4.43639e-06	0.00019945	0.000156679	CDCA8/SPAG5/CENPF/KIF18A/KIF2C/CDCA5/KIF14/CCNB1/CENPE/CHMP4C/KIFC1/NDC80/NUF2/CDT1/AURKB	15
BP	GO:0045785	positive regulation of cell adhesion	50/1136	425/18862	4.48765e-06	0.000200059	0.000157157	STX3/FUT4/TFRC/EPB41L4B/F11R/PRKCZ/SRC/PTPRJ/SLC7A1/ERBB2/ZBTB7B/EFNB1/ITGA6/EPHA1/HHLA2/JUP/LIMS2/FERMT1/MYB/ITGA2/LGALS1/CEACAM6/SFRP1/PTN/CAV1/CCL28/VNN1/IHH/CCDC80/MYOC/SFRP2/FOXA2/FUT3/CD24/CCL19/FERMT2/CCL2/CCL21/FLNA/PCK1/IGF1/DPP4/CXCL12/AGR2/FOXA1/IL1B/OLFM4/CCL25/PRSS2/APOA1	50
BP	GO:0033559	unsaturated fatty acid metabolic process	21/1136	115/18862	4.5515e-06	0.000201214	0.000158065	ELOVL6/CES2/CYP4F12/CYP4F2/DAGLA/CYP4F3/PLA2G4F/ELOVL7/CYP2J2/CYP2S1/CYP4F11/CYP1B1/EPHX2/CYP2B6/SCD/CYP2C18/IL1B/PTGDS/HPGD/PTGIS/GSTA1	21
BP	GO:0008544	epidermis development	53/1136	463/18862	5.23833e-06	0.000229664	0.000180414	ST14/MYO6/CASP3/PLS1/LGR4/GRHL2/USH1C/IRF6/ESRP1/SLC9A3R1/TPRN/KDF1/PKP3/EZH2/SOX9/OVOL1/PKP2/PRSS8/DSP/EXPH5/DSG2/JUP/KRT8/FA2H/SLC44A4/FERMT1/VDR/LAMB3/KRT18/OVOL2/EPHA2/GATA6/KRT19/EVPL/CTSV/LRP4/SFN/DSC2/NGFR/ETV4/HOXB13/FGF7/KRT20/FGF10/FOXQ1/LAMC2/PI3/RBP2/COL17A1/CDH3/SFRP4/REG3A/KRT23	53
BP	GO:0051017	actin filament bundle assembly	25/1136	154/18862	5.37519e-06	0.000233733	0.00018361	PLS1/F11R/USH1C/ARHGEF5/SRC/VIL1/BAIAP2L1/SLC9A1/LIMA1/BAIAP2L2/SPIRE2/EPHA1/EZR/SFRP1/MYOC/CALD1/MET/SYNPO2/TAC1/FERMT2/DPYSL3/FLNA/SORBS1/ESPN/APOA1	25
BP	GO:0030198	extracellular matrix organization	47/1136	393/18862	5.55569e-06	0.000239617	0.000188233	MMP15/SPINT1/F11R/CDH1/MPZL3/ELF3/SMPD3/SOX9/ITGA6/SPINT2/FGFR4/FERMT1/ITGA2/LAMB3/CAV1/ANGPTL7/IHH/CCDC80/SFRP2/JAM2/CYP1B1/MMP12/ITGB4/GPM6B/CTSG/CTSV/MYH11/FGF2/BMP2/SERPINB5/DPT/SMOC2/ADTRP/LAMC2/DPP4/MFAP4/DDR2/ADAMTS8/MMP1/ITGA7/MMP3/COL17A1/GREM1/NOX1/FBLN1/MMP10/PRSS2	47
BP	GO:0007080	mitotic metaphase plate congression	13/1136	50/18862	5.61542e-06	0.000240241	0.000188722	CDCA8/KIF18A/KIF2C/CDCA5/KIF14/CCNB1/CENPE/CHMP4C/KIFC1/NDC80/NUF2/CDT1/AURKB	13
BP	GO:0006260	DNA replication	37/1136	280/18862	5.78698e-06	0.0002456	0.000192932	E2F8/RRM1/POLE/ESCO2/ORC1/POLQ/BRCA2/RAD51/GINS1/DNA2/RFC3/MCM3/CCNA2/BRIP1/FAM111B/EXO1/RRM2/BRCA1/CDC45/MCM2/CHAF1B/CCNE2/DTL/FEN1/CDC6/TIMELESS/MCM4/CDK1/E2F7/TICRR/ORC6/RECQL4/MCM10/MCM7/TRAIP/CDT1/CCNE1	37
BP	GO:0043062	extracellular structure organization	47/1136	394/18862	5.94982e-06	0.000250506	0.000196786	MMP15/SPINT1/F11R/CDH1/MPZL3/ELF3/SMPD3/SOX9/ITGA6/SPINT2/FGFR4/FERMT1/ITGA2/LAMB3/CAV1/ANGPTL7/IHH/CCDC80/SFRP2/JAM2/CYP1B1/MMP12/ITGB4/GPM6B/CTSG/CTSV/MYH11/FGF2/BMP2/SERPINB5/DPT/SMOC2/ADTRP/LAMC2/DPP4/MFAP4/DDR2/ADAMTS8/MMP1/ITGA7/MMP3/COL17A1/GREM1/NOX1/FBLN1/MMP10/PRSS2	47
BP	GO:0006638	neutral lipid metabolic process	23/1136	136/18862	6.28185e-06	0.000260353	0.000204522	DGAT1/MFSD2A/PCK2/GK/LPIN2/LDLR/ABHD2/MOGAT3/FABP4/DAGLA/FABP1/LIPH/CAV1/MOGAT2/PCSK9/PCK1/CPS1/AADAC/PNLIPRP2/APOA4/MTTP/APOA1/LIPF	23
BP	GO:0006639	acylglycerol metabolic process	23/1136	136/18862	6.28185e-06	0.000260353	0.000204522	DGAT1/MFSD2A/PCK2/GK/LPIN2/LDLR/ABHD2/MOGAT3/FABP4/DAGLA/FABP1/LIPH/CAV1/MOGAT2/PCSK9/PCK1/CPS1/AADAC/PNLIPRP2/APOA4/MTTP/APOA1/LIPF	23
BP	GO:0086069	bundle of His cell to Purkinje myocyte communication	7/1136	14/18862	6.65801e-06	0.000273804	0.000215088	PKP2/DSP/DSG2/JUP/TRPM4/KCNA5/DSC2	7
BP	GO:2001251	negative regulation of chromosome organization	18/1136	91/18862	6.77371e-06	0.000276061	0.000216861	BUB1B/SRC/CENPF/TOP2A/BUB1/PLK1/ZWINT/ESPL1/MAD2L1/TTK/MCM2/CCNB1/TRIP13/NDC80/CDC20/CDT1/AURKB/APOBEC1	18
BP	GO:0045229	external encapsulating structure organization	47/1136	396/18862	6.81695e-06	0.000276061	0.000216861	MMP15/SPINT1/F11R/CDH1/MPZL3/ELF3/SMPD3/SOX9/ITGA6/SPINT2/FGFR4/FERMT1/ITGA2/LAMB3/CAV1/ANGPTL7/IHH/CCDC80/SFRP2/JAM2/CYP1B1/MMP12/ITGB4/GPM6B/CTSG/CTSV/MYH11/FGF2/BMP2/SERPINB5/DPT/SMOC2/ADTRP/LAMC2/DPP4/MFAP4/DDR2/ADAMTS8/MMP1/ITGA7/MMP3/COL17A1/GREM1/NOX1/FBLN1/MMP10/PRSS2	47
BP	GO:0006883	cellular sodium ion homeostasis	8/1136	19/18862	7.02268e-06	0.000282237	0.000221713	ATP1A1/NEDD4L/SLC9A1/ATP1B1/ATP1A2/SLC12A2/C7/TMPRSS3	8
BP	GO:1903115	regulation of actin filament-based movement	11/1136	37/18862	7.20617e-06	0.000287434	0.000225795	ATP1A1/PKP2/DSP/DSG2/JUP/ATP1A2/TRPM4/PLN/CAV1/GATA4/DSC2	11
BP	GO:1903829	positive regulation of cellular protein localization	38/1136	295/18862	7.94875e-06	0.000314688	0.000247204	STX3/TFRC/PLS1/ARHGEF16/CARD10/CDH1/CD2AP/FZD5/EPB41/SRC/PLK1/VIL1/ABHD17C/GTSE1/ERBB2/ECT2/CDK1/JUP/EZR/NDC80/E2F1/CLIP3/CDT1/PTN/EPHA2/MGAT3/GPER1/PDZK1/LRP4/SFN/FERMT2/NGFR/EPHB2/CHP2/FLNA/PRKAA2/AGR2/SORBS1	38
BP	GO:0032536	regulation of cell projection size	6/1136	10/18862	8.01884e-06	0.000315111	0.000247537	PLS1/USH1C/VIL1/CDHR5/EZR/CDHR2	6
BP	GO:0061572	actin filament bundle organization	25/1136	158/18862	8.55693e-06	0.000333783	0.000262205	PLS1/F11R/USH1C/ARHGEF5/SRC/VIL1/BAIAP2L1/SLC9A1/LIMA1/BAIAP2L2/SPIRE2/EPHA1/EZR/SFRP1/MYOC/CALD1/MET/SYNPO2/TAC1/FERMT2/DPYSL3/FLNA/SORBS1/ESPN/APOA1	25
BP	GO:0001676	long-chain fatty acid metabolic process	21/1136	120/18862	9.09683e-06	0.000349701	0.000274709	SLC27A2/ELOVL6/CYP4F12/CYP4F2/DAGLA/CYP4F3/CYP2J2/CYP2S1/ACSM3/CYP4F11/PLP1/CYP1B1/ACSL5/EPHX2/CYP2B6/ADTRP/CYP2C18/PTGDS/HPGD/PTGIS/GSTA1	21
BP	GO:0006805	xenobiotic metabolic process	21/1136	120/18862	9.09683e-06	0.000349701	0.000274709	HNF4A/CES2/NR1I2/ACY3/CES3/SULT1B1/AOC1/CYP2J2/CYP2S1/NAT2/NQO1/AOC3/CYP1B1/AKR7A3/CYP3A5/CYP2B6/CYP2C18/ABCC2/ALDH3A1/AADAC/GSTA1	21
BP	GO:0008643	carbohydrate transport	24/1136	149/18862	9.44101e-06	0.000360321	0.000283052	SLC35D1/OCLN/PLS1/SLC35A2/SLC37A1/SLC35C1/SLC35A3/MFSD2A/SMPD3/SLC45A4/SLC37A4/VIL1/HNF1A/HK2/SLC5A1/AQP11/EZR/SLC45A3/CLIP3/PRKCB/SLC2A4/IGF1/SORBS1/IL1B	24
BP	GO:0000082	G1/S transition of mitotic cell cycle	36/1136	275/18862	9.52073e-06	0.000360768	0.000283403	E2F8/POLE/IQGAP3/ORC1/EZH2/AURKA/MCM3/SKP2/RRM2/PRKDC/CDC25A/GTSE1/CDC45/MCM2/CCNE2/KIF14/CDC6/CCNB1/RCC1/MCM4/CDK1/E2F7/CDC25C/ORC6/MCM10/MCM7/E2F1/CDT1/MUC1/KCNA5/FHL1/SFN/TM4SF5/CCL2/FGF10/CCNE1	36
BP	GO:0019216	regulation of lipid metabolic process	47/1136	402/18862	1.01708e-05	0.00037983	0.000298377	IDH1/HNF4A/ATP1A1/HMGCR/CLCN2/MFSD2A/SRC/SMPD3/SOX9/SMPD2/ELOVL6/GOLM1/NPAS2/BRCA1/HMGCS1/DHCR7/CEACAM1/LDLR/SLC45A3/FGFR4/LPCAT3/AGTR1/FGFR3/FABP1/CAV1/LSR/FMO5/SQLE/TM6SF2/GPER1/CCL19/EPHX2/FGF2/BMP2/RARRES2/C1QTNF2/CCL21/SCD/APOD/PCK1/PRKAA2/SORBS1/IL1B/AADAC/HMGCS2/APOA4/APOA1	47
BP	GO:1903046	meiotic cell cycle process	28/1136	190/18862	1.01957e-05	0.00037983	0.000298377	NDC1/SMC2/BUB1B/NCAPD3/BRCA2/RAD51/TOP2A/BUB1/AURKA/PLK1/OVOL1/CCNB2/BRIP1/ESPL1/FANCA/FANCD2/RAD54L/KIF18A/TTK/CDC25A/CCNE2/RAD51AP1/SPIRE2/CDC25C/TRIP13/NUF2/CDC20/CCNE1	28
BP	GO:0090257	regulation of muscle system process	33/1136	243/18862	1.02386e-05	0.00037983	0.000298377	ATP1A1/PKP2/SLC9A1/DSP/DSG2/JUP/ATP1B1/CASQ2/KCNQ1/ACE2/HSPB6/ITGA2/MYL9/HAND2/SGCA/CNN1/ATP1A2/TACR2/TRPM4/CHRNA3/PLN/CAV1/CHRM2/GPER1/KCNMA1/GATA4/TMEM38A/DSC2/RGS4/FBXO32/IGF1/MYOCD/PPP1R12B	33
BP	GO:0019373	epoxygenase P450 pathway	8/1136	20/18862	1.10867e-05	0.000408438	0.000320851	CYP4F12/CYP4F2/CYP2J2/CYP2S1/CYP1B1/EPHX2/CYP2B6/CYP2C18	8
BP	GO:0031032	actomyosin structure organization	28/1136	191/18862	1.12743e-05	0.000412484	0.000324029	EPB41L4B/F11R/MYH14/ARHGEF5/EPB41/SRC/SLC9A1/RACGAP1/ECT2/ANLN/EPHA1/KRT8/LMOD1/CFL2/CNN1/LDB3/SFRP1/PGM5/MYOC/MET/CSRP1/KRT19/TAC1/FERMT2/MYH11/TMOD1/SORBS1/APOA1	28
BP	GO:0006631	fatty acid metabolic process	46/1136	392/18862	1.14521e-05	0.000416119	0.000326884	ABCD3/ACSS2/SLC27A2/MFSD2A/PCK2/ACOT11/SOX9/ELOVL6/LPIN2/CES2/BRCA1/EHHADH/CEACAM1/ABHD2/SLC45A3/FA2H/CYP4F12/CYP4F2/DAGLA/FABP1/CYP4F3/PLA2G4F/ELOVL7/LIPH/CYP2J2/CAV1/CYP2S1/ACSM3/CYP4F11/PLP1/CYP1B1/ACSL5/EPHX2/CYP2B6/SCD/PCK1/ADTRP/PRKAA2/CYP2C18/IL1B/PTGDS/HPGD/PTGIS/GSTA1/APOA4/APOA1	46
BP	GO:0035725	sodium ion transmembrane transport	26/1136	171/18862	1.18769e-05	0.00042862	0.000336705	PTPN3/ATP1A1/CNNM4/SLC9A3R1/NEDD4L/SLC9A1/SLC5A1/FXYD1/ATP1B1/SLC9A2/ATP1A2/TRPM4/SLC6A19/SLC6A20/KCNK1/SLC12A2/FXYD6/SCN7A/FXYD3/PCSK9/SLC17A4/OSR1/SLC4A4/SCNN1A/SLC9A3/SLC6A14	26
BP	GO:0098739	import across plasma membrane	25/1136	161/18862	1.19779e-05	0.000429342	0.000337271	SLC31A1/ATP1A1/SLC39A14/ARL6IP1/SLC9A3R1/SLC7A1/SLC9A1/SLC5A6/SLC5A1/ATP1B1/ACE2/SLC1A5/SLC39A5/SLC9A2/ATP1A2/SLC7A11/SLC1A1/TRPM4/SLC6A20/SLC12A2/ACSL5/KCNJ3/RGS4/SLC9A3/SLC6A14	25
BP	GO:0030261	chromosome condensation	12/1136	46/18862	1.23715e-05	0.000440476	0.000346018	AIFM1/SMC2/NCAPG/NCAPH/NCAPD3/NCAPG2/TOP2A/CDCA5/CCNB1/NUSAP1/GPER1/ERN2	12
BP	GO:0086091	regulation of heart rate by cardiac conduction	11/1136	39/18862	1.26385e-05	0.000446983	0.00035113	PKP2/DSP/DSG2/JUP/KCNE3/KCNQ1/TRPM4/CAV1/KCNA5/DSC2/KCNJ3	11
BP	GO:0001666	response to hypoxia	42/1136	348/18862	1.38325e-05	0.00048597	0.000381756	CASP3/APAF1/HYOU1/DDAH1/SRC/CCNA2/BRIP1/CRYAB/SLC9A1/HSD11B2/HK2/CCNB1/ATP1B1/E2F1/MYB/KCNMB1/ITGA2/SOD3/FABP1/SFRP1/PTN/CAV1/KCNK3/NOS2/GATA6/KCNA5/CD24/KCNMA1/PENK/BMP2/SLC2A4/PCK1/MYOCD/DPP4/CXCL12/ALDH3A1/PTGIS/CA9/ASCL2/CLCA1/CLDN3/REG1A	42
BP	GO:0044282	small molecule catabolic process	49/1136	431/18862	1.41619e-05	0.000489214	0.000384304	ENTPD7/ABCD3/FUT4/MCCC2/BPNT1/DDAH1/PFKFB2/ENTPD6/SLC27A2/GPD2/MFSD2A/PCK2/GLYCTK/BDH1/GK/LPIN2/EHHADH/HK2/TST/SORD/PGD/ENTPD5/GALE/GPT2/ABHD2/FUT2/INPP5J/CYP4F12/CYP4F2/HGD/FABP1/SULT1B1/CYP4F3/OTC/CDO1/NOS2/AKR1B10/CYP4F11/FUT6/XDH/APOBEC1/ALDOB/GPT/PCK1/ADTRP/LDHD/ENTPD2/APOBEC3B/ALDH1A1	49
BP	GO:0036293	response to decreased oxygen levels	43/1136	360/18862	1.41899e-05	0.000489214	0.000384304	CASP3/APAF1/HYOU1/DDAH1/SRC/CCNA2/BRIP1/CRYAB/SLC9A1/HSD11B2/HK2/CCNB1/ATP1B1/E2F1/MYB/KCNMB1/ITGA2/SOD3/FABP1/SFRP1/SLC1A1/PTN/CAV1/KCNK3/NOS2/GATA6/KCNA5/CD24/KCNMA1/PENK/BMP2/SLC2A4/PCK1/MYOCD/DPP4/CXCL12/ALDH3A1/PTGIS/CA9/ASCL2/CLCA1/CLDN3/REG1A	43
BP	GO:0051225	spindle assembly	20/1136	114/18862	1.42015e-05	0.000489214	0.000384304	KIF4A/SPAG5/PRC1/AURKA/PLK1/KIF11/CCNB2/RACGAP1/TPX2/MISP/RCC1/CHMP4C/NEK2/KIF23/KIFC1/MYBL2/CDC20/AURKB/CCDC69/FLNA	20
BP	GO:0043297	apical junction assembly	17/1136	87/18862	1.43614e-05	0.000491531	0.000386125	MARVELD2/OCLN/F11R/GRHL2/POF1B/FZD5/MARVELD3/ECT2/CLDN7/CLDN4/PARD6B/EPHA2/CLDN23/CLDN15/CLDN2/CLDN3/CLDN18	17
BP	GO:0006493	protein O-linked glycosylation	19/1136	105/18862	1.46495e-05	0.000498176	0.000391345	B3GNT5/SLC35C1/GALNT7/MUC13/GALNT3/GCNT1/GCNT3/B3GNT3/MUC17/GALNT6/MUC1/B3GNT7/POMK/GALNT5/MUC4/MUC2/MUC5B/MUC5AC/MUC6	19
BP	GO:0001892	embryonic placenta development	16/1136	79/18862	1.59057e-05	0.00053405	0.000419526	ST14/E2F8/SPINT1/GRHL2/FZD5/PLK4/E2F7/SPINT2/KRT8/CDX2/OVOL2/KRT19/RSPO3/CEBPA/PHLDA2/ASCL2	16
BP	GO:0051303	establishment of chromosome localization	16/1136	79/18862	1.59057e-05	0.00053405	0.000419526	CDCA8/SPAG5/CENPF/DLGAP5/KIF18A/KIF2C/CDCA5/KIF14/CCNB1/CENPE/CHMP4C/KIFC1/NDC80/NUF2/CDT1/AURKB	16
BP	GO:1903034	regulation of response to wounding	25/1136	164/18862	1.65972e-05	0.000553762	0.000435011	CASK/OCLN/PTPRF/VIL1/F2RL1/CEACAM1/FERMT1/CLDN4/PTN/CAV1/SLC12A2/FOXA2/RGMA/MYLK/SERPING1/TSPAN8/FERMT2/FGF2/SMOC2/DUOX2/EPHB2/FLNA/ADTRP/CLDN3/REG3A	25
BP	GO:0044241	lipid digestion	8/1136	21/18862	1.69648e-05	0.000562489	0.000441866	LIMA1/LDLR/LPCAT3/ABCG5/NPC1L1/PNLIPRP2/APOA4/APOA1	8
BP	GO:0098900	regulation of action potential	13/1136	55/18862	1.73352e-05	0.000569985	0.000447754	CXADR/GPR35/PKP2/SLC9A1/DSP/DSG2/JUP/KCNE3/TRPM4/CAV1/TAC1/DSC2/FLNA	13
BP	GO:0001952	regulation of cell-matrix adhesion	21/1136	125/18862	1.74058e-05	0.000569985	0.000447754	CASK/PRKCZ/CAMSAP3/SRC/PTPRJ/SLC9A1/EPHA1/JUP/FERMT1/ONECUT2/CEACAM6/SFRP1/CCL28/MYOC/MMP12/GPM6B/FERMT2/CCL21/APOD/GREM1/CCL25	21
BP	GO:0060048	cardiac muscle contraction	22/1136	135/18862	1.81777e-05	0.000591613	0.000464745	ATP1A1/NEDD4L/PKP2/SLC9A1/DSP/DSG2/JUP/KCNE3/ATP1B1/CASQ2/KCNQ1/ACE2/ATP1A2/TRPM4/PLN/CAV1/KCNA5/GATA4/TMEM38A/DSC2/KCNJ3/FLNA	22
BP	GO:0008202	steroid metabolic process	40/1136	329/18862	1.85307e-05	0.000599424	0.000470881	ATP8B1/ATP1A1/DHRS11/HMGCR/CLCN2/SLC27A2/ELOVL6/LIMA1/HSD11B2/OSBPL7/HMGCS1/NR1I2/DHCR24/DHCR7/LDLR/HSD17B2/FGFR4/LPCAT3/VDR/AGTR1/PRLR/SULT1B1/NR5A2/CFTR/FMO5/SQLE/CYP1B1/CYP3A5/EPHX2/BMP2/CEBPA/PCSK9/CYP2B6/SCD/PRKAA2/NPC1L1/HMGCS2/APOA4/NR0B2/APOA1	40
BP	GO:0048568	embryonic organ development	47/1136	412/18862	1.93059e-05	0.000620714	0.000487605	ST14/MYO6/E2F8/PLS1/SPINT1/GRHL2/USH1C/POLE/FZD5/STIL/SLC9A3R1/TPRN/SOX9/PLK4/FLVCR1/E2F7/SPINT2/KRT8/SALL1/SLC44A4/HAND2/HOXA4/CDX2/OVOL2/EPHA2/IHH/RBPMS2/ZFPM2/KRT19/RSPO3/GATA4/HOXA5/CEBPA/RARRES2/HOXB9/EPHB2/OSR1/PHLDA2/FGF10/ROR2/NKX3-2/FRZB/SIX2/EFEMP1/CXCL8/ASCL2/RBP4	47
BP	GO:0043616	keratinocyte proliferation	12/1136	48/18862	1.9807e-05	0.000626019	0.000491772	CASK/IRF6/KDF1/FERMT1/VDR/OVOL2/SFN/FGF7/FGF10/AREG/CDH3/REG3A	12
BP	GO:0070839	metal ion export	12/1136	48/18862	1.9807e-05	0.000626019	0.000491772	ATP7B/ATP1A1/LETM1/SLC9A1/KCNK5/FXYD1/KCNE3/ATP1B1/KCNQ1/ATP1A2/KCNA5/SLC4A4	12
BP	GO:0030033	microvillus assembly	7/1136	16/18862	1.99429e-05	0.000626019	0.000491772	ATP8B1/KLF5/SLC9A3R1/MYO1A/EZR/RAP1GAP/ESPN	7
BP	GO:1902969	mitotic DNA replication	7/1136	16/18862	1.99429e-05	0.000626019	0.000491772	BRCA2/RAD51/GINS1/MCM3/CDC45/MCM2/MCM4	7
BP	GO:0002790	peptide secretion	46/1136	401/18862	2.05018e-05	0.000639777	0.00050258	HNF4A/ITPR3/RAB11FIP1/PFKFB2/HMGCR/LLGL2/PDIA4/CD2AP/SMPD3/PCK2/F2RL1/HNF1A/EXPH5/STEAP3/MCU/EZR/ARL4D/PDX1/HNF1B/TACR2/SFRP1/TRPM4/CFTR/SLC12A2/NOS2/FOXA2/KCNA5/VIP/CARTPT/GRP/GPER1/C1QTNF3/EDN3/SNCG/ADCY5/KRT20/ADTRP/IGF1/DPP4/SNAP25/FAM3D/IL1B/MTTP/NR0B2/FAM3B/RBP4	46
BP	GO:0050000	chromosome localization	16/1136	81/18862	2.21157e-05	0.000686105	0.000538973	CDCA8/SPAG5/CENPF/DLGAP5/KIF18A/KIF2C/CDCA5/KIF14/CCNB1/CENPE/CHMP4C/KIFC1/NDC80/NUF2/CDT1/AURKB	16
BP	GO:0009306	protein secretion	43/1136	367/18862	2.27315e-05	0.000701109	0.000550759	HNF4A/ITPR3/RAB11FIP1/PFKFB2/HMGCR/LLGL2/PDIA4/CD2AP/PCK2/F2RL1/HNF1A/EXPH5/STEAP3/MCU/EZR/ARL4D/PDX1/HNF1B/TACR2/SFRP1/TRPM4/CFTR/SLC12A2/NOS2/FOXA2/KCNA5/VIP/CARTPT/GPER1/C1QTNF3/SNCG/ADCY5/KRT20/ADTRP/IGF1/DPP4/SNAP25/FAM3D/IL1B/MTTP/NR0B2/FAM3B/RBP4	43
BP	GO:0032465	regulation of cytokinesis	17/1136	90/18862	2.28659e-05	0.000701176	0.000550813	RAB11FIP4/E2F8/PRC1/BRCA2/AURKA/PLK1/PLK4/RACGAP1/ECT2/KIF14/CDC6/CHMP4C/E2F7/CENPV/KIF20A/KIF23/AURKB	17
BP	GO:1901990	regulation of mitotic cell cycle phase transition	49/1136	439/18862	2.30487e-05	0.000702721	0.000552026	E2F8/BUB1B/HMMR/ORC1/EZH2/CENPF/BUB1/AURKA/PLK1/ZWINT/PLK4/ESPL1/DLGAP5/MAD2L1/TTK/PRKDC/BRCA1/TPX2/CDC25A/GTSE1/CDCA5/KIF14/DTL/CDC6/CCNB1/CEP72/CENPE/CDK1/ANLN/CHMP4C/E2F7/CDC25C/NEK2/TICRR/TRIP13/NDC80/E2F1/CDC20/TUBA1A/CDT1/MUC1/KCNA5/AURKB/FHL1/UBE2C/SFN/TM4SF5/CCL2/FGF10	49
BP	GO:0044843	cell cycle G1/S phase transition	37/1136	298/18862	2.3777e-05	0.000720784	0.000566215	E2F8/POLE/IQGAP3/ORC1/EZH2/AURKA/MCM3/CCNA2/SKP2/RRM2/PRKDC/CDC25A/GTSE1/CDC45/MCM2/CCNE2/KIF14/CDC6/CCNB1/RCC1/MCM4/CDK1/E2F7/CDC25C/ORC6/MCM10/MCM7/E2F1/CDT1/MUC1/KCNA5/FHL1/SFN/TM4SF5/CCL2/FGF10/CCNE1	37
BP	GO:0035592	establishment of protein localization to extracellular region	43/1136	368/18862	2.42792e-05	0.000731824	0.000574888	HNF4A/ITPR3/RAB11FIP1/PFKFB2/HMGCR/LLGL2/PDIA4/CD2AP/PCK2/F2RL1/HNF1A/EXPH5/STEAP3/MCU/EZR/ARL4D/PDX1/HNF1B/TACR2/SFRP1/TRPM4/CFTR/SLC12A2/NOS2/FOXA2/KCNA5/VIP/CARTPT/GPER1/C1QTNF3/SNCG/ADCY5/KRT20/ADTRP/IGF1/DPP4/SNAP25/FAM3D/IL1B/MTTP/NR0B2/FAM3B/RBP4	43
BP	GO:0051383	kinetochore organization	8/1136	22/18862	2.5254e-05	0.000752655	0.000591252	SMC2/CENPF/DLGAP5/CENPE/NDC80/CENPA/NUF2/CDT1	8
BP	GO:0060575	intestinal epithelial cell differentiation	8/1136	22/18862	2.5254e-05	0.000752655	0.000591252	KLF5/SRC/CDX2/GATA6/GATA4/HOXA5/PTK6/NKX3-2	8
BP	GO:0006942	regulation of striated muscle contraction	17/1136	91/18862	2.65627e-05	0.000787236	0.000618417	ATP1A1/PKP2/SLC9A1/DSP/DSG2/JUP/ATP1B1/CASQ2/KCNQ1/ACE2/ATP1A2/TRPM4/PLN/CAV1/GATA4/TMEM38A/DSC2	17
BP	GO:0010639	negative regulation of organelle organization	41/1136	346/18862	2.68817e-05	0.000792264	0.000622367	TFRC/TOM1L1/F11R/CAMSAP3/BUB1B/CCNF/TBC1D30/SRC/CENPF/TOP2A/BUB1/PLK1/ZWINT/ESPL1/VIL1/MAD2L1/TTK/LIMA1/BRCA1/TPX2/MCM2/CCNB1/TRIP13/NDC80/INPP5J/CDC20/LMOD1/CLIP3/CDT1/MYOC/VILL/AURKB/NUPR1/MET/MAP1B/APOBEC1/STMN2/SLIT2/TMOD1/IGF1/CLU	41
BP	GO:0016053	organic acid biosynthetic process	40/1136	335/18862	2.81771e-05	0.000825854	0.000648754	ALDH18A1/SLC35D1/ABCD3/ASL/ACSS2/SERINC5/SLC27A2/ELOVL6/BRCA1/SEPHS2/OSBPL7/PYCR1/GPT2/CEACAM1/ABHD2/SLC45A3/FA2H/FGFR4/PLA2G4F/OTC/ELOVL7/LIPH/CDO1/ACSM3/BHMT2/CYP4F11/PLP1/EPHX2/PSAT1/GPT/SCD/PRKAA2/CPS1/IL1B/PTGDS/HPGD/PTGIS/GGT6/APOA4/APOA1	40
BP	GO:0009101	glycoprotein biosynthetic process	41/1136	347/18862	2.87558e-05	0.000838185	0.00065844	GFPT1/FUT4/B3GNT5/PMM2/GLCE/CANT1/MGAT4B/SLC35C1/GALNT7/MGAT5/MUC13/EDEM3/DOLPP1/GALNT3/GCNT1/ENTPD5/GCNT3/B3GNT3/AQP11/MUC17/FUT2/B3GALT5/GALNT6/MGAT3/MUC1/FUT3/ST6GALNAC1/B3GNT7/FUT6/POMK/CCL19/GAL3ST1/RAMP1/CCL21/GALNT5/IGF1/MUC4/MUC2/MUC5B/MUC5AC/MUC6	41
BP	GO:0010948	negative regulation of cell cycle process	42/1136	359/18862	2.92016e-05	0.000841926	0.000661379	APAF1/E2F8/TOM1L1/BUB1B/CCNF/ORC1/EZH2/RAD51/CENPF/BUB1/AURKA/PLK1/ZWINT/OVOL1/ESPL1/RRM2/MAD2L1/TTK/PRKDC/BRCA1/GTSE1/DTL/CDC6/CCNB1/CDK1/CHMP4C/E2F7/CDC25C/NEK2/TICRR/TRIP13/NDC80/E2F1/CDC20/CDT1/MUC1/AURKB/GPER1/FHL1/SFN/CCL2/FGF10	42
BP	GO:0031589	cell-substrate adhesion	42/1136	359/18862	2.92016e-05	0.000841926	0.000661379	CASK/PRKCZ/CAMSAP3/SRC/PTPRJ/SLC9A1/KIF14/ITGA6/EPHA1/JUP/LIMS2/FERMT1/ITGA2/LGALS1/LAMB3/ONECUT2/CEACAM6/SFRP1/PTN/CCL28/CCDC80/MYOC/MMP12/ITGB4/GPM6B/FERMT2/SPOCK1/CCL21/SGCE/FLNA/APOD/AGR2/SORBS1/MUC4/ITGA7/OLFM4/COL17A1/GREM1/CCL25/FBLN1/L1CAM/APOA1	42
BP	GO:0051255	spindle midzone assembly	6/1136	12/18862	3.17683e-05	0.000902145	0.000708684	KIF4A/PRC1/RACGAP1/KIF23/AURKB/CCDC69	6
BP	GO:0060670	branching involved in labyrinthine layer morphogenesis	6/1136	12/18862	3.17683e-05	0.000902145	0.000708684	ST14/SPINT1/GRHL2/FZD5/SPINT2/RSPO3	6
BP	GO:0000076	DNA replication checkpoint	7/1136	17/18862	3.21405e-05	0.000902145	0.000708684	ORC1/DNA2/CDC45/CDC6/TIMELESS/TICRR/CDT1	7
BP	GO:0030299	intestinal cholesterol absorption	7/1136	17/18862	3.21405e-05	0.000902145	0.000708684	LIMA1/LDLR/LPCAT3/ABCG5/NPC1L1/APOA4/APOA1	7
BP	GO:0090136	epithelial cell-cell adhesion	7/1136	17/18862	3.21405e-05	0.000902145	0.000708684	PLEKHA7/CAMSAP3/DSP/JUP/IHH/CYP1B1/THBS4	7
BP	GO:0070482	response to oxygen levels	44/1136	385/18862	3.37202e-05	0.000941503	0.000739602	CASP3/APAF1/HYOU1/DDAH1/SRC/CCNA2/BRIP1/CRYAB/SLC9A1/HSD11B2/HK2/CCNB1/ATP1B1/E2F1/MYB/KCNMB1/ITGA2/SOD3/FABP1/SFRP1/SLC1A1/PTN/CAV1/KCNK3/NOS2/GATA6/KCNA5/CD24/KCNMA1/PENK/BMP2/SLC2A4/PCK1/MYOCD/DPP4/CXCL12/ALDH3A1/PTGIS/NOX1/CA9/ASCL2/CLCA1/CLDN3/REG1A	44
BP	GO:0000910	cytokinesis	25/1136	171/18862	3.42294e-05	0.000950716	0.00074684	RAB11FIP4/E2F8/KIF4A/PRC1/BRCA2/CKAP2/AURKA/PLK1/PLK4/ESPL1/RACGAP1/ECT2/CEP55/KIF14/CDC6/ANLN/SPIRE2/CHMP4C/NUSAP1/E2F7/CENPV/KIF20A/KIF23/CENPA/AURKB	25
BP	GO:0010811	positive regulation of cell-substrate adhesion	20/1136	121/18862	3.49034e-05	0.000964389	0.00075758	PRKCZ/PTPRJ/ITGA6/EPHA1/JUP/LIMS2/FERMT1/CEACAM6/SFRP1/PTN/CCL28/CCDC80/MYOC/FERMT2/CCL21/FLNA/AGR2/OLFM4/CCL25/APOA1	20
BP	GO:0061041	regulation of wound healing	21/1136	131/18862	3.5988e-05	0.000989203	0.000777074	CASK/OCLN/VIL1/F2RL1/CEACAM1/FERMT1/CLDN4/CAV1/SLC12A2/FOXA2/MYLK/SERPING1/TSPAN8/FERMT2/FGF2/SMOC2/DUOX2/EPHB2/ADTRP/CLDN3/REG3A	21
BP	GO:0071692	protein localization to extracellular region	43/1136	375/18862	3.81237e-05	0.00104251	0.000818945	HNF4A/ITPR3/RAB11FIP1/PFKFB2/HMGCR/LLGL2/PDIA4/CD2AP/PCK2/F2RL1/HNF1A/EXPH5/STEAP3/MCU/EZR/ARL4D/PDX1/HNF1B/TACR2/SFRP1/TRPM4/CFTR/SLC12A2/NOS2/FOXA2/KCNA5/VIP/CARTPT/GPER1/C1QTNF3/SNCG/ADCY5/KRT20/ADTRP/IGF1/DPP4/SNAP25/FAM3D/IL1B/MTTP/NR0B2/FAM3B/RBP4	43
BP	GO:0019369	arachidonic acid metabolic process	13/1136	59/18862	3.86232e-05	0.00104539	0.00082121	CYP4F12/CYP4F2/DAGLA/CYP4F3/CYP2J2/CYP2S1/CYP4F11/CYP1B1/EPHX2/CYP2B6/CYP2C18/PTGDS/PTGIS	13
BP	GO:0033260	nuclear DNA replication	13/1136	59/18862	3.86232e-05	0.00104539	0.00082121	POLE/BRCA2/RAD51/GINS1/DNA2/RFC3/MCM3/CDC45/MCM2/FEN1/MCM4/MCM7/CDT1	13
BP	GO:0042632	cholesterol homeostasis	17/1136	94/18862	4.10363e-05	0.00110506	0.000868089	HNF4A/LIMA1/TMEM97/LDLR/FGFR4/FABP4/NR5A2/CAV1/ACSM3/CD24/EPHX2/MALL/PCSK9/ABCG5/APOA4/MTTP/APOA1	17
BP	GO:0034109	homotypic cell-cell adhesion	16/1136	85/18862	4.12788e-05	0.00110598	0.000868809	F11R/TJP2/CXADR/PKP2/DSP/DSG2/JUP/CEACAM1/MYL9/LGALS1/SLC7A11/HSPB1/CEACAM5/CSRP1/DSC2/FLNA	16
BP	GO:0032970	regulation of actin filament-based process	44/1136	389/18862	4.32353e-05	0.00115258	0.000905414	ATP1A1/F11R/ARHGEF5/CD2AP/IQGAP3/PKP2/VIL1/F2RL1/BAIAP2L1/SLC9A1/LIMA1/BAIAP2L2/ECT2/DSP/DSG2/SPIRE2/EPHA1/JUP/IQGAP2/LMOD1/CFL2/ATP1A2/SFRP1/TRPM4/CDC42EP3/PLN/CAV1/MYOC/VILL/MET/SYNPO2/GPM6B/TAC1/GATA4/FERMT2/SLIT2/TMOD1/DSC2/CCL21/RGS4/FLNA/CXCL12/CCL24/APOA1	44
BP	GO:0019318	hexose metabolic process	32/1136	250/18862	4.56651e-05	0.00120524	0.000946783	FUT4/PMM2/SLC35A2/PFKFB2/SLC39A14/SRC/PCK2/SLC37A4/GLYCTK/HK2/HKDC1/SORD/GALE/SLC45A3/FUT2/PPP1R3C/PDX1/GPD1/PGM5/FOXA2/FBP1/FUT6/C1QTNF3/ALDOB/GPT/APOD/PCK1/PHLDA2/IGF1/SORBS1/ALDH1A1/RBP4	32
BP	GO:0051321	meiotic cell cycle	32/1136	250/18862	4.56651e-05	0.00120524	0.000946783	NDC1/SMC2/BUB1B/NCAPD3/RSPH1/BRCA2/RAD51/TOP2A/BUB1/AURKA/PLK1/OVOL1/CCNB2/BRIP1/ESPL1/FANCA/FANCD2/RAD54L/EXO1/KIF18A/TTK/CDC25A/CCNE2/RAD51AP1/SPIRE2/CDC25C/NEK2/TRIP13/PKMYT1/NUF2/CDC20/CCNE1	32
BP	GO:0006814	sodium ion transport	31/1136	239/18862	4.62771e-05	0.00121226	0.000952299	PTPN3/ATP1A1/CNNM4/SLC9A3R1/NEDD4L/PKP2/SLC9A1/SLC5A6/PRSS8/SLC5A1/FXYD1/ATP1B1/SLC9A2/ATP1A2/TRPM4/SLC6A19/SLC6A20/KCNK1/SLC12A2/CNTN1/FXYD6/SCN7A/FXYD3/SLC13A2/PCSK9/SLC17A4/OSR1/SLC4A4/SCNN1A/SLC9A3/SLC6A14	31
BP	GO:0007588	excretion	13/1136	60/18862	4.66167e-05	0.00121226	0.000952299	CLCN5/SLC9A3R1/NEDD4L/KCNK5/SLC22A18/SLC26A3/AGTR1/AMN/TACR2/CHRNA3/TAC1/KCNMA1/ABCG5	13
BP	GO:0140115	export across plasma membrane	13/1136	60/18862	4.66167e-05	0.00121226	0.000952299	ATP1A1/SLC9A1/KCNK5/SLC22A18/FXYD1/KCNE3/ATP1B1/KCNQ1/ATP1A2/KCNA5/PDZK1/ABCC2/SLC4A4	13
BP	GO:0010837	regulation of keratinocyte proliferation	10/1136	37/18862	4.71093e-05	0.00121595	0.000955195	CASK/KDF1/VDR/OVOL2/SFN/FGF7/FGF10/AREG/CDH3/REG3A	10
BP	GO:0055092	sterol homeostasis	17/1136	95/18862	4.72169e-05	0.00121595	0.000955195	HNF4A/LIMA1/TMEM97/LDLR/FGFR4/FABP4/NR5A2/CAV1/ACSM3/CD24/EPHX2/MALL/PCSK9/ABCG5/APOA4/MTTP/APOA1	17
BP	GO:0043588	skin development	46/1136	415/18862	4.81942e-05	0.00123512	0.000970256	ST14/CASP3/LGR4/GRHL2/IRF6/KDF1/PKP3/SOX9/OVOL1/PKP2/PRSS8/DSP/EXPH5/DSG2/ITGA6/JUP/DHCR24/KRT8/FA2H/FERMT1/VDR/CLDN4/ITGA2/KRT18/OVOL2/EPHA2/LSR/GATA6/MET/ITGB4/KRT19/EVPL/CTSV/LRP4/SFN/DSC2/NGFR/ETV4/FGF7/KRT20/FGF10/FOXQ1/PI3/CDH3/REG3A/KRT23	46
BP	GO:0001655	urogenital system development	38/1136	320/18862	4.98879e-05	0.00127238	0.000999526	APAF1/LGR4/CENPF/SOX9/OVOL1/GCNT1/GCNT3/AQP11/SALL1/HNF1B/SDC1/AGTR1/SFRP1/ACTA2/PROM1/CD24/LRP4/SLIT2/FGF2/BMP2/SERPINB5/HOXB13/EPHB2/PCSK9/OSR1/SERPINF1/FGF10/CRLF1/MYOCD/FOXA1/HPGD/EPHA7/HOXA13/CA2/GREM1/MME/SIX2/RBP4	38
BP	GO:1903793	positive regulation of anion transport	51/1136	478/18862	5.24319e-05	0.00133087	0.00104547	OCLN/PFKFB2/PRKCZ/CDH1/ARHGEF5/ARL6IP1/CD2AP/FZD5/SRC/PCK2/F2RL1/GTSE1/TMEM30B/ERBB2/TNFRSF11A/ECT2/EXPH5/MCU/JUP/EZR/E2F1/ACE2/LPCAT3/MYB/PDX1/CYP4F2/CLIP3/TACR2/TRPM4/CFTR/CAV1/SLC12A2/VIP/CARTPT/GRP/GPER1/TAC1/PDZK1/SFN/ACSL5/C1QTNF3/CHP2/FLNA/IGF1/CXCL12/SORBS1/IL1B/CA2/NR0B2/RBP4/APOA1	51
BP	GO:0045930	negative regulation of mitotic cell cycle	38/1136	321/18862	5.33849e-05	0.0013486	0.0010594	PTPN3/E2F8/TOM1L1/BUB1B/SLC9A3R1/ORC1/EZH2/CENPF/BUB1/AURKA/PLK1/ZWINT/OVOL1/FANCD2/MAD2L1/TTK/PRKDC/BRCA1/GTSE1/CDC6/CCNB1/CDK1/CHMP4C/E2F7/CDC25C/TICRR/DDIAS/TRIP13/NDC80/E2F1/CDC20/CDT1/GAS1/MUC1/AURKB/FHL1/SFN/CCL2	38
BP	GO:0017144	drug metabolic process	11/1136	45/18862	5.48495e-05	0.00137253	0.0010782	NR1I2/CYP4F12/CYP4F2/BCHE/CYP2J2/FMO5/CYP2S1/CYP3A5/CYP2B6/CYP2C18/ABCC2	11
BP	GO:0086009	membrane repolarization	11/1136	45/18862	5.48495e-05	0.00137253	0.0010782	ATP1A1/NEDD4L/KCNE3/ATP1B1/CASQ2/KCNQ1/ATP1A2/CAV1/KCNA5/KCNJ3/FLNA	11
BP	GO:0006941	striated muscle contraction	25/1136	176/18862	5.57136e-05	0.00138761	0.00109004	ATP1A1/MYH14/NEDD4L/PKP2/SLC9A1/DSP/DSG2/JUP/KCNE3/ATP1B1/CASQ2/KCNQ1/ACE2/ATP1A2/TRPM4/PLN/CAV1/KCNA5/SYNM/GATA4/TMEM38A/DSC2/KCNJ3/FLNA/SMPX	25
BP	GO:0051988	regulation of attachment of spindle microtubules to kinetochore	6/1136	13/18862	5.5988e-05	0.00138793	0.00109029	SPAG5/RACGAP1/ECT2/CCNB1/NEK2/AURKB	6
BP	GO:0001890	placenta development	21/1136	135/18862	5.67352e-05	0.00139991	0.0010997	ST14/E2F8/SPINT1/GRHL2/FZD5/CCNF/PLK4/E2F7/SPINT2/KRT8/HSD17B2/VDR/PTN/CDX2/OVOL2/KRT19/RSPO3/CEBPA/PHLDA2/MME/ASCL2	21
BP	GO:0051653	spindle localization	12/1136	53/18862	5.73703e-05	0.00140903	0.00110687	LLGL2/PLK1/ASPM/ESPL1/MAD2L1/MISP/SAPCD2/SPIRE2/NUSAP1/NDC80/CENPA/FGF10	12
BP	GO:0030856	regulation of epithelial cell differentiation	23/1136	156/18862	6.08024e-05	0.00147569	0.00115924	F11R/GRHL2/ESRP1/KDF1/EZH2/SOX9/CEACAM1/VDR/OVOL2/CAV1/PROM1/CD24/CTSV/XDH/SFN/FGF2/TMEM100/ETV4/OSR1/IL1B/FRZB/SFRP4/REG3A	23
BP	GO:0031570	DNA integrity checkpoint	23/1136	156/18862	6.08024e-05	0.00147569	0.00115924	E2F8/ORC1/DNA2/AURKA/PLK1/BRIP1/FANCD2/PRKDC/BRCA1/GTSE1/CDC45/DTL/CDC6/CCNB1/TIMELESS/CDK1/E2F7/CDC25C/TICRR/E2F1/CDT1/MUC1/SFN	23
BP	GO:0044262	cellular carbohydrate metabolic process	35/1136	288/18862	6.09193e-05	0.00147569	0.00115924	IDH1/BPNT1/PFKFB2/GPD2/SRC/PCK2/GK/HK2/HKDC1/SORD/PGD/B3GNT3/ITPKA/SLC45A3/PPP1R3C/INPP5J/MOGAT3/B3GALT5/PYGM/PPP1R1A/FOXA2/FBP1/NUPR1/B3GNT7/GPER1/POMK/C1QTNF3/MOGAT2/GBA3/GPT/PCK1/PHLDA2/MGAM/IGF1/SORBS1	35
BP	GO:1990868	response to chemokine	17/1136	97/18862	6.2093e-05	0.00149051	0.00117088	GPR35/SLC12A2/CCL19/SLIT2/CCL20/CCL2/CXCL3/CCL21/ACKR1/CXCL12/CXCL5/CCL24/CCL25/CXCL8/CXCL1/REG1A/TFF2	17
BP	GO:1990869	cellular response to chemokine	17/1136	97/18862	6.2093e-05	0.00149051	0.00117088	GPR35/SLC12A2/CCL19/SLIT2/CCL20/CCL2/CXCL3/CCL21/ACKR1/CXCL12/CXCL5/CCL24/CCL25/CXCL8/CXCL1/REG1A/TFF2	17
BP	GO:0015849	organic acid transport	38/1136	324/18862	6.52551e-05	0.00155936	0.00122496	SLC25A15/ABCD3/ATP8B1/LLGL2/SLC27A2/ARL6IP1/MFSD2A/SLC9A3R1/SLC7A1/SLC5A6/TNFRSF11A/SLC26A3/CEACAM1/ACE2/SLC1A5/CYP4F2/ABCC3/FABP4/ATP1A2/SLC7A11/FABP1/SLC1A1/SLC6A19/PLA2G4F/SLC6A20/SLC12A2/ACSL5/SLC13A2/RGS4/PRKAA2/SLC3A1/SNAP25/IL1B/ABCC2/SLC7A9/SLC6A14/SLC26A9/NR0B2	38
BP	GO:0001954	positive regulation of cell-matrix adhesion	12/1136	54/18862	6.9761e-05	0.00165956	0.00130368	PRKCZ/PTPRJ/EPHA1/JUP/FERMT1/CEACAM6/SFRP1/CCL28/MYOC/FERMT2/CCL21/CCL25	12
BP	GO:0006271	DNA strand elongation involved in DNA replication	7/1136	19/18862	7.48516e-05	0.00176483	0.00138637	POLE/GINS1/DNA2/RFC3/MCM3/MCM4/MCM7	7
BP	GO:0098856	intestinal lipid absorption	7/1136	19/18862	7.48516e-05	0.00176483	0.00138637	LIMA1/LDLR/LPCAT3/ABCG5/NPC1L1/APOA4/APOA1	7
BP	GO:1901988	negative regulation of cell cycle phase transition	33/1136	268/18862	7.56724e-05	0.00177629	0.00139538	E2F8/BUB1B/ORC1/EZH2/CENPF/BUB1/AURKA/PLK1/ZWINT/OVOL1/MAD2L1/TTK/PRKDC/BRCA1/GTSE1/DTL/CDC6/CCNB1/CDK1/CHMP4C/E2F7/CDC25C/TICRR/TRIP13/NDC80/E2F1/CDC20/CDT1/MUC1/AURKB/FHL1/SFN/CCL2	33
BP	GO:0000086	G2/M transition of mitotic cell cycle	32/1136	258/18862	8.41106e-05	0.00196567	0.00154414	BORA/USH1C/HMMR/MELK/ORC1/CENPF/AURKA/PLK1/CCNA2/PLK4/CCNB2/SKP2/BRCA1/TPX2/CDC25A/KIF14/DTL/CDC6/CCNB1/CEP72/CDK1/CHMP4C/CDC25C/NEK2/TICRR/FOXM1/PKMYT1/TUBA1A/FBXL22/AURKB/FHL1/PPP1R12B	32
BP	GO:0006695	cholesterol biosynthetic process	14/1136	72/18862	8.51749e-05	0.00197316	0.00155002	HMGCR/ELOVL6/HMGCS1/DHCR24/DHCR7/LPCAT3/CFTR/SQLE/SCD/PRKAA2/NPC1L1/HMGCS2/APOA4/APOA1	14
BP	GO:1902653	secondary alcohol biosynthetic process	14/1136	72/18862	8.51749e-05	0.00197316	0.00155002	HMGCR/ELOVL6/HMGCS1/DHCR24/DHCR7/LPCAT3/CFTR/SQLE/SCD/PRKAA2/NPC1L1/HMGCS2/APOA4/APOA1	14
BP	GO:0007044	cell-substrate junction assembly	17/1136	100/18862	9.21519e-05	0.0021255	0.0016697	CAMSAP3/SRC/PTPRJ/SLC9A1/ITGA6/ITGA2/LAMB3/SFRP1/MYOC/ITGB4/GPM6B/FERMT2/APOD/LAMC2/SORBS1/COL17A1/GREM1	17
BP	GO:0031016	pancreas development	14/1136	73/18862	9.9623e-05	0.00226824	0.00178183	HNF4A/SOX9/HNF1A/MNX1/PDX1/HNF1B/ONECUT2/NR5A2/IHH/FOXA2/GATA6/MET/FGF10/NKX3-2	14
BP	GO:0072401	signal transduction involved in DNA integrity checkpoint	14/1136	73/18862	9.9623e-05	0.00226824	0.00178183	E2F8/AURKA/PLK1/PRKDC/BRCA1/GTSE1/DTL/CCNB1/CDK1/E2F7/CDC25C/E2F1/MUC1/SFN	14
BP	GO:0072422	signal transduction involved in DNA damage checkpoint	14/1136	73/18862	9.9623e-05	0.00226824	0.00178183	E2F8/AURKA/PLK1/PRKDC/BRCA1/GTSE1/DTL/CCNB1/CDK1/E2F7/CDC25C/E2F1/MUC1/SFN	14
BP	GO:0005996	monosaccharide metabolic process	33/1136	272/18862	0.000100951	0.00228865	0.00179786	FUT4/PMM2/SLC35A2/PFKFB2/SLC39A14/SRC/PCK2/SLC37A4/GLYCTK/HK2/HKDC1/SORD/PGD/GALE/SLC45A3/FUT2/PPP1R3C/PDX1/GPD1/PGM5/FOXA2/FBP1/FUT6/C1QTNF3/ALDOB/GPT/APOD/PCK1/PHLDA2/IGF1/SORBS1/ALDH1A1/RBP4	33
BP	GO:1901987	regulation of cell cycle phase transition	50/1136	478/18862	0.000101773	0.00229746	0.00180478	E2F8/BUB1B/HMMR/ORC1/EZH2/CENPF/BUB1/AURKA/PLK1/ZWINT/PLK4/OVOL1/ESPL1/DLGAP5/MAD2L1/TTK/PRKDC/BRCA1/TPX2/CDC25A/GTSE1/CDCA5/KIF14/DTL/CDC6/CCNB1/CEP72/CENPE/CDK1/ANLN/CHMP4C/E2F7/CDC25C/NEK2/TICRR/TRIP13/NDC80/E2F1/CDC20/TUBA1A/CDT1/MUC1/KCNA5/AURKB/FHL1/UBE2C/SFN/TM4SF5/CCL2/FGF10	50
BP	GO:0043090	amino acid import	11/1136	48/18862	0.000103394	0.00231398	0.00181776	ARL6IP1/SLC9A3R1/SLC7A1/ACE2/SLC1A5/ATP1A2/SLC7A11/SLC1A1/SLC6A20/RGS4/SLC6A14	11
BP	GO:0051293	establishment of spindle localization	11/1136	48/18862	0.000103394	0.00231398	0.00181776	LLGL2/PLK1/ESPL1/MAD2L1/MISP/SAPCD2/SPIRE2/NUSAP1/NDC80/CENPA/FGF10	11
BP	GO:0046942	carboxylic acid transport	34/1136	284/18862	0.000103818	0.00231398	0.00181776	SLC25A15/SLC35D1/ATP8B1/LLGL2/ARL6IP1/SLC9A3R1/SLC7A1/SLC5A6/TNFRSF11A/SLC26A3/CEACAM1/ACE2/SLC1A5/CYP4F2/ABCC3/SLC16A5/ATP1A2/SLC7A11/SLC1A1/PLA2G4F/SLC6A20/SLC12A2/NOS2/SLC13A2/RGS4/SLC17A4/SLC3A1/SNAP25/IL1B/ABCC2/SLC7A9/SLC6A14/SLC26A9/NR0B2	34
BP	GO:0040001	establishment of mitotic spindle localization	9/1136	33/18862	0.000104423	0.00231398	0.00181776	PLK1/ESPL1/MAD2L1/MISP/SAPCD2/NUSAP1/NDC80/CENPA/FGF10	9
BP	GO:0000079	regulation of cyclin-dependent protein serine/threonine kinase activity	17/1136	101/18862	0.000104685	0.00231398	0.00181776	CASP3/CCNF/SRC/PLK1/CCNA2/CCNB2/CDC25A/CCNE2/CCNO/CDC6/CCNB1/CDC25C/PKMYT1/SFN/CEBPA/CCNE1/MYOCD	17
BP	GO:1901991	negative regulation of mitotic cell cycle phase transition	31/1136	250/18862	0.000108333	0.00237533	0.00186596	E2F8/BUB1B/ORC1/EZH2/CENPF/BUB1/AURKA/PLK1/ZWINT/MAD2L1/TTK/PRKDC/BRCA1/GTSE1/CDC6/CCNB1/CDK1/CHMP4C/E2F7/CDC25C/TICRR/TRIP13/NDC80/E2F1/CDC20/CDT1/MUC1/AURKB/FHL1/SFN/CCL2	31
BP	GO:0033044	regulation of chromosome organization	33/1136	273/18862	0.000108356	0.00237533	0.00186596	BUB1B/SRC/CENPF/TOP2A/BUB1/PLK1/ZWINT/ESPL1/DLGAP5/MAD2L1/TTK/BRCA1/CDCA5/MCM2/FEN1/CDC6/CCNB1/ZBTB7B/CENPE/CENPV/NEK2/TRIP13/NDC80/TACC3/MYB/CDC20/CDT1/MUC1/NAP1L2/AURKB/UBE2C/APOBEC1/IL1B	33
BP	GO:0022612	gland morphogenesis	18/1136	111/18862	0.000109048	0.00238065	0.00187013	RPS6KA1/SLC9A3R1/ELF3/SRC/SOX9/LIMS2/CEACAM1/SFRP1/PTN/EPHA2/CAV1/SEMA3A/SERPINB5/HOXB13/FGF7/FGF10/FOXA1/HOXA13	18
BP	GO:0009636	response to toxic substance	30/1136	239/18862	0.000111423	0.00242253	0.00190303	CDH1/RAD51/BRIP1/SLC22A18/CCNB1/IYD/DDC/GUCY2C/PDZD3/SDC1/SOD3/SLC7A11/FABP1/GPX2/NQO1/NUPR1/AKR1B10/CYP1B1/PDZK1/MAP1B/AKR7A3/EPHX2/PENK/DUOX2/INMT/CPS1/ABCC2/GSTA1/SLC6A14/APOA4	30
BP	GO:0051656	establishment of organelle localization	46/1136	431/18862	0.000119211	0.00257903	0.00202597	MYO5B/MYO6/FNBP1L/LLGL2/PRKCZ/CDCA8/AP1M2/SPAG5/SLC9A3R1/MYO1A/CENPF/PLK1/CLMN/ESPL1/MYO5C/DLGAP5/KIF18A/MAD2L1/KIF2C/CDCA5/MISP/KIF14/CCNB1/SAPCD2/CENPE/SPIRE2/CHMP4C/NUSAP1/KIFC1/EZR/MYO7B/NDC80/CENPA/NUF2/RAB17/CDT1/RAB27B/AURKB/MAP1B/SLC2A4/FGF10/PTGDS/AREG/MLPH/CDH3/SERPINA1	46
BP	GO:0019730	antimicrobial humoral response	21/1136	142/18862	0.000119593	0.00257903	0.00202597	DMBT1/PRSS3/GATA6/CTSG/RARRES2/CXCL3/LCN2/SEMG1/CXCL5/PI3/CLU/CXCL8/CXCL1/LYZ/SLPI/REG3A/PRSS2/BPIFB1/REG1B/REG1A/PGC	21
BP	GO:0140013	meiotic nuclear division	24/1136	174/18862	0.000124239	0.00266837	0.00209615	NDC1/SMC2/BUB1B/BRCA2/RAD51/TOP2A/BUB1/AURKA/PLK1/CCNB2/BRIP1/ESPL1/FANCA/FANCD2/RAD54L/KIF18A/TTK/CCNE2/RAD51AP1/SPIRE2/TRIP13/NUF2/CDC20/CCNE1	24
BP	GO:0071695	anatomical structure maturation	28/1136	218/18862	0.000125421	0.00268289	0.00210756	PTBP3/FZD5/BRCA2/AURKA/FLVCR1/KIF14/CCNB1/SLC26A3/TRIP13/ABHD2/FERMT1/FGFR3/CFTR/IHH/MYOC/CCL19/HOXA5/BMP2/CEBPA/HOXB13/CCL21/SEMG1/IGF1/CNTNAP2/FOXA1/TFCP2L1/GREM1/CDH3	28
BP	GO:0072348	sulfur compound transport	11/1136	49/18862	0.000126143	0.00268751	0.00211118	SLC9A3R1/SLC5A6/RACGAP1/SLC26A3/SLC44A4/SLC7A11/SLC1A1/SLC3A1/SLC7A9/SLC19A3/SLC26A9	11
BP	GO:0007160	cell-matrix adhesion	29/1136	230/18862	0.000132999	0.00281746	0.00221327	CASK/PRKCZ/CAMSAP3/SRC/PTPRJ/SLC9A1/EPHA1/JUP/FERMT1/ITGA2/ONECUT2/CEACAM6/SFRP1/CCL28/MYOC/MMP12/ITGB4/GPM6B/FERMT2/CCL21/SGCE/APOD/SORBS1/MUC4/ITGA7/COL17A1/GREM1/CCL25/L1CAM	29
BP	GO:0044839	cell cycle G2/M phase transition	33/1136	276/18862	0.000133599	0.00281746	0.00221327	BORA/USH1C/HMMR/MELK/ORC1/CENPF/AURKA/PLK1/CCNA2/PLK4/CCNB2/SKP2/BRCA1/TPX2/CDC25A/GTSE1/KIF14/DTL/CDC6/CCNB1/CEP72/CDK1/CHMP4C/CDC25C/NEK2/TICRR/FOXM1/PKMYT1/TUBA1A/FBXL22/AURKB/FHL1/PPP1R12B	33
BP	GO:0098901	regulation of cardiac muscle cell action potential	8/1136	27/18862	0.000133836	0.00281746	0.00221327	CXADR/PKP2/DSP/DSG2/JUP/TRPM4/CAV1/DSC2	8
BP	GO:0055081	anion homeostasis	9/1136	34/18862	0.000134483	0.00281989	0.00221518	SLC9A3R1/FGFR4/SLC7A11/SLC1A1/OTC/SLC12A2/CPS1/ABCC2/SFRP4	9
BP	GO:0006690	icosanoid metabolic process	19/1136	123/18862	0.000138406	0.00289072	0.00227082	CES2/CYP4F12/CYP4F2/DAGLA/CYP4F3/PLA2G4F/CYP2J2/CYP2S1/CYP4F11/CYP1B1/EPHX2/CYP2B6/CYP2C18/IL1B/PTGDS/HPGD/PTGIS/GSTA1/GGT6	19
BP	GO:0009913	epidermal cell differentiation	40/1136	360/18862	0.00013914	0.00289465	0.00227391	ST14/MYO6/CASP3/PLS1/GRHL2/USH1C/IRF6/ESRP1/SLC9A3R1/TPRN/KDF1/PKP3/EZH2/OVOL1/PKP2/PRSS8/DSP/EXPH5/DSG2/JUP/KRT8/FA2H/SLC44A4/VDR/KRT18/OVOL2/EPHA2/GATA6/KRT19/EVPL/CTSV/SFN/DSC2/ETV4/KRT20/PI3/CDH3/SFRP4/REG3A/KRT23	40
BP	GO:0009914	hormone transport	36/1136	312/18862	0.000139804	0.00289711	0.00227584	HNF4A/ITPR3/RAB11FIP1/PFKFB2/SMPD3/PCK2/HNF1A/MCU/MYB/PDX1/HNF1B/AGTR1/TACR2/SFRP1/TRPM4/CFTR/NOS2/FOXA2/KCNA5/VIP/CARTPT/GRP/GPER1/TAC1/SLCO4A1/C1QTNF3/EDN3/ADCY5/DPP4/SNAP25/FAM3D/IL1B/ABCC2/NR0B2/FAM3B/RBP4	36
BP	GO:0034308	primary alcohol metabolic process	16/1136	94/18862	0.000144605	0.00298494	0.00234484	ACSS2/CLCN2/DGAT1/GPD2/SULT1B1/GPD1/AKR1B10/CYP1B1/CYP3A5/BMP2/ADH6/ADH1B/IGF1/ALDH1A1/RBP4/ADH1C	16
BP	GO:0006000	fructose metabolic process	6/1136	15/18862	0.000147087	0.00298963	0.00234852	PFKFB2/GLYCTK/SORD/FBP1/ALDOB/ALDH1A1	6
BP	GO:0007076	mitotic chromosome condensation	6/1136	15/18862	0.000147087	0.00298963	0.00234852	SMC2/NCAPG/NCAPH/NCAPD3/CDCA5/NUSAP1	6
BP	GO:0036376	sodium ion export across plasma membrane	6/1136	15/18862	0.000147087	0.00298963	0.00234852	ATP1A1/SLC9A1/FXYD1/ATP1B1/ATP1A2/SLC4A4	6
BP	GO:0051315	attachment of mitotic spindle microtubules to kinetochore	6/1136	15/18862	0.000147087	0.00298963	0.00234852	KIF2C/CENPE/NDC80/NUF2/CDT1/AURKB	6
BP	GO:0089718	amino acid import across plasma membrane	10/1136	42/18862	0.000151147	0.00306044	0.00240415	ARL6IP1/SLC7A1/ACE2/SLC1A5/ATP1A2/SLC7A11/SLC1A1/SLC6A20/RGS4/SLC6A14	10
BP	GO:0002934	desmosome organization	5/1136	10/18862	0.000153374	0.00308201	0.00242109	PKP3/PKP2/DSP/DSG2/JUP	5
BP	GO:0044771	meiotic cell cycle phase transition	5/1136	10/18862	0.000153374	0.00308201	0.00242109	OVOL1/CCNB2/TTK/CDC25A/CDC25C	5
BP	GO:0042552	myelination	19/1136	124/18862	0.000154393	0.00309077	0.00242797	SERINC5/MAL2/ERBB2/UGT8/KIF14/MYRF/FA2H/PLLP/PTN/MYOC/JAM2/PLP1/ITGB4/GAL3ST1/TSPAN2/MALL/BCAS1/CLU/MAL	19
BP	GO:0072395	signal transduction involved in cell cycle checkpoint	14/1136	76/18862	0.000156451	0.00312019	0.00245108	E2F8/AURKA/PLK1/PRKDC/BRCA1/GTSE1/DTL/CCNB1/CDK1/E2F7/CDC25C/E2F1/MUC1/SFN	14
BP	GO:0050708	regulation of protein secretion	33/1136	279/18862	0.000164005	0.00325861	0.00255982	HNF4A/ITPR3/RAB11FIP1/PFKFB2/HMGCR/LLGL2/CD2AP/PCK2/F2RL1/EXPH5/MCU/EZR/PDX1/SFRP1/TRPM4/CFTR/SLC12A2/NOS2/FOXA2/KCNA5/CARTPT/GPER1/C1QTNF3/ADCY5/KRT20/ADTRP/IGF1/DPP4/SNAP25/FAM3D/IL1B/NR0B2/RBP4	33
BP	GO:0046165	alcohol biosynthetic process	22/1136	156/18862	0.000169192	0.00334013	0.00262386	SPTLC2/HMGCR/CLCN2/PCK2/ELOVL6/HMGCS1/ITPKA/DHCR24/DHCR7/LPCAT3/CFTR/SQLE/GPER1/FGF2/BMP2/SCD/PCK1/PRKAA2/NPC1L1/HMGCS2/APOA4/APOA1	22
BP	GO:0046394	carboxylic acid biosynthetic process	37/1136	327/18862	0.000169368	0.00334013	0.00262386	ALDH18A1/SLC35D1/ABCD3/ASL/ACSS2/SERINC5/SLC27A2/ELOVL6/BRCA1/OSBPL7/PYCR1/GPT2/CEACAM1/ABHD2/SLC45A3/FA2H/FGFR4/PLA2G4F/OTC/ELOVL7/LIPH/ACSM3/BHMT2/CYP4F11/PLP1/EPHX2/PSAT1/GPT/SCD/PRKAA2/IL1B/PTGDS/HPGD/PTGIS/GGT6/APOA4/APOA1	37
BP	GO:1904029	regulation of cyclin-dependent protein kinase activity	17/1136	105/18862	0.000171021	0.00336024	0.00263965	CASP3/CCNF/SRC/PLK1/CCNA2/CCNB2/CDC25A/CCNE2/CCNO/CDC6/CCNB1/CDC25C/PKMYT1/SFN/CEBPA/CCNE1/MYOCD	17
BP	GO:0032355	response to estradiol	19/1136	125/18862	0.000171979	0.00336661	0.00264465	CASP3/MMP15/EZH2/CCNA2/CRYAB/KIF18A/ITGA2/SSTR1/SFRP1/PTN/IHH/NQO1/GPER1/MAP1B/PENK/FGF10/FOXA1/ABCC2/HPGD	19
BP	GO:0030004	cellular monovalent inorganic cation homeostasis	18/1136	115/18862	0.000173299	0.00337997	0.00265515	ATP1A1/CLCN3/NEDD4L/SLC9A1/AQP11/ATP1B1/SLC26A3/SLC9A2/ATP1A2/CFTR/SLC12A2/C7/KCNMA1/SLC4A4/CA2/NOX1/TMPRSS3/SLC9A3	18
BP	GO:0086011	membrane repolarization during action potential	8/1136	28/18862	0.000177541	0.0034449	0.00270616	ATP1A1/KCNE3/ATP1B1/KCNQ1/CAV1/KCNA5/KCNJ3/FLNA	8
BP	GO:0071103	DNA conformation change	39/1136	352/18862	0.000177927	0.0034449	0.00270616	AIFM1/SRPK1/SMC2/ERCC6L/NCAPG/NCAPH/NCAPD3/OIP5/NCAPG2/POLQ/RAD51/TOP2A/DNA2/RFC3/SOX9/CENPI/MCM3/BRIP1/RAD54L/CDCA5/MCM2/CHAF1B/ASF1B/CCNB1/DQX1/MCM4/NUSAP1/CENPV/RECQL4/HJURP/MCM7/CENPA/CENPU/CENPM/NAP1L3/NAP1L2/GPER1/APOBEC1/ERN2	39
BP	GO:0045840	positive regulation of mitotic nuclear division	10/1136	43/18862	0.000186425	0.00359631	0.0028251	SMPD3/AURKA/ESPL1/DLGAP5/NUSAP1/CDT1/EDN3/IGF1/IL1B/HOXA13	10
BP	GO:0007272	ensheathment of neurons	19/1136	126/18862	0.0001913	0.0036637	0.00287804	SERINC5/MAL2/ERBB2/UGT8/KIF14/MYRF/FA2H/PLLP/PTN/MYOC/JAM2/PLP1/ITGB4/GAL3ST1/TSPAN2/MALL/BCAS1/CLU/MAL	19
BP	GO:0008366	axon ensheathment	19/1136	126/18862	0.0001913	0.0036637	0.00287804	SERINC5/MAL2/ERBB2/UGT8/KIF14/MYRF/FA2H/PLLP/PTN/MYOC/JAM2/PLP1/ITGB4/GAL3ST1/TSPAN2/MALL/BCAS1/CLU/MAL	19
BP	GO:0150115	cell-substrate junction organization	17/1136	106/18862	0.000192459	0.00367264	0.00288506	CAMSAP3/SRC/PTPRJ/SLC9A1/ITGA6/ITGA2/LAMB3/SFRP1/MYOC/ITGB4/GPM6B/FERMT2/APOD/LAMC2/SORBS1/COL17A1/GREM1	17
BP	GO:0002028	regulation of sodium ion transport	15/1136	87/18862	0.000199389	0.00379124	0.00297823	PTPN3/ATP1A1/SLC9A3R1/NEDD4L/PKP2/SLC9A1/PRSS8/FXYD1/ATP1B1/ATP1A2/CNTN1/FXYD6/FXYD3/PCSK9/OSR1	15
BP	GO:1902652	secondary alcohol metabolic process	22/1136	158/18862	0.000203838	0.003862	0.00303381	IDH1/HMGCR/ELOVL6/LIMA1/HMGCS1/DHCR24/DHCR7/LDLR/LPCAT3/CFTR/FMO5/SQLE/EPHX2/CEBPA/PCSK9/SCD/PRKAA2/NPC1L1/HMGCS2/APOA4/NR0B2/APOA1	22
BP	GO:0016126	sterol biosynthetic process	14/1136	78/18862	0.000208294	0.00393238	0.0030891	HMGCR/ELOVL6/HMGCS1/DHCR24/DHCR7/LPCAT3/CFTR/SQLE/SCD/PRKAA2/NPC1L1/HMGCS2/APOA4/APOA1	14
BP	GO:1901569	fatty acid derivative catabolic process	6/1136	16/18862	0.000223373	0.0042021	0.00330098	BDH1/CYP4F12/CYP4F2/CYP4F3/CYP4F11/HPGD	6
BP	GO:0046890	regulation of lipid biosynthetic process	26/1136	203/18862	0.000225301	0.00422339	0.00331771	IDH1/ATP1A1/HMGCR/CLCN2/MFSD2A/SMPD3/SMPD2/ELOVL6/BRCA1/HMGCS1/DHCR7/CEACAM1/LDLR/SLC45A3/FGFR4/LPCAT3/SQLE/GPER1/BMP2/SCD/PCK1/PRKAA2/SORBS1/IL1B/APOA4/APOA1	26
BP	GO:0070098	chemokine-mediated signaling pathway	15/1136	88/18862	0.000227193	0.00424388	0.0033338	GPR35/CCL19/SLIT2/CCL20/CCL2/CXCL3/CCL21/ACKR1/CXCL12/CXCL5/CCL24/CCL25/CXCL8/CXCL1/TFF2	15
BP	GO:0015804	neutral amino acid transport	10/1136	44/18862	0.000228372	0.00425093	0.00333934	LLGL2/ACE2/SLC1A5/SLC1A1/SLC6A19/SLC6A20/RGS4/SLC3A1/SLC7A9/SLC6A14	10
BP	GO:0008203	cholesterol metabolic process	21/1136	149/18862	0.000237658	0.00440831	0.00346297	HMGCR/ELOVL6/LIMA1/HMGCS1/DHCR24/DHCR7/LDLR/LPCAT3/CFTR/FMO5/SQLE/EPHX2/CEBPA/PCSK9/SCD/PRKAA2/NPC1L1/HMGCS2/APOA4/NR0B2/APOA1	21
BP	GO:0030104	water homeostasis	14/1136	79/18862	0.000239343	0.00442409	0.00347537	MYO5B/KDF1/NEDD4L/AQP11/FA2H/CLDN4/CYP4F12/CYP4F2/CFTR/LSR/MET/SFN/ADCY5/SCNN1A	14
BP	GO:0000281	mitotic cytokinesis	13/1136	70/18862	0.000244695	0.00450731	0.00354074	KIF4A/CKAP2/PLK1/ESPL1/RACGAP1/ECT2/CEP55/ANLN/CHMP4C/NUSAP1/KIF20A/KIF23/CENPA	13
BP	GO:0046486	glycerolipid metabolic process	45/1136	433/18862	0.000256539	0.00470913	0.00369928	CDS1/SLC44A1/PIP5K1B/BPNT1/PLCB3/DGAT1/SERINC5/MFSD2A/PCK2/GK/LPIN2/ETNK1/LPCAT4/ITPKA/MBOAT1/LDLR/ABHD2/SLC44A3/SLC44A4/LPCAT3/INPP5J/PGAP3/MOGAT3/FABP4/DAGLA/SERINC2/FABP1/PLA2G4F/GPD1/LIPH/CAV1/MTMR11/FGF2/GAL3ST1/MOGAT2/PCSK9/PCK1/ALPI/CPS1/AADAC/PNLIPRP2/APOA4/MTTP/APOA1/LIPF	45
BP	GO:0009100	glycoprotein metabolic process	44/1136	421/18862	0.000264379	0.00480574	0.00377517	GFPT1/FUT4/B3GNT5/PMM2/GLCE/CANT1/MGAT4B/SLC35C1/GALNT7/MGAT5/MUC13/EDEM3/DOLPP1/GALNT3/GCNT1/ENTPD5/GCNT3/B3GNT3/AQP11/MUC17/FUT2/B3GALT5/GALNT6/IHH/MGAT3/MUC1/FUT3/ST6GALNAC1/B3GNT7/FUT6/MMP12/POMK/CCL19/GAL3ST1/BMP2/RAMP1/CCL21/GALNT5/IGF1/MUC4/MUC2/MUC5B/MUC5AC/MUC6	44
BP	GO:1901617	organic hydroxy compound biosynthetic process	30/1136	251/18862	0.000265957	0.00480574	0.00377517	SPTLC2/HMGCR/CLCN2/SLC27A2/PCK2/ELOVL6/OSBPL7/HMGCS1/DDC/ITPKA/DHCR24/DHCR7/FGFR4/LPCAT3/HAND2/SLC7A11/CFTR/SQLE/GPER1/FGF2/BMP2/PSAT1/SCD/PCK1/PRKAA2/NPC1L1/CDH3/HMGCS2/APOA4/APOA1	30
BP	GO:0000050	urea cycle	5/1136	11/18862	0.000267237	0.00480574	0.00377517	SLC25A15/ASL/OTC/CEBPA/CPS1	5
BP	GO:0034378	chylomicron assembly	5/1136	11/18862	0.000267237	0.00480574	0.00377517	PLAGL2/LPCAT3/APOA4/MTTP/APOA1	5
BP	GO:0072697	protein localization to cell cortex	5/1136	11/18862	0.000267237	0.00480574	0.00377517	EPB41/PLK1/MISP/SAPCD2/EZR	5
BP	GO:1904478	regulation of intestinal absorption	5/1136	11/18862	0.000267237	0.00480574	0.00377517	EPB41/LPCAT3/ABCG5/APOA4/APOA1	5
BP	GO:0030001	metal ion transport	49/1136	486/18862	0.000285368	0.00511445	0.00401768	ATP7B/ITPR3/ATP1A1/LETM1/CNNM4/NDFIP2/DIAPH1/SLC39A14/EPB41/GPR35/SLC9A1/KCNK5/MCU/BSPRY/FXYD1/KCNE3/ATP1B1/CASQ2/KCNQ1/TRPA1/GPM6A/ATP2C2/SLC39A5/TSPAN13/ATP1A2/TRPM4/PLN/CAV1/JPH2/KCNA5/PLP1/MICU3/GPER1/MYLK/CCL19/FGF2/TMEM38A/PRKCB/CCL2/RAMP1/GNAO1/GRIN2D/CCL21/RRAD/RGS4/SEMG1/CXCL12/SLC4A4/CLCA1	49
BP	GO:1900180	regulation of protein localization to nucleus	19/1136	130/18862	0.000288908	0.00516046	0.00405382	TFRC/CARD10/CDH1/CD2AP/SRC/PLK1/GTSE1/ECT2/CDK1/JUP/FERMT1/DCLK1/TRIM40/FERMT2/NGFR/CHP2/FLNA/APOD/CLDN18	19
BP	GO:0055088	lipid homeostasis	22/1136	162/18862	0.000292349	0.00520439	0.00408834	HNF4A/DGAT1/LIMA1/TMEM97/LDLR/FGFR4/FABP4/NR5A2/CAV1/TM6SF2/ACSM3/CD24/C1QTNF3/EPHX2/CEBPA/MALL/PCSK9/ABCG5/PRKAA2/APOA4/MTTP/APOA1	22
BP	GO:0019400	alditol metabolic process	7/1136	23/18862	0.000294428	0.00522389	0.00410365	GPD2/PCK2/GK/SORD/MOGAT3/MOGAT2/PCK1	7
BP	GO:0072001	renal system development	33/1136	288/18862	0.00029586	0.00523178	0.00410985	APAF1/LGR4/CENPF/SOX9/OVOL1/GCNT1/GCNT3/AQP11/SALL1/HNF1B/SDC1/AGTR1/SFRP1/ACTA2/PROM1/CD24/LRP4/SLIT2/FGF2/BMP2/PCSK9/OSR1/SERPINF1/FGF10/CRLF1/MYOCD/HPGD/EPHA7/CA2/GREM1/MME/SIX2/RBP4	33
BP	GO:0098657	import into cell	28/1136	230/18862	0.000310358	0.00546993	0.00429693	SLC31A1/ATP1A1/SLC39A14/SLC27A2/ARL6IP1/SLC7A1/SLC9A1/SLC5A6/SLC5A1/ATP1B1/SLC29A2/ACE2/SLC1A5/SLC39A5/SLC9A2/ATP1A2/SLC7A11/SLC1A1/TRPM4/SLC6A20/SLC12A2/GPM6B/ACSL5/KCNJ3/RGS4/SNAP25/SLC9A3/SLC6A14	28
BP	GO:2000649	regulation of sodium ion transmembrane transporter activity	11/1136	54/18862	0.000314356	0.00552205	0.00433787	PTPN3/SLC9A3R1/NEDD4L/SLC9A1/FXYD1/ATP1B1/ATP1A2/FXYD6/FXYD3/PCSK9/OSR1	11
BP	GO:0032413	negative regulation of ion transmembrane transporter activity	13/1136	72/18862	0.00032692	0.00571826	0.004492	SLC9A3R1/NEDD4L/GPR35/ANO9/KCNE3/CASQ2/ATP1A2/PLN/CAV1/EPHB2/RRAD/PCSK9/OSR1	13
BP	GO:0043116	negative regulation of vascular permeability	6/1136	17/18862	0.000327681	0.00571826	0.004492	DDAH1/PTPRJ/CEACAM1/AKAP12/FERMT2/SLIT2	6
BP	GO:0046879	hormone secretion	34/1136	302/18862	0.000335307	0.00580983	0.00456394	HNF4A/ITPR3/RAB11FIP1/PFKFB2/SMPD3/PCK2/HNF1A/MCU/MYB/PDX1/HNF1B/AGTR1/TACR2/SFRP1/TRPM4/CFTR/NOS2/FOXA2/KCNA5/VIP/CARTPT/GRP/GPER1/TAC1/C1QTNF3/EDN3/ADCY5/DPP4/SNAP25/FAM3D/IL1B/NR0B2/FAM3B/RBP4	34
BP	GO:0002686	negative regulation of leukocyte migration	10/1136	46/18862	0.000336214	0.00580983	0.00456394	CCL28/SLIT2/CCL2/CCL21/APOD/ADTRP/DPP4/CXCL12/GREM1/CCL25	10
BP	GO:0048146	positive regulation of fibroblast proliferation	10/1136	46/18862	0.000336214	0.00580983	0.00456394	CCNA2/PRKDC/CDC6/CCNB1/E2F1/MYB/NGFR/FGF10/IGF1/DDR2	10
BP	GO:0016052	carbohydrate catabolic process	25/1136	197/18862	0.000339813	0.00585295	0.00459781	FUT4/NDC1/PFKFB2/GPD2/GLYCTK/GK/HK2/HKDC1/SORD/PGD/ENTPD5/GALE/FUT2/PYGM/GPD1/FBP1/NUPR1/FUT6/GBA3/ALDOB/MGAM/IGF1/PRKAA2/SLC4A4/ALDH1A1	25
BP	GO:0030879	mammary gland development	19/1136	132/18862	0.000352271	0.00604788	0.00475094	IRF6/IQGAP3/ELF3/SRC/BRCA2/SOX9/TNFRSF11A/HK2/ZBTB7B/ATP2C2/ITGA2/PRLR/EPHA2/CDO1/CAV1/XDH/HOXA5/HOXB9/FGF10	19
BP	GO:0032410	negative regulation of transporter activity	14/1136	82/18862	0.000357462	0.00610452	0.00479543	NDFIP2/SLC9A3R1/NEDD4L/GPR35/ANO9/KCNE3/CASQ2/ATP1A2/PLN/CAV1/EPHB2/RRAD/PCSK9/OSR1	14
BP	GO:0006813	potassium ion transport	28/1136	232/18862	0.000357871	0.00610452	0.00479543	ATP1A1/NEDD4L/SLC9A1/KCNK5/FXYD1/KCNE3/ATP1B1/CASQ2/KCNQ1/KCNMB1/SLC9A2/ATP1A2/KCNK1/CAV1/SLC12A2/KCNK3/KCNA5/VIP/FHL1/KCNMA1/TMEM38A/EDN3/FXYD3/KCNJ3/RGS4/FLNA/SNAP25/SLC9A3	28
BP	GO:0016042	lipid catabolic process	37/1136	340/18862	0.000366183	0.00622629	0.00489109	IDH1/ABCD3/PLCH1/PLCB3/SLC27A2/MFSD2A/SMPD3/PCK2/SMPD2/LPIN2/CES2/EHHADH/LDLR/ABHD2/CYP4F12/CYP4F2/FABP4/DAGLA/CES3/FABP1/CYP4F3/PLA2G4F/LIPH/AKR1B10/CYP4F11/CYP1B1/RARRES2/GBA3/PCK1/ADTRP/CPS1/IL1B/AADAC/PNLIPRP2/APOA4/APOA1/LIPF	37
BP	GO:0021700	developmental maturation	31/1136	268/18862	0.000377688	0.00638814	0.00501824	CLCN3/PTBP3/FZD5/BRCA2/AURKA/FLVCR1/KIF14/CCNB1/SLC26A3/TRIP13/ABHD2/FERMT1/CDC20/FGFR3/CFTR/IHH/MYOC/MAP1B/CCL19/HOXA5/BMP2/CEBPA/HOXB13/CCL21/SEMG1/IGF1/CNTNAP2/FOXA1/TFCP2L1/GREM1/CDH3	31
BP	GO:0007584	response to nutrient	22/1136	165/18862	0.000379315	0.00638814	0.00501824	APAF1/BRIP1/HMGCS1/TRIM24/VDR/PDX1/ITGA2/BCHE/SFRP1/PTN/SLC6A19/OTC/CCL28/SFRP2/NQO1/FOXA2/MAP1B/GATA4/PENK/ABCG5/ALDH3A1/APOA1	22
BP	GO:0016125	sterol metabolic process	22/1136	165/18862	0.000379315	0.00638814	0.00501824	HMGCR/ELOVL6/LIMA1/HMGCS1/DHCR24/DHCR7/LDLR/LPCAT3/CFTR/FMO5/SQLE/CYP1B1/EPHX2/CEBPA/PCSK9/SCD/PRKAA2/NPC1L1/HMGCS2/APOA4/NR0B2/APOA1	22
BP	GO:0072089	stem cell proliferation	12/1136	64/18862	0.00038296	0.00641725	0.0050411	KDF1/OVOL1/EPCAM/RNF43/FERMT1/OVOL2/SFRP2/FERMT2/FGF2/CCNE1/SIX2/FBLN1	12
BP	GO:0048566	embryonic digestive tract development	8/1136	31/18862	0.000383462	0.00641725	0.0050411	SALL1/OVOL2/IHH/RBPMS2/RARRES2/FGF10/SIX2/CXCL8	8
BP	GO:1990778	protein localization to cell periphery	36/1136	329/18862	0.000393674	0.00656743	0.00515908	MAP7/STX3/PLS1/F11R/PRKCZ/ARHGEF16/CDH1/ZDHHC23/EPB41/SLC9A3R1/PKP3/PLK1/PKP2/VIL1/MISP/SAPCD2/JUP/ATP1B1/EZR/PDZD3/ATP2C2/KRT18/CLIP3/AMN/SLC1A1/EPHA2/CAV1/GPER1/PDZK1/MRAP2/RAMP1/EPHB2/FLNA/SNAP25/AGR2/SORBS1	36
BP	GO:0051146	striated muscle cell differentiation	31/1136	269/18862	0.000402894	0.00670017	0.00526335	CASP3/KLF5/CXADR/EZH2/SLC9A1/CCNB1/KRT8/PLEKHO1/SDC1/LMOD1/CFL2/LDB3/PGM5/SMYD1/GATA6/POPDC2/CEACAM5/JAM2/CSRP1/KRT19/GATA4/MYH11/BMP2/GDF15/TMOD1/FLNC/RBM24/RGS4/IGF1/MYOCD/GREM1	31
BP	GO:0060491	regulation of cell projection assembly	24/1136	188/18862	0.000405267	0.00671857	0.00527781	ATP8B1/OCLN/FNBP1L/KLF5/TBC1D30/SRC/EPS8L3/F2RL1/MYO10/ANLN/EPS8L2/PLEK2/GPM6A/RAB17/EPHA2/CDC42EP3/CAV1/CCL19/SLIT2/DPYSL3/EPS8L1/CCL21/RAP1GAP/FAM110C	24
BP	GO:0008217	regulation of blood pressure	23/1136	177/18862	0.000410991	0.00679224	0.00533567	ATP1A1/DDAH1/PLCB3/F11R/F2RL1/HSD11B2/ACE2/CYP4F12/AGTR1/CYP4F2/ATP1A2/ACTA2/NOS2/CARTPT/ACSM3/TAC1/CTSG/EDN3/RARRES2/ANPEP/MME/NOX1/KLK1	23
BP	GO:0048469	cell maturation	22/1136	166/18862	0.00041295	0.0067992	0.00534114	PTBP3/FZD5/BRCA2/AURKA/FLVCR1/KIF14/CCNB1/SLC26A3/TRIP13/ABHD2/CFTR/IHH/MYOC/CCL19/HOXA5/CEBPA/HOXB13/CCL21/SEMG1/CNTNAP2/FOXA1/TFCP2L1	22
BP	GO:0044058	regulation of digestive system process	9/1136	39/18862	0.000413976	0.0067992	0.00534114	EPB41/KCNQ1/LPCAT3/TAC1/ABCG5/FGF10/APOA4/APOA1/TFF2	9
BP	GO:0030593	neutrophil chemotaxis	16/1136	103/18862	0.000425548	0.00696769	0.0054735	CXADR/MCU/CCL19/SLIT2/CCL20/EDN3/CCL2/CXCL3/CCL21/THBS4/DPP4/CXCL5/CCL24/CCL25/CXCL8/CXCL1	16
BP	GO:0060326	cell chemotaxis	34/1136	306/18862	0.000426993	0.00696984	0.00547519	ARHGEF16/CXADR/F2RL1/TNFRSF11A/MCU/AGTR1/TRPM4/PTN/EPHA2/CCL28/HSPB1/SLC12A2/MET/CCL19/SLIT2/FGF2/CCL20/EDN3/CCL2/RARRES2/HOXB9/CXCL3/SMOC2/CCL21/THBS4/S100A14/DPP4/CXCL12/CXCL5/CCL24/GREM1/CCL25/CXCL8/CXCL1	34
BP	GO:0000727	double-strand break repair via break-induced replication	5/1136	12/18862	0.000435429	0.00699985	0.00549877	MCM3/CDC45/MCM2/MCM4/MCM7	5
BP	GO:0006069	ethanol oxidation	5/1136	12/18862	0.000435429	0.00699985	0.00549877	ACSS2/ADH6/ADH1B/ALDH1A1/ADH1C	5
BP	GO:0007077	mitotic nuclear envelope disassembly	5/1136	12/18862	0.000435429	0.00699985	0.00549877	PLK1/CCNB2/CCNB1/CDK1/PRKCB	5
BP	GO:0031581	hemidesmosome assembly	5/1136	12/18862	0.000435429	0.00699985	0.00549877	ITGA6/LAMB3/ITGB4/LAMC2/COL17A1	5
BP	GO:2000650	negative regulation of sodium ion transmembrane transporter activity	5/1136	12/18862	0.000435429	0.00699985	0.00549877	SLC9A3R1/NEDD4L/ATP1A2/PCSK9/OSR1	5
BP	GO:0042391	regulation of membrane potential	44/1136	431/18862	0.00043857	0.00702905	0.0055217	PTPN3/ATP1A1/PRKCZ/MYH14/CXADR/SRC/NEDD4L/GPR35/PKP2/SLC9A1/KCNK5/DSP/DSG2/FXYD1/PYCR1/JUP/KCNE3/ATP1B1/SLC26A3/CASQ2/KCNQ1/ATP1A2/TRPM4/CHRNA3/PTN/CFTR/KCNK1/PLN/CAV1/MYOC/KCNK3/POPDC2/KCNA5/GPER1/TAC1/FHL1/KCNMA1/SCN7A/DSC2/GRIN2D/KCNJ3/RGS4/FLNA/SLC4A4	44
BP	GO:0038127	ERBB signaling pathway	20/1136	145/18862	0.000440932	0.00704562	0.00553472	PTPN3/ERBB3/SRC/SOX9/PTPRJ/VIL1/ERBB2/FAM83B/CEACAM1/REPS2/CBLC/GRB7/MYOC/GPER1/PTK6/GPRC5A/PIGR/AGR2/AREG/EFEMP1	20
BP	GO:0006979	response to oxidative stress	45/1136	444/18862	0.000443951	0.00707256	0.00555588	IDH1/CASP3/ERMP1/MAPK13/GSKIP/MELK/SRC/SMPD3/EZH2/CCNA2/CRYAB/FANCD2/ECT2/PYCR1/DHCR24/TRPA1/MYB/SDC1/SGK2/SOD3/SLC7A11/FABP1/SLC1A1/GPX2/ANGPTL7/VNN1/HSPB1/MGAT3/NQO1/KCNA5/MET/CYP1B1/TLDC2/GATA4/CCL19/MSRB3/PENK/GNAO1/DUOX2/APOD/PRKAA2/ABCC2/MMP3/NOX1/APOA4	45
BP	GO:0006721	terpenoid metabolic process	18/1136	124/18862	0.00044915	0.00709758	0.00557554	DGAT1/HMGCS1/SDC1/CYP2S1/AKR1B10/CYP1B1/CYP3A5/RARRES2/ADH6/ADH1B/CYP2C18/RBP2/HMGCS2/ALDH1A1/APOA4/RBP4/APOA1/ADH1C	18
BP	GO:0071621	granulocyte chemotaxis	18/1136	124/18862	0.00044915	0.00709758	0.00557554	CXADR/MCU/CCL19/SLIT2/CCL20/EDN3/CCL2/RARRES2/CXCL3/CCL21/THBS4/S100A14/DPP4/CXCL5/CCL24/CCL25/CXCL8/CXCL1	18
BP	GO:0030072	peptide hormone secretion	29/1136	247/18862	0.000449536	0.00709758	0.00557554	HNF4A/ITPR3/PFKFB2/SMPD3/PCK2/HNF1A/MCU/PDX1/HNF1B/TACR2/SFRP1/TRPM4/CFTR/NOS2/FOXA2/KCNA5/VIP/CARTPT/GRP/GPER1/EDN3/ADCY5/DPP4/SNAP25/FAM3D/IL1B/NR0B2/FAM3B/RBP4	29
BP	GO:0006694	steroid biosynthetic process	24/1136	190/18862	0.000473725	0.00745731	0.00585812	ATP1A1/DHRS11/HMGCR/CLCN2/SLC27A2/ELOVL6/HSD11B2/OSBPL7/HMGCS1/DHCR24/DHCR7/HSD17B2/FGFR4/LPCAT3/PRLR/CFTR/SQLE/BMP2/SCD/PRKAA2/NPC1L1/HMGCS2/APOA4/APOA1	24
BP	GO:0002791	regulation of peptide secretion	34/1136	308/18862	0.000480684	0.00754411	0.00592631	HNF4A/ITPR3/RAB11FIP1/PFKFB2/HMGCR/LLGL2/CD2AP/PCK2/F2RL1/EXPH5/MCU/EZR/PDX1/SFRP1/TRPM4/CFTR/SLC12A2/NOS2/FOXA2/KCNA5/CARTPT/GRP/GPER1/C1QTNF3/ADCY5/KRT20/ADTRP/IGF1/DPP4/SNAP25/FAM3D/IL1B/NR0B2/RBP4	34
BP	GO:0046461	neutral lipid catabolic process	10/1136	48/18862	0.000483506	0.00754411	0.00592631	ABHD2/FABP4/DAGLA/FABP1/LIPH/CPS1/AADAC/PNLIPRP2/APOA4/APOA1	10
BP	GO:0046464	acylglycerol catabolic process	10/1136	48/18862	0.000483506	0.00754411	0.00592631	ABHD2/FABP4/DAGLA/FABP1/LIPH/CPS1/AADAC/PNLIPRP2/APOA4/APOA1	10
BP	GO:1902903	regulation of supramolecular fiber organization	39/1136	370/18862	0.000487765	0.00757149	0.00594782	OCLN/F11R/CAMSAP3/ARHGEF5/CRYAB/VIL1/F2RL1/BAIAP2L1/SLC9A1/LIMA1/BAIAP2L2/TPX2/SPIRE2/EPHA1/LDLR/INPP5J/IQGAP2/LMOD1/CFL2/CLIP3/SFRP1/CDC42EP3/MYOC/VILL/MET/SYNPO2/TAC1/MAP1B/STMN2/FERMT2/SLIT2/TMOD1/CCL21/RGS4/FLNA/CXCL12/CLU/CCL24/APOA1	39
BP	GO:0006633	fatty acid biosynthetic process	22/1136	168/18862	0.000488115	0.00757149	0.00594782	ABCD3/ACSS2/ELOVL6/BRCA1/CEACAM1/ABHD2/SLC45A3/FA2H/PLA2G4F/ELOVL7/LIPH/ACSM3/PLP1/EPHX2/SCD/PRKAA2/IL1B/PTGDS/HPGD/PTGIS/APOA4/APOA1	22
BP	GO:0051785	positive regulation of nuclear division	11/1136	57/18862	0.000513525	0.00789638	0.00620304	SMPD3/AURKA/ESPL1/DLGAP5/RAD51AP1/NUSAP1/CDT1/EDN3/IGF1/IL1B/HOXA13	11
BP	GO:0072431	signal transduction involved in mitotic G1 DNA damage checkpoint	11/1136	57/18862	0.000513525	0.00789638	0.00620304	E2F8/AURKA/PRKDC/GTSE1/CCNB1/CDK1/E2F7/CDC25C/E2F1/MUC1/SFN	11
BP	GO:1902400	intracellular signal transduction involved in G1 DNA damage checkpoint	11/1136	57/18862	0.000513525	0.00789638	0.00620304	E2F8/AURKA/PRKDC/GTSE1/CCNB1/CDK1/E2F7/CDC25C/E2F1/MUC1/SFN	11
BP	GO:0043491	protein kinase B signaling	31/1136	273/18862	0.000519246	0.00791561	0.00621815	PHLPP1/ERBB3/SLC9A3R1/SRC/SMPD3/SOX9/PTPRJ/ERBB2/MST1R/FGFR4/FGFR3/EPHA2/MYOC/MET/GPER1/XDH/GATA4/CCL19/FERMT2/FGF2/TMEM100/GDF15/CCL2/CCL21/FGF7/FAM110C/FGF10/ADTRP/IGF1/IL1B/AREG	31
BP	GO:0071459	protein localization to chromosome, centromeric region	7/1136	25/18862	0.000519252	0.00791561	0.00621815	BUB1B/TTK/CDK1/NDC80/CENPA/CDT1/AURKB	7
BP	GO:0086013	membrane repolarization during cardiac muscle cell action potential	7/1136	25/18862	0.000519252	0.00791561	0.00621815	ATP1A1/KCNE3/ATP1B1/KCNQ1/KCNA5/KCNJ3/FLNA	7
BP	GO:1900182	positive regulation of protein localization to nucleus	14/1136	85/18862	0.000522196	0.00793768	0.00623548	TFRC/CARD10/CDH1/CD2AP/SRC/PLK1/GTSE1/ECT2/CDK1/JUP/FERMT2/NGFR/CHP2/FLNA	14
BP	GO:1902905	positive regulation of supramolecular fiber organization	25/1136	203/18862	0.000535259	0.00811299	0.0063732	OCLN/ARHGEF5/VIL1/F2RL1/BAIAP2L1/BAIAP2L2/SPIRE2/EPHA1/IQGAP2/LMOD1/CFL2/SFRP1/CDC42EP3/MYOC/MET/SYNPO2/TAC1/MAP1B/STMN2/FERMT2/CCL21/FLNA/CLU/CCL24/APOA1	25
BP	GO:0006869	lipid transport	46/1136	461/18862	0.000541352	0.00818197	0.00642738	ABCD3/ATP8B1/ATP11A/SLC27A2/ARL6IP1/MFSD2A/LIMA1/OSBPL7/TMEM30B/TNFRSF11A/ATP10B/ANO9/CEACAM1/LDLR/LPCAT3/MYB/SLC1A5/AGTR1/CYP4F2/ABCC3/FABP4/ATP1A2/SLC7A11/FABP1/SLC1A1/PLA2G4F/CFTR/CAV1/SLC12A2/NOS2/TAC1/ACSL5/PCSK9/ABCG5/APOD/PRKAA2/SNAP25/IL1B/NPC1L1/ABCC2/CLU/APOA4/MTTP/NR0B2/RBP4/APOA1	46
BP	GO:0007548	sex differentiation	30/1136	262/18862	0.000551867	0.00830724	0.0065258	IDH1/HNF4A/CASP3/SPATA2/LGR4/RRM1/SRC/BRCA2/SOX9/CENPI/BRIP1/FANCA/KIF18A/HMGCS1/SALL1/SDC1/SFRP1/SFRP2/GATA6/NUPR1/ZFPM2/GATA4/SEMA3A/SLIT2/FLNA/OSR1/FGF10/ROR2/HOXA13/RBP4	30
BP	GO:0001701	in utero embryonic development	36/1136	335/18862	0.000552772	0.00830724	0.0065258	ST14/E2F8/SPINT1/GRHL2/CAMSAP3/FZD5/STIL/NCAPG2/ELF3/BRCA2/GINS1/PLK4/CCNB2/FLVCR1/ASF1B/CCNB1/E2F7/NEK2/SPINT2/KRT8/HSD17B2/HAND2/CDX2/OVOL2/HOPX/IHH/GATA6/ZFPM2/KRT19/RSPO3/TMEM100/BMP2/CEBPA/PHLDA2/IGF1/ASCL2	36
BP	GO:0032886	regulation of microtubule-based process	27/1136	227/18862	0.000568474	0.00851909	0.00669221	OCLN/BORA/DIAPH1/CAMSAP3/CCNF/STIL/SPAG5/AURKA/PLK1/PLK4/KIF18A/BRCA1/TPX2/ERBB2/RCC1/SKA3/CHMP4C/TACC3/INPP5J/SKA1/CLIP3/TACR2/MET/MAP1B/STMN2/SEMG1/PRKAA2	27
BP	GO:0060485	mesenchyme development	32/1136	287/18862	0.000584985	0.00874181	0.00686717	ERBB3/SEMA4G/EZH2/SOX9/EFNB1/DACT3/HAND2/SFRP1/TGFB1I1/OVOL2/ACTA2/SFRP2/FOXA2/ZFPM2/ACTG2/PBLD/GATA4/FERMT2/SEMA3A/HOXA5/TMEM100/BMP2/EDN3/RBM24/FLNA/OSR1/FGF10/FOXA1/IL1B/FRZB/GREM1/SIX2	32
BP	GO:0051781	positive regulation of cell division	14/1136	86/18862	0.000589788	0.00878884	0.00690412	RACGAP1/ECT2/KIF14/CDC6/CENPV/KIF23/MACC1/PTN/AURKB/FGF2/THBS4/FGF7/IL1B/GKN1	14
BP	GO:1904377	positive regulation of protein localization to cell periphery	12/1136	67/18862	0.000592107	0.00879868	0.00691184	STX3/PLS1/ARHGEF16/EPB41/VIL1/EZR/CLIP3/EPHA2/GPER1/EPHB2/AGR2/SORBS1	12
BP	GO:1901654	response to ketone	24/1136	193/18862	0.000595363	0.00882235	0.00693044	SRC/PCK2/DSG2/ABHD2/CLDN4/SFRP1/PTN/CFTR/PLN/CAV1/NQO1/FOXP2/CCL19/SLIT2/ADCY5/HOXB13/CCL21/FBXO32/PCK1/SERPINF1/PRKAA2/CPS1/ABCC2/CA9	24
BP	GO:0086019	cell-cell signaling involved in cardiac conduction	8/1136	33/18862	0.00060619	0.00895777	0.00703682	CXADR/PKP2/CASQ2/KCNQ1/TRPM4/KCNA5/KCNJ3/FLNA	8
BP	GO:0002685	regulation of leukocyte migration	25/1136	205/18862	0.000619365	0.00912703	0.00716978	FUT4/SMPD3/F2RL1/MCU/ITGA2/PTN/CCL28/JAM2/CCL19/SLIT2/CCL20/EDN3/CCL2/RARRES2/CCL21/THBS4/APOD/ADTRP/S100A14/DPP4/CXCL12/CCL24/GREM1/CCL25/CXCL8	25
BP	GO:0030050	vesicle transport along actin filament	6/1136	19/18862	0.000647394	0.00948736	0.00745284	MYO5B/MYO6/FNBP1L/MYO1A/MYO5C/MYO7B	6
BP	GO:0098719	sodium ion import across plasma membrane	6/1136	19/18862	0.000647394	0.00948736	0.00745284	SLC9A1/SLC5A1/SLC9A2/TRPM4/SLC12A2/SLC9A3	6
BP	GO:0042593	glucose homeostasis	27/1136	229/18862	0.00065154	0.00952181	0.0074799	HNF4A/SLC39A14/PCK2/HNF1A/HK2/HKDC1/MCU/FGFR4/FOXA3/PDX1/LGALS1/TRPM4/CFTR/FOXA2/CARTPT/GPER1/GATA4/ADCY5/CEBPA/NGFR/SLC2A4/PCK1/SERPINF1/PRKAA2/FOXA1/FAM3B/RBP4	27
BP	GO:0019627	urea metabolic process	5/1136	13/18862	0.00067258	0.00966277	0.00759063	SLC25A15/ASL/OTC/CEBPA/CPS1	5
BP	GO:0030007	cellular potassium ion homeostasis	5/1136	13/18862	0.00067258	0.00966277	0.00759063	ATP1A1/ATP1B1/ATP1A2/SLC12A2/KCNMA1	5
BP	GO:0071941	nitrogen cycle metabolic process	5/1136	13/18862	0.00067258	0.00966277	0.00759063	SLC25A15/ASL/OTC/CEBPA/CPS1	5
BP	GO:1902306	negative regulation of sodium ion transmembrane transport	5/1136	13/18862	0.00067258	0.00966277	0.00759063	SLC9A3R1/NEDD4L/ATP1A2/PCSK9/OSR1	5
BP	GO:1903236	regulation of leukocyte tethering or rolling	5/1136	13/18862	0.00067258	0.00966277	0.00759063	FUT4/CCL28/CCL21/CXCL12/CCL25	5
BP	GO:0022616	DNA strand elongation	7/1136	26/18862	0.000673935	0.00966277	0.00759063	POLE/GINS1/DNA2/RFC3/MCM3/MCM4/MCM7	7
BP	GO:0060352	cell adhesion molecule production	7/1136	26/18862	0.000673935	0.00966277	0.00759063	GCNT1/CAV1/COLEC12/MYOCD/IL1B/CXCL8/APOA1	7
BP	GO:0050921	positive regulation of chemotaxis	19/1136	139/18862	0.000678656	0.00970423	0.00762321	STX3/F2RL1/MCU/ITGA2/PTN/HSPB1/MET/CCL19/SLIT2/FGF2/EDN3/RARRES2/SMOC2/CCL21/THBS4/FGF10/S100A14/CXCL12/CXCL8	19
BP	GO:0071900	regulation of protein serine/threonine kinase activity	48/1136	492/18862	0.00068161	0.00972027	0.00763581	CASP3/ARHGEF5/FZD5/CCNF/IQGAP3/SRC/EZH2/PLK1/CCNA2/PTPRJ/CCNB2/CDC25A/ERBB2/TNFRSF11A/PBK/CCNE2/CCNO/CDC6/CCNB1/CDK1/MST1R/CDC25C/PKMYT1/CBLC/IGFBP6/SFRP1/CAV1/HSPB1/SFRP2/CD24/SFN/CCL19/FERMT2/FGF2/BMP2/GDF15/EDN3/CEBPA/EPHB2/RGS4/FGF10/ROR2/CCNE1/IGF1/MYOCD/ERN2/UCHL1/IL1B	48
BP	GO:0033500	carbohydrate homeostasis	27/1136	230/18862	0.000696918	0.00986995	0.00775338	HNF4A/SLC39A14/PCK2/HNF1A/HK2/HKDC1/MCU/FGFR4/FOXA3/PDX1/LGALS1/TRPM4/CFTR/FOXA2/CARTPT/GPER1/GATA4/ADCY5/CEBPA/NGFR/SLC2A4/PCK1/SERPINF1/PRKAA2/FOXA1/FAM3B/RBP4	27
BP	GO:1902402	signal transduction involved in mitotic DNA damage checkpoint	11/1136	59/18862	0.000697687	0.00986995	0.00775338	E2F8/AURKA/PRKDC/GTSE1/CCNB1/CDK1/E2F7/CDC25C/E2F1/MUC1/SFN	11
BP	GO:1902403	signal transduction involved in mitotic DNA integrity checkpoint	11/1136	59/18862	0.000697687	0.00986995	0.00775338	E2F8/AURKA/PRKDC/GTSE1/CCNB1/CDK1/E2F7/CDC25C/E2F1/MUC1/SFN	11
BP	GO:0010038	response to metal ion	37/1136	352/18862	0.000707518	0.0099824	0.00784173	ATP7B/CASP3/ITPR3/ENTPD6/CDH1/NEDD4L/SMPD3/ECT2/SORD/CCNB1/CASQ2/PDX1/KCNMB1/SDC1/FABP4/SOD3/AOC1/OTC/PLN/CAV1/SLC12A2/KCNK3/NQO1/FBP1/KCNMA1/APOBEC1/PENK/CEBPA/CHP2/SYT13/SERPINF1/PRKAA2/CPS1/ABCC2/CA2/MTTP/TFF1	37
BP	GO:0050886	endocrine process	13/1136	78/18862	0.000727643	0.0102126	0.00802256	RAB11FIP1/F2RL1/HSD11B2/ACE2/AGTR1/TACR2/TAC1/CTSG/C1QTNF3/EDN3/IL1B/MME/NOX1	13
BP	GO:0001523	retinoid metabolic process	16/1136	108/18862	0.000727684	0.0102126	0.00802256	DGAT1/SDC1/CYP2S1/AKR1B10/CYP1B1/CYP3A5/RARRES2/ADH6/ADH1B/CYP2C18/RBP2/ALDH1A1/APOA4/RBP4/APOA1/ADH1C	16
BP	GO:0019432	triglyceride biosynthetic process	9/1136	42/18862	0.000740264	0.0103617	0.00813972	DGAT1/MFSD2A/PCK2/GK/LPIN2/LDLR/MOGAT3/MOGAT2/PCK1	9
BP	GO:0061640	cytoskeleton-dependent cytokinesis	15/1136	98/18862	0.00074559	0.0104088	0.00817671	KIF4A/CKAP2/PLK1/ESPL1/RACGAP1/ECT2/CEP55/ANLN/SPIRE2/CHMP4C/NUSAP1/KIF20A/KIF23/CENPA/AURKB	15
BP	GO:0051294	establishment of spindle orientation	8/1136	34/18862	0.000751331	0.0104614	0.00821804	LLGL2/PLK1/MAD2L1/MISP/SAPCD2/NDC80/CENPA/FGF10	8
[truncated: 546 more rows]

## Sheet: S8
Table S8: Prognostic analysis of 304 subtype-related genes using a univariate Cox regression model
[truncated: 305 more rows]
